# Supplementary material for: Explainable machine learning for early prediction of sepsis in traumatic brain injury: A discovery and validation study
Source: PLoS One. 2024 Nov 11;19(11):e0313132. doi: 10.1371/journal.pone.0313132 (PMC11554138; doi:10.1371/journal.pone.0313132)
Supplement: S1 File — (ZIP) [file pone.0313132.s001.zip]

Archive with 1 entries (1 files):
- Raw data  of the sthdy.xlsx
