# Supplementary material for: Explainable machine learning for early prediction of sepsis in traumatic brain injury: A discovery and validation study
Source: PLoS One. 2024 Nov 11;19(11):e0313132. doi: 10.1371/journal.pone.0313132 (PMC11554138; doi:10.1371/journal.pone.0313132)
Supplement: S1 File — (ZIP) [file pone.0313132.s001.zip › Raw data of the sthdy.xlsx]

## Sheet: Data from MIMIC-IV(construction
sepsis	gender	diabetes	Hypertension	hyperlipidemia	myocardial_infarction	Presence of post-stroke sequelae	cerebral_hemorrhage	Coronary_artery disease	asthm	liver_disease	AKI	Oral immunosuppressant	Use intravenous pressors	Blood transfusion on admission	Thrombocytopenia	Bleeding_at_1_location	bleeding_position	Bleeding_at 2_or_more_locations	Use mechanical ventilation	age	HR	Respiratory rate	temperature	spo2	SAPSII score	gcs	wbc	platelet	hemoglobin	rdw	hematocrit	bilirubin_total	creatinine	pt	ptt	inr	Urea nitrogen	glucose	sodium	potassium	calcium	chloride	bicarbonate	albumin	ph	lactate
1	1	0	1	0	0	0	0	1	0	0	1	1	1	1	0	1	4	0	1	85	70	28	98.1	90	65	15	3.8	211	11.3	14.8	34.8	2.4	1.6	22.9	31.3	2.2	27	157	136	4.5	8.1	98	27	4	7.49	3.1
1	0	1	1	1	1	1	0	1	1	0	1	0	0	1	1	1	3	0	1	58	93	20	98.6	98	23	15	9.5	347	13.2	14.1	40.6	0.3	1	26.6	27.9	2.7	26	121	139	4.1	9.9	102	28	4.5	7.29	1.3
1	1	1	0	1	1	0	0	1	0	0	1	0	1	0	0	1	2	0	1	79	88	21	98.6	100	31	15	7.6	94	14	19	45.4	0.9	1.8	14.5	30.4	1.3	61	274	150	4.1	9.2	106	35	3.4	7.34	1.9
1	1	1	1	0	0	0	0	0	0	0	0	0	0	0	0	1	4	0	1	35	160	18	100.1	100	29	15	14.4	226	15.4	13.4	46.6	0.5	0.7	13.5	25.6	1.2	7	221	141	3.8	8.7	102	18	4	7.38	2.5
1	1	0	1	1	0	0	1	1	0	0	0	0	0	0	0	0	5	1	1	88	63	14	96.7	93	51	15	3.2	104	13	14	36.8	0.8	0.9	28.8	35.7	2.8	26	99	135	3.4	7.7	94	28	3.5	7.56	1.5
0	1	0	0	0	0	0	0	0	1	0	0	0	0	0	0	1	3	0	0	31	78	13	98.8	97	12	15	10.5	263	13.3	14.5	41.6	0.9	0.5	13.7	24.6	1.3	13	90	142	3.8	9.5	102	26	3.8	7.39	1
1	0	0	1	0	0	0	0	0	0	0	0	0	0	1	0	1	4	0	1	57	119	17	99.5	100	32	15	20.1	274	10.4	13.8	31.2	0.9	0.6	10.6	23.1	1	11	146	147	4.2	7.1	113	21	3.2	7.3	2.9
1	1	0	1	1	0	0	0	1	1	0	1	0	0	0	1	0	5	1	0	88	61	10	97.9	100	33	15	10.5	191	10.5	14.4	31.6	0.5	2	14.9	27.5	1.3	28	121	136	4.3	8.8	103	25	3.1	7.44	1.9
0	0	0	0	0	0	0	0	0	0	0	0	0	0	0	0	1	3	0	0	57	83	21	98.8	100	17	15	5.1	239	12.6	14	38.3	0.3	0.7	11.5	33.6	1.1	11	116	144	3.7	8.7	105	24	4.2	7.36	1.2
0	0	1	1	1	0	0	0	1	0	0	0	0	0	0	0	1	3	0	0	94	70	24	98.1	98	28	15	6.1	183	12.6	14.2	39.7	0.6	0.7	27.6	31.6	2.5	20	225	136	4.4	8.7	98	23	3.4	7.36	2.1
0	0	0	0	0	0	0	0	0	0	0	0	0	0	0	0	1	2	0	0	85	102	17	99.1	84	38	14	10.2	132	14	13.2	43.4	1.2	1	14.5	30.4	1.3	18	98	138	5	9.4	97	25	2.7	7.42	3.5
1	0	0	1	1	0	0	1	1	0	0	0	1	0	0	0	0	5	1	0	87	70	13	98	97	32	15	6.8	308	12.4	14.2	37.9	0.8	0.5	12.2	48.9	1.1	11	91	142	3.6	8.9	103	30	3.7	7.46	0.9
0	1	0	0	0	0	0	0	0	0	0	0	0	0	0	0	0	5	1	1	24	92	28	99.9	99	24	15	24.5	170	15.1	12.6	45.1	1.5	1	12.2	22.6	1.1	8	131	142	4.2	9.8	102	23	4.4	7.29	2.2
1	1	0	0	0	0	0	0	0	0	0	0	0	0	0	0	0	5	1	1	60	127	28	100.2	97	27	15	7.4	185	13.3	13.9	39.2	1.3	0.7	11	27.7	1	8	148	144	2.9	7.6	104	20	4	7.48	2.2
0	1	0	0	0	0	0	0	0	0	0	0	0	0	0	0	1	4	0	1	64	84	24	98.6	95	18	15	9.2	283	17.3	13.3	45.7	0.8	1.1	12.9	27.6	1.1	14	120	140	3.4	9.2	102	24	3.9	7.22	1.2
0	1	0	0	0	0	0	0	0	0	0	0	0	0	0	1	0	5	1	0	30	73	18	97.6	98	24	15	4	35	13	14.2	40.1	2.3	0.7	16.3	35.3	1.4	11	83	144	4.2	8.8	108	23	3.7	7.43	1.9
1	0	1	1	1	0	0	0	0	0	0	0	0	0	0	1	0	5	1	1	84	100	19	98.6	100	41	15	21.3	317	12.7	13.6	39.1	0.9	0.8	9.8	20.3	0.9	11	216	135	4	8.7	98	21	3.5	7.4	1.9
0	0	0	0	0	0	0	0	0	0	0	0	0	0	0	0	1	3	0	0	67	87	19	98.3	98	35	15	5.3	424	13.5	13.5	40.7	0.8	0.7	13.3	28.3	1.1	13	85	139	4.8	9.5	104	28	4.8	7.45	0.9
0	1	0	1	0	0	0	0	0	0	1	0	0	0	0	0	0	5	1	1	48	74	7	98.2	100	20	15	7.5	302	13.8	13.6	38.6	0.4	0.7	12	32.2	1.1	19	103	142	4.2	9	103	32	4.3	7.38	2
0	1	0	0	0	0	0	0	0	1	0	0	0	0	1	0	1	4	0	1	40	89	26	98.1	100	41	15	15	212	15.2	12.6	46.2	0.4	1.7	12.1	42.8	1.1	18	189	143	3.9	10.2	109	16	2.7	7.23	7.3
1	1	0	1	1	0	0	0	0	0	0	0	0	0	0	0	0	5	1	0	61	72	20	98.8	93	25	15	8.5	185	12.9	13.5	35	0.9	0.8	13.5	24.7	1.2	13	121	141	3.6	9.1	108	25	4.1	7.43	1.6
0	1	1	1	1	1	0	0	1	0	0	0	0	1	1	1	1	2	0	1	65	78	11	97.9	100	25	15	9.9	230	16.3	13.5	49.7	0.4	1.7	11.9	36.1	1.1	23	113	139	5	7.5	95	24	4.6	7.44	1.9
1	0	0	1	0	0	0	0	0	0	0	0	0	0	0	0	0	5	1	1	91	80	14	97.4	100	37	15	11.7	296	7	16.8	23.2	1.4	0.7	13.5	28	1.2	23	148	139	3.4	8.8	107	24	3.7	7.39	2
1	1	0	0	0	0	0	0	0	0	0	0	0	0	0	0	0	5	1	1	46	122	19	96.9	100	39	15	20.3	173	15	14	44.1	0.5	1.1	13	28.4	1.1	14	127	143	4.7	7.6	106	12	3.1	7.25	8.8
1	1	1	0	1	0	0	0	0	0	0	1	0	0	1	0	0	5	1	0	70	75	15	98	100	36	15	5.9	253	11.5	14.2	32.2	0.7	1.6	12.8	26.6	1.1	38	186	133	5.9	10	99	26	4.6	7.31	1.1
0	1	0	0	0	0	0	0	0	0	0	0	0	0	0	0	0	5	1	0	58	104	15	100.5	100	29	15	10	286	14.5	14.1	41.7	0.9	1	13.2	22.7	1.1	18	107	137	3.7	9.3	101	25	3.8	7.44	1.9
0	1	1	1	1	0	0	0	0	0	0	0	0	0	0	0	1	2	0	0	88	57	24	97.6	91	40	15	12.6	194	14.8	12.8	44.7	0.8	1.3	14.3	41.7	1.3	27	85	144	3.5	8.9	101	24	4.3	7.35	1.1
1	0	1	1	1	0	0	0	1	0	0	1	0	1	1	0	0	5	1	1	65	67	14	98.3	99	37	15	10.1	376	13.2	14.9	38.9	0.4	1	11.6	27.7	1	15	272	139	4.5	9.4	102	27	3.8	7.48	1.1
1	0	0	1	0	0	0	0	0	0	0	0	0	1	1	0	1	4	0	1	88	58	17	98.9	100	50	15	8.2	275	13.2	12.3	37.4	0.3	0.9	11.4	24.3	1.1	17	151	140	3.9	7.2	111	19	2.8	7.4	2.4
0	1	0	1	0	0	0	0	0	0	1	0	0	0	0	0	1	2	0	0	66	87	19	98.3	98	35	15	12.5	455	10	16.2	30.6	0.6	1.1	14.1	33.8	1.3	23	90	138	3.6	10.5	100	29	3.8	7.41	1.3
1	1	0	0	1	1	0	0	1	0	0	0	0	0	0	0	0	5	1	1	62	69	16	98	98	25	15	4.6	72	10.3	16.3	34.3	1.7	0.6	17.5	33.2	1.6	12	79	134	4.1	8.4	86	38	2.9	7.49	1.5
0	1	0	1	0	0	0	0	0	0	0	0	0	0	0	0	0	5	1	0	56	113	16	98.9	96	22	15	10.7	140	14	12.5	40.7	0.5	0.9	10.3	25.7	1	17	153	142	3.8	8.4	103	21	4.8	7.31	2.5
1	1	0	1	0	0	0	0	0	0	0	0	0	1	0	0	0	5	1	1	29	123	23	102.5	100	37	15	33.1	202	15.4	12.9	46.7	0.2	1.2	15.3	36.3	1.4	13	134	150	4	6.1	118	20	2.6	7.03	7.6
1	1	0	1	0	0	0	0	0	0	0	0	0	1	0	0	1	3	0	1	79	110	16	100.5	100	32	15	22.1	277	12.1	13	34.6	0.6	0.8	12.9	28.4	1.2	16	153	130	4.7	8.2	94	20	4.4	7.51	3.1
0	1	0	0	0	0	0	0	0	1	0	0	0	0	0	0	1	4	0	1	27	71	17	98.4	100	10	15	17.9	210	15.3	12.9	45	0.3	1	12	27.5	1.1	12	140	139	3.6	8.5	102	16	4.6	7.37	3.9
1	1	1	1	1	0	0	0	0	0	0	1	0	0	0	0	0	5	1	1	86	90	19	97.6	99	29	15	5.5	182	12.4	12.3	36.1	0.3	1.4	11.9	24.6	1	24	201	135	5.5	9.6	101	24	4.2	7.5	1.6
1	1	0	0	0	0	0	0	0	0	0	0	0	0	1	0	0	5	1	1	39	108	14	99.3	100	22	15	17	220	7.1	13	20.4	1.1	0.8	17.4	39.3	1.6	12	136	146	4.3	8.6	113	25	2.3	7.26	4.2
0	1	0	1	1	0	0	0	1	0	0	1	0	0	0	0	1	2	0	1	85	108	18	98.4	100	57	15	4.7	153	14.6	13.7	43.4	1.2	1.3	30.6	49.7	2.8	27	86	143	4.3	8.9	109	25	3.9	7.4	0.8
1	0	1	1	1	1	0	0	1	1	0	0	0	0	0	1	0	5	1	0	73	95	23	100	96	40	12	4.2	134	13.1	15.2	38.6	0.6	1.1	12.8	29.4	1.1	17	101	136	3.1	8	98	22	4.3	7.48	3.8
1	1	1	0	1	0	0	0	0	1	1	1	0	0	1	0	1	4	0	1	76	75	12	95.6	100	64	15	6.6	362	9.7	14.1	31.6	0.3	2.4	12.4	27.8	1.1	48	96	138	5	9.2	105	21	4	7.35	0.9
0	0	0	0	0	0	0	0	0	0	0	0	0	0	0	0	1	2	0	0	83	87	19	98.3	98	35	15	9.8	173	9.9	15	34.3	0.3	0.6	13.1	27	1.2	24	96	149	4.3	8.4	105	36	3.2	7.32	1.1
0	1	0	1	0	0	0	0	0	1	0	0	0	0	0	0	0	5	1	0	67	73	14	98.4	93	20	15	11	375	12.1	14.9	36.5	0.3	0.8	13.7	25.8	1.2	11	107	137	4.3	7.9	99	26	3.8	7.44	1.4
0	0	0	1	0	0	0	0	0	0	0	0	0	0	0	0	1	4	0	1	59	74	19	99	99	26	15	12.4	210	12.6	12.5	37	0.3	1	12.9	21.6	1.1	19	137	140	3.9	9	106	22	3.3	7.35	2.9
0	1	1	0	0	0	0	0	1	0	0	1	0	0	0	0	0	5	1	0	85	90	22	98.2	93	34	15	13.2	161	13.4	13.2	41	1.2	1.4	13.8	26.6	1.3	32	169	138	3.4	8.7	100	24	2.9	7.45	1.3
0	0	0	1	1	0	0	0	0	0	0	0	0	0	0	0	1	2	0	1	91	62	16	99	99	59	15	11.3	219	12.6	13.5	37.2	0.8	0.6	23.8	32.9	2.2	17	205	143	3.7	10.3	105	22	4.5	7.5	2.8
0	1	0	0	0	0	0	0	0	0	0	0	0	0	0	0	1	4	0	0	37	87	19	98.3	98	35	15	12.4	195	12.8	13.7	36.8	1.8	1.2	12.5	21.6	1.1	13	128	140	4.7	8.2	107	24	4.2	7.27	2.1
1	1	0	1	1	0	0	0	0	0	0	0	0	0	0	0	0	5	1	0	88	73	26	99.7	90	38	12	6.8	209	13.2	12.6	37	0.5	0.7	13.3	26.3	1.1	11	102	135	4.3	9.1	101	23	3.7	7.44	0.6
1	0	0	0	1	1	0	0	0	0	0	0	1	1	0	0	1	2	0	0	58	76	19	98	99	18	15	9.7	580	13.4	13.2	40.2	0.2	0.8	12.5	29	1.1	14	119	141	3.5	9.2	105	26	3.6	7.33	1.3
0	0	0	1	1	0	0	0	0	0	0	0	0	0	0	0	0	5	1	0	93	105	19	97.6	99	28	14	10.2	166	14.1	13.3	40.5	0.5	0.6	10.2	29.8	0.9	20	128	142	3.8	9.5	107	25	4	7.33	1.2
1	1	0	0	0	0	0	0	0	0	0	0	0	0	0	0	0	5	1	1	55	87	16	97.4	100	24	15	9.9	162	11.2	13.2	33.5	0.3	0.4	11.2	24.7	1	9	101	139	3.6	7.6	103	21	4.2	7.28	5.5
0	0	0	1	1	0	1	0	0	0	0	0	0	0	0	0	1	2	0	0	91	85	17	99.3	94	33	15	15	342	12.6	12.4	39.8	0.4	0.7	10.7	20.2	1	24	113	141	4.4	9.5	103	23	4.2	7.43	1.3
0	0	0	1	1	0	0	0	1	0	0	0	0	0	0	0	0	5	1	0	83	116	19	97.6	96	41	15	14.4	286	13.4	13.5	40.6	0.6	0.8	12.9	38.6	1.2	16	162	130	4.8	9.7	97	19	2.9	7.41	1.7
1	0	0	1	1	0	0	0	1	0	0	0	0	0	0	0	0	5	1	1	87	81	17	97.7	100	42	15	8.1	255	14	14	41.4	0.5	0.8	12.8	29.6	1.1	9	211	129	4.3	8.5	94	25	3.9	7.36	1.1
0	1	0	0	0	0	0	0	0	0	0	0	0	0	0	0	1	4	0	0	57	87	19	98.3	98	35	15	4.8	107	12.4	14.5	35.4	1	0.8	12.1	24	1	16	115	139	3.6	8.4	95	25	3.8	7.57	1.1
0	1	0	0	0	0	0	0	0	0	0	0	0	1	0	0	1	3	0	1	73	112	21	98.3	99	51	15	18.2	140	14.1	13	45	0.5	1.3	13.6	27.3	1.3	19	188	149	4.6	7.8	116	13	3.6	7.21	8.6
0	0	0	0	0	0	0	0	0	0	0	0	0	0	0	0	1	3	0	0	33	87	13	98.4	95	22	15	9.2	282	14.5	13.2	40.6	0.3	0.6	10.9	25.3	1	7	124	136	3.9	8.9	102	25	3.5	7.39	1.2
0	1	0	0	0	0	0	0	0	0	0	0	0	0	0	0	1	4	0	0	24	87	19	98.3	98	35	15	5.9	187	13.9	12.9	40.1	0.5	1.5	14.3	34.2	1.2	20	131	142	4.4	7.6	109	16	5	7.09	5.9
0	1	0	0	0	0	0	0	0	0	0	0	0	0	0	0	0	5	1	1	67	64	14	98.6	95	22	15	9.9	280	10.1	14.1	30.2	0.3	0.8	13.4	21.1	1.1	23	131	143	3.5	8.6	111	24	3.5	7.37	1.6
1	0	1	0	0	1	0	0	1	0	0	0	0	1	1	0	0	5	1	1	62	80	21	102.7	100	36	15	7	242	10.9	13.2	33.5	0.3	1.1	10.8	23.5	1	25	466	131	7.3	9.1	97	21	3.7	7.39	2.6
0	0	0	1	0	0	0	0	0	0	0	0	0	0	0	0	0	5	1	1	64	70	16	98.2	100	36	15	5	202	13.9	12.7	44.6	0.9	0.7	10.9	26.1	1	21	111	140	3.5	8.5	107	24	4.4	7.41	2.4
1	1	1	1	0	0	0	0	0	0	0	0	0	1	1	0	1	4	0	1	43	114	21	101.8	96	33	15	10.5	162	14.6	13.4	41.4	0.9	0.8	9.8	24.5	0.9	8	137	131	3.6	9	91	26	4.2	7.43	1.2
1	1	0	0	0	0	0	0	0	0	0	0	0	0	0	0	1	3	0	1	54	104	22	98.4	99	18	15	14.3	240	13.4	14.6	41.7	0.4	0.7	11.4	24.1	1.1	11	97	144	3.6	8.1	110	22	4.3	7.33	1.7
1	1	0	1	1	1	0	0	1	0	0	1	0	1	1	0	1	3	0	1	69	85	11	97.6	96	29	15	5.8	263	13.4	13.1	41.4	0.3	0.9	12.7	32.5	1.1	19	85	139	4.8	9.5	101	30	4.4	7.34	0.8
0	1	1	1	1	1	0	0	1	0	0	1	0	0	0	0	0	5	1	0	87	87	19	98.3	98	35	15	10	149	10.1	14.2	29.7	0.7	1.8	12.5	22	1.1	45	187	140	3.7	9	101	27	3.6	7.52	1.9
0	1	0	0	0	0	0	0	0	0	0	0	0	0	0	0	0	5	1	1	78	85	20	98.4	94	50	15	4	184	8.9	15.3	28.9	0.8	0.9	14.9	26.9	1.4	28	88	145	4.2	8.3	110	22	3.1	7.26	0.6
0	1	0	0	0	0	0	0	0	0	0	0	0	0	0	0	1	4	0	1	63	66	20	98.3	100	29	15	5.7	293	15	15	44.5	0.2	0.7	11.2	21.9	0.9	6	93	142	3.6	7.8	103	27	3.5	7.32	2.8
1	1	0	1	1	0	0	0	1	0	0	0	0	0	0	0	0	5	1	1	59	71	24	98.1	96	20	15	8.1	172	13	13.1	38.4	0.2	0.7	12	32.7	1.1	12	93	144	3.3	9	103	29	4.3	7.37	0.8
1	1	1	1	1	1	0	0	1	0	0	1	0	1	1	0	0	5	1	0	87	101	19	98.2	98	39	15	5.3	311	13.3	13.6	41.1	0.1	2.8	10.4	32.2	1	44	170	142	5.3	9	113	19	4	7.24	0.7
1	1	0	0	0	0	0	0	1	0	0	0	0	0	1	0	0	5	1	1	62	69	17	99.4	100	40	15	9.9	328	9.1	15.2	28.2	0.3	0.5	13	29.2	1.2	4	130	131	3.6	7.7	99	21	2.7	7.48	2.2
1	1	1	1	1	0	0	0	0	0	0	0	0	1	1	1	0	5	1	1	75	92	19	98.8	94	53	15	13.8	206	11.6	14.9	35.4	0.9	0.9	21	28.9	2	16	122	132	3.8	9.1	97	27	4	7.42	1.6
0	0	1	0	1	0	0	1	0	0	0	1	0	1	0	0	1	2	0	1	93	86	22	97.9	100	81	15	6.2	305	9.4	15.7	29.4	0.2	1.1	12.2	22.1	1	18	59	144	5.1	10.1	103	30	4.3	7.43	1.9
0	0	0	0	0	0	0	0	0	0	0	0	0	0	0	0	0	5	1	1	37	65	28	97.3	100	22	15	14.4	227	10.8	13.7	32.2	0.9	0.7	12.8	34.5	1.2	12	104	143	4.4	7.7	114	23	3.9	7.32	1.1
1	0	0	1	1	0	0	0	0	0	0	1	0	0	0	0	1	4	0	1	67	70	10	96.3	94	29	15	4.9	237	12.4	15.2	36.3	0.5	1.4	12.1	24.5	1	24	108	137	3.3	8.8	101	22	3.8	7.38	2.7
0	0	0	1	1	0	0	0	0	0	0	0	0	0	0	0	1	2	0	0	74	87	19	98.3	98	35	15	5	212	12.5	13.2	38.8	0.3	0.6	11.1	30.9	1	18	168	142	3.5	8.4	109	26	3.8	7.37	1.1
1	1	1	1	1	1	0	0	1	0	1	0	0	0	0	0	0	5	1	1	58	120	22	99.1	98	28	15	9.5	132	13.8	13.7	42	1.1	0.7	11.6	24.5	1.1	18	139	142	4.3	8.9	104	27	3.3	7.28	1.1
1	0	0	0	0	0	0	0	1	0	0	1	0	0	0	1	0	5	1	1	88	79	16	97.4	98	37	15	14.8	253	8.3	25	26.7	0.9	1.7	26.7	26.6	2.6	27	169	137	4.6	8.8	101	24	3	7.4	1.6
0	1	0	1	1	0	0	0	0	0	0	0	0	0	0	0	1	3	0	0	75	87	19	98.3	98	35	15	7.2	178	12	14.2	36.9	0.2	0.8	10.5	35.6	1	24	115	139	4.1	8.4	102	33	3.5	7.42	1
1	0	1	1	1	1	0	0	1	0	0	1	0	1	1	0	1	2	0	1	74	96	16	96.6	100	41	15	7.9	152	13.4	14	39.9	0	1.6	13.3	22.8	1.1	25	123	142	3.9	9.4	109	25	1.8	7.3	2.1
0	1	0	1	1	1	0	0	0	0	0	0	0	0	0	0	1	3	0	0	71	130	26	97.7	84	31	15	15.1	375	13.5	13.9	42.5	1.1	0.8	13.4	22.7	1.1	26	99	135	4.6	9.2	93	31	3.1	7.23	1.1
1	1	0	1	0	0	0	0	0	0	0	0	0	0	0	0	0	5	1	1	62	81	30	97.5	99	31	15	23.7	386	12.7	14.3	37.1	0.3	1.1	12.7	20.9	1.1	20	134	136	3.9	9.3	96	32	3.6	7.48	1.8
1	1	1	1	1	1	0	0	1	0	0	1	0	1	0	0	1	2	0	0	84	72	20	98.8	93	31	15	7.6	172	12.9	13.9	40.2	0.3	0.9	35.7	39.6	3.3	27	137	141	3.7	8.3	104	26	2.9	7.39	1.9
1	1	0	1	0	1	0	0	1	0	0	0	0	0	0	0	1	2	0	0	42	150	22	102.3	95	32	15	11.2	193	9.9	19.3	30	0.7	0.4	10.8	25	1	6	88	131	4.3	8.9	95	25	3.8	7.41	1.7
1	1	1	1	1	0	0	0	0	0	0	1	0	1	0	0	0	5	1	0	92	105	20	98	92	43	15	7.6	271	13.8	12.9	40.5	0.5	1.4	11.2	28.8	1	26	101	142	4.5	9.6	103	28	4.5	7.42	3.5
0	1	0	1	0	0	0	0	0	0	0	0	0	1	0	0	1	4	0	1	50	60	12	98.4	100	45	15	8.2	247	13.9	14.3	42.8	0.7	1.1	11.3	26.5	1	10	117	144	2.8	5.9	113	18	3.3	7.28	3.2
1	1	1	1	0	0	0	0	0	0	0	0	1	0	0	0	0	5	1	0	84	77	22	98.5	99	42	15	5.6	299	13	13.7	39.3	1	1	16.4	25.1	1.5	22	88	138	3.9	9.2	97	31	4.8	7.31	1.9
1	1	1	1	1	1	0	0	1	0	1	1	0	0	0	0	1	3	0	1	64	59	24	97.5	95	39	15	7.8	160	8.4	15.2	26.8	0.3	0.5	15.3	34	1.4	5	89	139	3.9	8.3	103	27	3.3	7.44	2.1
1	1	0	0	0	0	0	0	0	0	0	0	0	0	0	0	1	4	0	1	33	85	20	98.5	98	14	15	19.2	333	12.9	12.6	37.8	0.4	0.8	12.7	25.1	1.1	17	142	141	4.5	8.5	108	25	2.8	7.38	1
1	1	1	1	0	0	0	0	1	0	0	1	1	0	0	0	0	5	1	0	69	108	18	101.6	100	50	15	10.2	223	12.5	14.1	37.5	0.6	4.9	12.5	25.5	1.1	54	167	140	4.3	9.3	97	29	4.4	7.42	2
0	0	0	1	1	0	0	0	0	0	0	1	1	1	0	0	1	4	0	0	66	63	20	97.7	98	28	15	12.2	219	14.7	13.7	43	0.3	1.3	10.5	27.4	1	21	94	142	3.7	7.9	104	29	4	7.39	1
1	1	0	0	1	0	1	0	0	0	0	1	0	0	0	0	0	5	1	1	63	78	20	97.5	95	36	15	9.3	236	13	14.9	37.9	0.2	5.8	12.5	33.9	1.2	21	89	140	4.7	8.3	100	32	3.6	7.34	0.8
0	1	0	1	1	0	0	0	1	0	0	1	0	0	0	0	0	5	1	0	87	87	19	98.3	98	35	15	6.7	270	14	13.7	40.1	0.8	1.3	13.5	24.8	1.2	24	128	141	4.4	8.7	103	32	4	7.4	1.5
1	0	0	1	1	0	0	0	0	0	0	0	0	0	1	0	0	5	1	1	78	111	22	100.7	100	39	15	8.3	212	10.6	13.9	30.2	0.7	1	13.8	31.3	1.2	19	105	140	3.8	9.5	101	31	4.3	7.5	0.7
1	1	0	1	0	0	1	0	0	0	1	0	0	1	0	0	1	4	0	1	70	138	20	103	96	44	15	4.6	198	14.2	13.7	40	0.9	1	11.4	27.2	0.9	18	84	135	5.7	8.8	100	25	3.2	7.46	0.7
1	0	0	1	1	1	0	0	0	0	0	0	0	0	0	0	1	3	0	1	59	143	24	98.7	100	35	15	13.7	338	14.7	13.7	44.3	0.8	1.8	12	28.8	1.1	13	113	139	3.4	10	98	21	4.6	7.31	3.8
1	1	0	0	1	1	0	0	1	0	0	1	0	1	0	1	0	5	1	1	84	73	10	98.2	96	51	15	9.8	298	9.1	13.9	27.9	0.7	1.6	12.5	50.2	1.2	38	103	130	4.1	8.8	89	33	3.1	7.48	0.8
0	1	1	0	0	0	0	0	0	0	0	0	0	0	0	0	0	5	1	1	49	95	17	101.6	99	26	15	8.7	93	15.7	14.3	46.1	1.2	0.8	15.6	29.5	1.4	17	141	140	4	8.9	104	18	4.2	7.34	4
0	0	0	0	0	0	0	0	0	0	0	0	1	0	0	0	1	2	0	0	51	87	19	98.3	98	35	15	27.5	141	7.5	22.2	25.3	3.8	0.4	18.7	35.6	1.7	8	72	141	3.8	9.1	96	26	2.7	7.45	5.5
1	1	1	0	1	1	0	0	1	0	0	0	0	0	0	1	0	5	1	1	80	88	29	100.7	100	32	15	18.3	124	13.3	12.9	41.7	0.9	1.5	12.6	23.3	1.2	35	199	144	4.3	9.2	106	22	3.5	7.34	1.8
0	1	0	1	1	0	0	0	0	0	0	0	0	0	0	0	0	5	1	0	92	109	25	99.4	95	35	15	17.2	219	11.6	16	38.5	0.3	0.9	18.7	29.5	1.8	20	89	140	5	8.6	104	24	2.2	7.37	1.5
0	1	1	0	1	1	0	0	1	0	0	1	0	0	1	0	0	5	1	0	72	69	17	96.8	98	44	15	9.8	315	13.9	15.2	42.3	0.3	1.5	13.7	24.8	1.2	25	107	141	4.4	8.4	105	26	3.7	7.36	1
1	1	0	1	0	0	0	0	0	0	0	0	0	1	1	0	0	5	1	1	33	67	20	98.2	100	15	15	13	725	9.2	15.3	27.5	0.2	0.6	12.2	30.3	1.1	25	132	140	4.2	8.7	103	25	3.5	7.5	1.7
0	0	1	1	1	0	0	0	0	0	0	0	0	0	0	0	0	5	1	1	80	85	12	97.9	100	34	15	7.8	195	12	19	36.2	0.9	1.3	18.9	23.3	1.7	22	120	136	4.5	9.2	96	20	3.5	7.41	4.2
1	1	0	1	1	1	0	0	1	1	0	0	0	0	0	0	0	5	1	0	78	101	26	98.8	83	27	15	8.8	234	14.7	14.3	42.4	0.7	1.1	14.2	67.3	1.2	24	89	138	4.4	9.7	102	27	4.6	7.43	2.6
1	0	0	1	0	0	0	0	0	0	0	1	0	0	1	0	1	4	0	1	58	106	21	100.3	99	42	15	10.2	258	8.4	15.2	24.6	0.6	3.7	11.8	25.5	1.1	25	146	138	3.6	8.6	93	23	3.4	7.46	1.9
0	1	0	0	0	0	0	0	0	0	0	0	0	0	0	0	1	4	0	0	51	87	19	98.3	98	35	15	10.4	219	13.1	11.8	39.1	0.7	1.2	10.8	30.1	1	21	128	137	4.7	8.5	99	24	4.5	7.49	1.7
1	0	1	1	1	0	0	0	0	0	0	0	0	0	0	0	1	3	0	1	73	102	31	101.7	98	23	15	5.1	195	12.3	13.1	34.8	0.3	0.8	12.3	21.9	1	23	203	140	4	9.2	102	29	4.4	7.43	3.1
1	1	0	1	0	0	0	0	0	0	0	0	0	1	1	0	0	5	1	1	66	80	11	98.4	98	44	15	17.2	229	13.2	16	43.6	0.9	1.3	12.3	23.2	1.1	20	138	143	3.7	7.9	109	16	2.5	7.23	1.9
1	0	1	0	1	0	0	0	0	1	0	1	0	0	0	0	0	5	1	1	97	87	17	98.8	96	33	15	4.1	192	11.8	14.9	37.2	0.4	1.3	27.1	34.1	2.7	30	182	148	4.7	8.4	114	23	3.5	7.28	1.5
0	1	0	0	0	0	0	0	0	0	0	0	0	0	0	0	1	4	0	0	27	108	19	98.4	97	22	15	8.9	229	16	13.2	45.4	0.9	0.8	10.8	27.8	1	10	139	140	3.9	8.2	102	23	4.4	7.31	2.9
1	1	0	0	0	0	0	0	0	0	0	0	0	0	0	0	1	4	0	1	41	76	11	94.1	100	50	15	5.4	125	11.9	14.4	34.7	0.9	0.6	15.5	28.4	1.4	14	90	141	3.6	7.1	105	24	3.2	7.4	2.7
1	1	0	0	0	0	0	0	0	0	0	1	0	1	0	1	1	2	0	1	86	76	20	98.4	100	38	15	8.9	82	10.5	15.7	33.8	1.9	2.3	18.6	29.6	1.7	65	115	142	4.9	9.6	106	22	3.1	7.35	2.2
0	1	0	1	1	0	0	0	1	0	1	0	0	0	0	0	1	4	0	0	63	76	14	99.4	95	15	15	3.3	119	12.7	15.9	38	0.4	0.8	11.5	29.4	1	12	104	142	7.7	7.8	106	28	3.8	7.43	2
0	1	0	0	0	0	0	0	0	0	0	0	0	0	0	0	1	4	0	1	71	57	18	98	100	23	15	8.3	178	12.2	13.7	37.7	0.3	0.9	11.6	23.7	1.1	33	102	144	4.8	9	106	24	4.3	7.1	14.2
1	1	0	1	0	0	0	0	0	0	1	0	0	1	0	0	0	5	1	1	69	89	17	98.2	94	25	15	4.9	826	8.9	17.9	30.7	0.2	0.9	11.2	27.8	1	20	88	140	5.6	8.9	103	25	4.5	7.43	0.6
0	0	0	1	0	0	0	0	0	1	0	0	0	0	0	0	1	4	0	0	48	96	12	98.2	95	33	15	2.1	66	11.7	14.9	37.2	4.8	3.2	44	32.1	4.2	27	115	126	4.9	5.2	95	11	3.4	7.27	5.2
0	1	0	0	0	0	0	0	0	0	0	1	0	1	1	0	0	5	1	1	75	96	23	98.4	100	49	15	17.3	246	8.4	16.9	27.6	0.8	3.5	25.1	39.9	2.4	28	171	139	4.3	8.2	101	28	2.9	7.45	1.9
1	1	0	0	1	0	0	0	0	0	0	1	0	1	0	0	0	5	1	1	80	76	16	97.9	99	37	15	11	283	14.9	13.3	42.8	0.4	2	26.3	40	2.7	48	91	135	5.1	8.4	100	25	4.4	7.37	1.2
1	0	0	1	1	1	0	0	0	0	0	0	0	1	1	0	1	5	0	0	87	76	10	98.3	98	34	15	3.8	225	11.3	13.2	34.1	0.3	1.1	12.5	25.1	1.1	27	91	143	4.5	8.4	104	27	4.7	7.43	1.2
1	1	0	0	0	0	0	0	0	0	0	0	0	0	0	0	1	4	0	1	53	95	25	100.4	99	15	15	10.7	112	15.6	14.2	41.8	0.6	0.7	14.5	30.4	1.3	12	110	142	4.2	9.1	106	17	4.3	7.41	1.8
1	1	1	0	1	0	1	0	0	0	0	1	0	1	0	0	1	2	0	1	68	89	15	99.6	98	31	15	5.9	280	12.3	13.6	36.2	0.3	3.1	10.3	36.9	0.9	36	327	137	4.1	8.8	97	27	4.3	7.34	8.2
1	1	1	0	0	0	0	0	0	0	0	1	0	0	0	0	0	5	1	1	67	99	32	97.6	84	31	15	3.1	109	9.4	16.5	33	0.4	1.5	10.2	25.7	0.9	36	136	137	4.9	8.4	100	24	3.1	7.3	0.7
0	0	1	0	0	0	0	0	0	0	0	0	0	0	0	0	1	4	0	0	32	113	29	98.8	100	18	15	9.5	261	12.7	13.8	36.5	0.2	0.7	14.5	30.4	1.3	9	101	139	4.5	9.1	104	26	3.3	7.34	5.1
1	1	0	1	0	0	0	0	0	0	0	0	0	1	0	0	0	5	1	1	53	87	19	98.2	94	27	15	28.8	241	13.9	13.3	43.3	0.6	1.1	11.6	26.6	1.1	16	118	140	4.8	8.2	106	23	3.5	7.29	1.9
1	1	1	1	1	0	0	0	0	0	0	0	0	0	0	0	1	4	0	0	66	73	23	99.8	98	25	15	6.6	315	14.1	14.6	42.9	0.3	0.8	12	23.7	1	26	90	144	4.8	9.9	103	30	4.3	7.28	3.3
1	1	0	1	1	0	0	0	0	0	0	0	0	1	1	0	0	5	1	1	56	95	15	98.1	100	38	15	27.9	278	12.8	15.2	38.4	0.6	1.2	13.4	25.8	1.1	16	108	136	5.6	6.2	108	22	3.3	7.21	3.4
0	0	0	0	1	0	0	0	0	0	0	1	1	0	0	0	0	5	1	0	67	87	19	98.3	98	35	15	15.6	538	8.7	14.5	27.6	0.1	1.7	13.4	23.9	1.1	39	144	142	3.3	8.2	105	23	3.1	7.45	1.3
0	1	0	1	1	0	0	0	0	0	0	1	0	0	0	0	0	5	1	0	64	87	19	98.3	98	35	15	9.8	101	14.7	14.3	41	0.5	3.4	11.9	23.7	1	53	154	136	3.9	8	97	26	3.1	7.36	2.2
1	0	1	1	0	0	0	0	0	0	0	0	0	1	0	0	0	5	1	1	70	125	21	97.8	100	30	15	11.3	150	11.8	13.5	34.9	0.2	0.7	11.8	32.9	1.1	23	129	130	3.6	8.8	88	26	2.7	7.45	1.2
0	0	0	1	1	0	0	0	0	1	0	0	0	0	0	0	1	2	0	0	66	67	10	98.5	95	33	15	7.3	296	12.6	14.4	38.5	1.5	0.9	11.2	29.1	1	10	67	139	6.4	9.4	99	22	4.1	7.37	1.3
0	1	1	1	1	0	0	0	0	0	0	0	0	0	0	0	0	5	1	1	70	112	25	101.2	96	28	15	8.6	229	15.3	13.1	43.7	1.9	0.8	10.3	34.3	0.9	16	163	142	3.7	9.9	101	29	4.6	7.42	2.5
1	0	0	1	1	0	0	0	1	0	0	0	0	1	1	0	0	5	1	1	90	86	9	94.9	91	40	15	7.8	287	14.8	13.4	46.1	1.2	0.9	12.7	23.7	1.1	23	110	138	4.3	9.7	102	27	4.1	7.26	5.1
0	0	0	1	0	0	0	0	0	0	0	0	0	0	0	0	1	4	0	0	82	88	28	97.8	98	31	15	7.7	213	13.4	13.3	39.1	0.5	0.5	13.2	30.1	1.2	16	217	132	4.7	9.1	98	21	4.4	7.43	4.3
0	0	1	0	0	0	0	0	0	0	0	0	0	0	0	0	0	5	1	0	69	87	19	98.3	98	35	15	22.9	412	12.8	12.8	37.5	0.3	1.6	11.4	18.6	0.9	35	325	142	4.3	8.1	104	28	2.7	7.4	3.2
0	0	0	1	0	0	0	0	0	0	0	0	0	0	1	0	0	5	1	1	89	82	20	96.1	94	53	15	10.2	169	8.8	14.9	26.4	0.8	0.9	12.7	22.8	1.1	18	145	136	3.5	8	98	24	3.7	7.33	0.9
0	1	0	1	0	0	0	0	0	1	0	0	0	0	0	0	1	2	0	0	66	113	31	98	90	22	15	4	46	14.4	13.9	41.8	0.4	0.8	10.2	28.2	0.9	11	94	144	4.1	9	100	26	4.9	7.44	2.7
0	1	1	1	0	0	0	0	0	1	0	1	0	0	0	0	0	5	1	1	51	103	28	98.7	99	18	15	11.7	397	15.2	14.4	44.8	1.2	4.1	11.7	25.5	1.1	60	115	138	4.3	8.3	92	24	4.4	7.42	1.2
1	1	1	1	0	0	0	0	0	0	0	0	0	1	0	0	1	3	0	1	70	91	16	97.8	100	32	15	9.7	169	12.9	13	37.2	1.2	0.8	13.9	26.6	1.3	11	310	134	3.8	9.3	98	27	4.1	7.46	1.7
1	0	0	0	0	0	0	0	0	0	0	0	0	0	1	0	1	4	0	1	30	118	16	99.2	100	14	15	9.2	309	13	13.6	38.2	0.2	0.7	12.9	29.5	1.1	17	72	135	3.7	8.8	100	25	3.7	7.44	1.6
1	1	0	0	0	0	0	0	0	1	0	0	0	1	1	0	0	5	1	1	20	131	23	93.5	98	66	15	23.4	255	10.6	11.7	31.2	2	1.1	19.8	39.9	1.8	14	157	143	6.1	7.1	116	20	2.7	7.31	2.2
0	1	1	1	0	0	0	0	0	0	0	1	0	0	0	0	0	5	1	0	85	87	19	98.3	98	35	15	8	291	12.6	12.9	36.2	0.6	1.4	24.5	31.6	2.4	30	99	140	3.6	8.6	99	28	3.7	7.29	1.1
0	0	0	1	1	0	0	0	0	0	0	0	0	0	0	0	1	2	0	0	91	71	14	98.1	94	35	15	7.3	179	11.9	13.3	35.9	0.4	0.9	16.8	28.9	1.5	21	113	137	4.8	8.3	100	26	3.6	7.5	1
1	1	0	1	0	0	0	0	0	0	0	0	0	0	0	1	1	2	0	1	56	87	11	99.2	100	18	15	4.3	87	16.2	14.6	48.3	1.6	0.8	14.2	33.1	1.3	8	173	140	3.6	8.6	102	23	4.1	7.41	2.7
1	1	1	0	0	0	0	0	0	0	1	0	0	1	0	0	1	2	0	1	58	112	22	98.9	97	37	15	28.3	233	13	14	38.4	0.2	1.1	12	29.6	1.1	14	146	130	5.8	9	96	20	2.7	7.39	2.6
0	0	0	0	0	0	0	0	0	0	0	0	0	0	0	0	1	4	0	0	60	87	19	98.3	98	35	15	5	171	12	13	37.5	0.1	0.9	9.9	28.4	0.9	15	81	139	4.4	9.5	100	29	4.6	7.38	2.6
1	1	0	1	1	0	0	0	1	1	0	0	0	1	0	0	1	4	0	1	58	115	16	100.1	94	18	15	11.3	485	12	16.4	38	0.4	0.6	11.3	22.7	0.9	20	94	140	4.9	9.4	101	26	4.2	7.33	4
1	0	0	1	1	0	0	0	1	0	0	0	0	1	0	0	0	5	1	0	68	65	14	98.2	100	35	15	11.3	270	12.1	13.4	38.1	0.2	0.8	11.4	32	1.1	10	58	139	3.8	8.3	108	23	4.1	7.41	1.7
1	0	1	1	0	0	0	0	0	0	0	0	0	0	0	0	0	5	1	1	84	61	12	97.6	100	39	15	9	246	12.5	15.1	38.5	0.2	0.7	11.6	27	1.1	21	95	139	5.2	8.6	99	25	3.5	7.48	1.4
1	1	0	0	0	0	0	0	0	0	0	0	1	1	0	0	0	5	1	0	58	84	23	99.9	95	38	15	7.3	110	13.7	13.1	38.5	2.2	0.6	10.6	25.2	1	6	100	140	3.7	8.9	97	27	3.5	7.52	2.6
0	0	0	1	1	0	0	0	0	0	0	0	0	0	0	0	1	4	0	0	83	87	19	98.3	98	35	15	4	294	12.9	13.7	38	0.3	0.8	11.7	20.1	1	21	96	140	4.5	9.1	102	30	4.6	7.5	5.7
1	1	0	1	1	0	0	0	1	0	0	0	0	1	0	0	0	5	1	1	69	83	12	98.3	100	31	15	4.8	222	12.8	13.6	37.4	0.5	1	14.3	31.8	1.2	21	102	134	3.8	9.3	100	26	4.8	7.39	1.1
0	1	0	1	0	0	0	0	0	0	0	0	0	0	0	0	0	5	1	0	74	72	21	97.5	96	25	15	12.4	222	14.9	13.4	43.5	0.6	1	11.5	30.4	1.1	13	96	139	4.2	8.2	102	24	2.9	7.36	1.3
0	1	1	0	1	0	0	0	0	0	0	1	0	0	0	0	1	2	0	0	79	87	19	98.3	98	35	15	9.3	258	10.5	14	30.7	0.5	2.3	14.5	30.4	1.3	39	84	143	4	8.1	107	25	3.8	7.38	0.9
1	0	1	1	1	0	0	0	1	0	0	1	0	1	0	0	0	5	1	1	92	101	15	96.4	99	24	15	4.7	247	13.6	14.9	42.1	1	1.3	40	40.7	4.2	19	92	143	3.9	10.3	103	30	3.8	7.33	3.3
0	1	0	0	0	0	0	0	0	0	0	0	0	0	0	0	1	1	0	0	48	104	21	98.6	94	21	15	7.3	452	14.7	12.6	45.8	0.5	0.4	11.5	49.5	1.1	21	57	138	4.4	9.4	101	26	5.1	7.46	1.5
1	1	0	1	1	0	0	0	0	0	0	0	0	1	0	0	0	5	1	1	90	89	13	100.3	96	43	15	6.3	190	15.2	13.2	45.4	0.4	0.8	25.2	26.5	2.4	17	70	140	3.9	9.6	99	32	3.9	7.18	1.3
1	1	1	1	0	0	0	0	0	1	1	0	0	0	0	0	1	4	0	0	64	89	16	99.1	97	13	15	2.4	34	13.5	14.1	38	1.1	0.9	13.3	30.1	1.2	12	261	140	3.4	9.2	103	27	4.5	7.4	1.4
0	0	1	1	1	0	0	0	0	1	0	0	0	0	0	0	1	1	0	0	75	87	19	98.3	98	35	15	7.3	308	13	12.4	38.7	0.4	0.8	10.9	25.8	1	5	114	137	4.6	10	97	22	4.5	7.41	2.5
0	1	1	1	1	0	0	0	0	0	0	0	0	0	0	0	1	4	0	0	55	87	19	98.3	98	35	15	22	260	17	12.3	49.4	0.5	0.8	11.9	32.5	1.1	14	129	145	3.8	9.3	104	21	4.9	7.39	2.7
0	1	0	1	1	0	0	0	0	0	0	0	1	0	0	0	1	2	0	1	83	83	14	98.9	100	21	15	4.8	281	15.4	12.1	44.3	0.5	0.8	11.3	28	1	10	104	141	4.4	8.9	101	27	4	7.45	2.6
0	0	0	0	0	1	0	0	1	0	0	0	0	1	1	0	1	4	0	0	100	97	18	97.1	100	47	15	10.1	230	11.3	14.4	32.6	0.8	0.7	26.4	32.4	2.6	10	159	140	3	8.7	100	27	3.4	7.41	0.9
1	1	0	1	0	0	0	0	0	0	0	1	0	1	0	0	0	5	1	1	84	105	21	98.4	100	59	15	5.1	286	13.9	16	41.4	0.7	1.4	12.1	23.1	1	20	96	140	3.9	9.3	99	31	3.6	7.34	1.4
0	0	0	0	0	0	0	0	0	0	0	1	0	0	0	0	0	5	1	1	49	77	11	99.8	100	28	15	11	299	7.5	18.7	24.6	0.2	7	15.2	27.5	1.3	37	87	132	7.6	9.2	88	27	3.1	7.5	3.2
1	1	0	0	0	0	0	0	0	0	0	0	0	0	0	0	0	5	1	1	49	90	18	100.4	100	19	15	3.6	47	10.6	15.6	31.3	1.9	0.6	13.1	26.9	1.1	10	78	138	3	7.3	101	20	4	7.25	1.4
1	0	0	1	0	0	0	0	0	0	0	1	0	1	0	0	1	2	0	1	77	80	20	97.8	90	38	15	7.4	247	13.6	13.2	40.3	0.7	0.8	11.5	46.7	1.1	16	75	141	4.2	8.5	105	29	4.2	7.44	1
0	1	0	1	0	0	0	0	0	1	1	0	0	0	1	1	1	4	0	1	50	108	26	97.9	100	13	15	4	107	15.6	13.8	43.1	0.6	1	12.3	27.8	1	13	58	142	4.2	9.6	103	29	4.6	7.38	1.5
0	1	1	0	1	1	0	0	1	0	0	1	0	0	0	0	1	2	0	0	71	87	19	98.3	98	35	15	6.9	210	10.4	13.9	30.9	0.3	1.8	14.6	24.7	1.3	33	81	140	4.6	9.8	104	24	4.2	7.31	1.2
1	0	0	1	1	0	0	0	0	0	0	0	1	1	1	0	0	5	1	1	74	113	19	97	99	50	15	8.5	167	13.4	13.3	37.9	0.5	0.9	12.4	29.8	1.1	18	116	132	3.7	9.6	97	23	4	7.43	0.8
1	0	0	0	1	1	0	0	0	0	0	1	0	1	0	0	0	5	1	0	61	91	21	96.3	96	33	15	7.4	119	10.5	13.4	31.7	0.4	4.3	16.2	38.6	1.4	45	91	136	4.8	9.4	98	26	3.4	7.47	1.8
1	1	0	1	0	1	0	0	1	0	0	1	0	1	0	0	1	4	0	1	94	79	18	97.2	100	41	15	6.8	274	11.2	13.5	35.7	0.4	1.3	29.1	30	3	21	94	139	3.7	8.7	105	25	4.2	7.44	1.9
1	1	0	1	0	0	0	0	0	0	0	0	0	0	0	0	1	4	0	0	88	100	18	101.9	100	40	15	9.4	209	14.1	13.6	44.1	0.4	0.8	19	25.8	1.7	11	136	138	4.5	8.4	98	24	3	7.48	1
1	0	0	1	1	1	0	0	1	0	0	0	0	1	0	0	1	2	0	1	95	60	12	96.8	95	44	15	20.2	239	11.5	14.9	33.6	0.4	1	15.3	36.5	1.3	21	109	143	3.8	8.5	114	17	3	7.27	1.9
0	1	1	0	1	1	0	0	1	0	0	1	0	0	0	0	0	5	1	1	70	99	22	100.7	100	35	15	7	290	9.7	15.8	29.3	0.3	1.2	17.1	44.4	1.6	13	164	135	3.7	8.4	104	21	2.9	7.49	1.9
1	0	1	1	1	1	0	0	1	0	0	1	0	1	1	0	0	5	1	1	95	83	24	98.1	96	58	15	8.6	359	11.5	13.3	35.4	0.4	0.8	12.9	28.9	1.2	21	143	127	4.3	9.4	87	28	5.2	7.52	2.3
0	1	0	0	1	0	0	0	0	0	0	0	0	0	0	0	0	5	1	0	74	87	19	98.3	98	35	15	3.9	174	15.3	12.8	46.1	0.8	1.2	12.1	46.4	1.1	25	106	140	4.4	9.3	105	25	4.3	7.42	1.5
1	0	0	1	1	1	0	0	0	0	0	0	0	1	0	0	1	2	0	1	65	109	23	99.8	97	41	15	10.6	343	13.9	21.2	44.6	0.2	0.9	13.7	30.8	1.3	15	113	132	4.3	8.1	100	20	2.4	7.49	1
1	1	0	1	0	0	0	0	1	0	0	0	0	1	0	0	0	5	1	1	92	76	19	97.6	88	53	15	17.4	131	12.7	13.9	40.5	1.5	1.6	12	29.7	1.1	34	140	142	5.9	9.2	104	26	3.5	7.45	1.2
0	1	0	0	1	0	0	0	1	0	0	0	0	0	0	0	1	2	0	0	85	87	19	98.3	98	35	15	6.6	237	11.3	15.1	33.7	1.7	1.1	26.2	35.1	2.4	16	110	132	3.6	9.1	92	27	3	7.44	1.9
1	1	0	1	0	0	0	0	0	0	0	0	0	0	0	0	0	5	1	1	58	67	19	98.4	97	49	15	17.8	255	14	13	42	0.2	1.3	10	30.5	0.9	21	174	137	5.5	6.6	105	23	2.2	7.33	1.5
0	1	0	0	1	1	0	0	1	0	0	1	0	0	0	0	0	5	1	1	73	81	12	98.6	100	25	15	18	224	13.3	13.6	36.4	0.7	1.2	11	28.1	1	13	120	143	3.2	9.3	107	23	4.4	7.27	3.7
0	0	0	1	1	1	0	0	0	0	0	1	0	0	0	0	0	5	1	1	89	86	33	99	100	28	15	5.1	233	13	13.9	39.2	0.3	1.2	16.1	42.2	1.4	23	70	138	4	9.6	103	28	3.7	7.49	2.2
1	0	1	1	0	0	0	1	0	0	0	0	0	1	1	0	1	3	0	1	75	111	17	98.6	99	45	15	18.9	272	9.9	14.2	31.8	0.3	0.7	11.1	23.4	1	26	197	144	4	8.2	109	21	2.6	7.35	2.7
1	0	1	1	0	0	0	0	1	0	0	0	0	0	0	1	0	5	1	1	88	48	18	96.8	67	50	15	11.8	228	11.4	13.3	33.3	0.4	0.7	13.5	24.6	1.2	18	218	128	3.4	8.6	95	25	3.7	7.35	1.9
0	0	0	0	0	0	0	0	0	1	1	0	0	0	0	0	1	2	0	1	32	107	13	98.2	99	23	15	9.3	230	14.6	12.7	43.1	4.3	0.9	15	25.9	1.4	21	97	145	5.3	8.4	103	22	3.7	7.38	2.9
0	1	0	0	0	0	0	0	0	0	0	0	0	0	0	0	0	5	1	0	92	87	19	98.3	98	35	15	4.8	83	13.5	14.3	38.3	0.9	0.9	12.6	32.8	1.2	13	91	143	3.7	9	109	25	2.1	7.49	1.9
1	1	0	0	1	0	0	0	0	0	0	0	0	0	1	0	0	5	1	1	44	112	20	95.6	100	44	15	17.2	330	12.5	13.3	35.7	0.5	1	13.7	21.7	1.2	10	136	143	3.8	6.6	113	17	3.6	7.3	3.4
1	0	0	1	1	0	0	0	1	0	0	0	0	1	1	0	0	5	1	1	85	66	16	97.4	100	60	15	8.2	228	10.7	12.8	33.2	0.8	0.6	15.2	46.1	1.4	14	93	131	4	8.7	95	27	3.3	7.47	1.7
1	1	0	1	0	0	1	1	0	1	0	0	0	1	1	0	1	3	0	1	77	102	16	99.5	100	31	15	8.2	184	11.2	13.3	35.8	0.9	0.9	11.4	32	1.1	20	93	144	3.5	8.5	105	28	4.1	7.18	1.5
0	0	0	0	0	0	0	0	0	1	0	0	0	0	0	0	1	4	0	1	77	90	30	98	96	31	15	13	285	14.7	12.5	42.9	0.9	0.8	10.5	27.2	1	16	107	141	4	8.7	102	29	3.1	7.3	2.7
1	1	0	0	0	0	0	0	0	0	0	0	0	0	0	0	0	5	1	1	39	88	12	96.9	94	18	15	10.3	247	15.6	13.1	43.3	0.5	0.9	12.4	23.3	1	14	96	140	3.9	9.2	105	25	4.5	7.46	3.8
1	1	1	1	1	1	0	0	1	0	0	1	0	1	1	0	0	5	1	1	86	90	12	97.8	99	34	15	5.4	186	13.1	13.7	39.9	0.2	1.5	14.8	27.8	1.3	45	196	140	5.2	7.8	116	15	2.5	7.29	3.9
1	0	1	1	1	0	0	1	0	0	0	0	0	0	1	0	0	5	1	1	72	97	13	99.1	95	34	15	8.5	137	11.5	13.2	34.6	0.4	0.7	12	32.1	1.1	11	125	143	4	9.3	103	31	2.3	7.5	2
0	0	0	1	1	1	0	0	1	0	0	1	0	0	1	0	1	3	0	0	81	78	21	98.6	90	40	15	11.2	213	11.4	15.4	34.6	5.5	0.9	13.2	53.3	1.2	32	148	139	4.4	9.4	104	27	3.5	7.41	1.5
0	0	0	1	0	1	0	0	0	0	0	0	0	0	0	0	1	4	0	0	93	84	17	98.5	97	39	15	7.2	305	13.1	13.9	40.7	0.5	0.5	10.2	31.5	0.9	13	96	139	4.9	9.7	100	28	4	7.48	1
0	1	0	1	0	0	0	0	0	1	0	0	0	0	0	0	1	4	0	0	65	87	19	98.3	98	35	15	8.3	110	12.6	15.1	37.2	3.3	0.6	17.2	35.5	1.5	5	118	140	3.4	7.4	101	28	3.4	7.45	2.8
1	0	0	0	0	0	0	0	0	0	0	0	0	0	0	0	0	5	1	1	27	91	17	95.6	100	20	15	9.8	279	11.2	12.9	32.4	0.4	0.7	14.5	29.4	1.3	11	112	142	3.2	5.8	111	19	3.2	7.3	3
0	0	0	1	1	0	0	0	0	0	0	0	0	0	0	0	1	4	0	0	55	113	15	99	94	18	15	12.8	412	10	15.3	29.8	0.7	0.6	10.5	26.7	1	9	121	122	3	9	83	21	4.6	7.46	6.4
1	0	1	1	1	0	1	0	0	0	0	1	0	0	1	0	1	2	0	1	85	101	29	97.5	100	38	15	7.9	406	10.4	14.6	31.5	0.2	1.4	12.2	33.9	1	17	228	137	4.4	9.3	104	24	4.2	7.29	2.5
1	0	0	0	0	0	0	0	0	0	0	0	0	0	1	1	1	2	0	1	57	100	14	99.2	100	18	15	5.7	84	4	20.3	14.5	0.9	0.5	17.7	26.8	1.6	13	139	139	3.5	7.2	111	16	2.8	7.39	5.6
0	1	0	1	0	0	0	0	0	0	0	0	1	1	0	0	0	5	1	1	85	69	18	99.4	98	35	15	10.4	291	10.4	14.9	31.4	0.9	1.3	12.6	25.1	1.1	17	126	136	3.4	7.9	100	27	2.7	7.46	2.3
0	1	1	0	0	1	0	0	1	1	0	1	0	0	0	0	0	5	1	1	77	67	29	98	92	33	15	11	312	13.1	16.2	41	0.8	1.7	12.9	25.8	1.2	21	97	136	3	9	88	26	3.8	7.4	1
0	1	0	0	0	0	0	0	1	0	0	1	0	0	0	0	0	5	1	1	85	112	20	99	100	43	15	6	169	11.3	13.7	37.2	0.4	1.1	27.7	33.2	2.6	22	108	141	4.2	9.5	105	25	4	7.46	1.5
1	1	0	0	0	0	0	0	0	0	0	0	0	0	0	0	1	4	0	0	82	84	16	99.9	93	35	15	17.2	202	14.7	13	44.4	1	0.8	12.4	31	1.1	18	136	136	4	9.1	99	25	4.4	7.51	1.1
0	0	0	1	1	0	0	0	1	0	0	0	0	0	0	0	0	5	1	1	92	75	16	98	99	43	15	21.2	408	8.9	17.7	27.5	1.4	0.6	13.4	28.5	1.2	35	91	145	4.8	8.6	107	26	3.4	7.42	1.8
1	1	0	0	0	0	0	0	0	0	0	0	0	0	1	0	1	4	0	1	45	76	13	97.9	100	24	15	12.1	184	14.9	12.8	43.1	1.3	0.7	13.1	26.1	1.1	7	90	143	3.5	8.2	103	25	4.1	7.39	2.7
0	0	0	0	0	0	0	0	0	0	0	0	0	0	1	1	1	4	0	0	92	129	21	96.1	86	38	15	15.9	440	7.5	14.4	23.9	0.2	0.8	12.9	28	1.1	17	279	132	3.5	6.7	97	25	2.8	7.43	4.9
1	1	0	1	0	0	0	0	0	0	0	0	0	1	0	0	1	4	0	1	68	70	16	98.4	98	36	15	2.4	69	11.6	14.8	35.4	2.9	0.7	18.8	36.5	1.7	9	106	137	3.8	8.3	102	27	2.6	7.35	2.4
1	1	1	0	1	0	0	0	0	0	0	0	0	1	0	0	1	4	0	1	60	66	21	97.9	100	35	15	19	172	16.1	12.2	48.9	0.9	1	14.5	30.4	1.3	21	140	140	4.2	8.6	107	23	3.7	7.38	4.3
0	1	1	1	0	0	0	0	1	1	0	0	0	0	0	0	0	5	1	0	67	58	24	97.1	96	30	15	10.6	300	13.7	14.9	39.8	0.5	0.9	12.7	26.7	1	15	93	141	4.2	9.5	100	25	3.9	7.44	1.9
1	1	1	0	0	0	0	0	0	0	0	1	0	0	1	1	1	2	0	1	67	75	18	98.4	98	32	15	7.7	408	8.7	17.4	27.1	0.8	1.3	16.5	40.5	1.5	19	88	133	4.8	8.3	104	26	2.2	7.38	1.6
1	1	0	1	0	0	1	0	0	0	0	0	0	1	1	0	0	5	1	1	44	80	16	99.5	100	28	15	9.9	185	12.2	12.2	37.9	0.3	0.8	11.2	36	1	10	110	140	4	9.2	105	25	4	7.27	4.7
1	1	1	1	0	1	1	0	1	0	0	1	0	0	0	0	0	5	1	0	81	64	18	98	98	24	15	8.3	175	12.5	12.6	39.3	1.5	1.7	19	34.8	1.7	26	178	138	4.4	8.8	101	25	3.9	7.53	1.8
0	1	1	1	1	1	0	0	1	0	0	1	0	1	0	0	1	2	0	0	93	82	23	98.3	94	51	15	5	182	12.8	14	37.9	0.3	1.2	13.4	24.9	1.1	23	236	134	4.9	9	103	24	4	7.28	1.1
0	0	0	0	1	0	0	0	0	1	0	1	0	0	0	0	0	5	1	0	96	87	19	98.3	98	35	15	7.6	195	9.4	16.2	29.6	0.3	1.7	11.7	27.5	1	32	78	138	4.3	9.4	104	21	4.4	7.38	1.2
1	1	0	1	1	0	0	0	1	0	0	1	0	0	0	0	1	2	0	0	84	101	24	98.3	90	22	15	3.6	465	6.2	17.9	22.1	0.3	1.3	13.1	25.3	1.1	15	141	140	4.4	8	106	23	4.1	7.41	3.3
0	0	0	0	0	0	0	0	0	1	1	1	0	0	0	0	0	5	1	0	54	101	13	97.3	94	44	14	7.1	308	10.2	19	31.7	0.3	7	13.5	30.5	1.2	46	56	128	5.5	8.5	90	21	2.4	7.34	1.7
0	1	0	0	1	0	0	0	0	0	0	1	0	0	0	0	0	5	1	0	86	80	18	95.8	99	31	15	6.3	161	11.6	13.7	33.2	0.9	1.2	13.3	23.7	1.1	24	123	145	3.7	8.2	109	26	4.2	7.42	2.2
1	1	0	0	0	0	0	0	0	0	0	0	0	0	0	0	0	4	1	1	53	69	20	98.3	100	30	15	17	256	15.1	12.1	44.6	0.2	0.9	10.3	25.7	1	12	111	145	4.3	8.1	110	22	4.5	7.31	2.3
1	0	0	1	0	0	0	0	0	0	0	0	0	0	1	1	0	5	1	0	83	87	16	99.2	100	40	15	19.7	29	9.3	18.8	26.4	1.1	1	12.6	27.3	1.2	27	147	133	5.1	8.3	96	24	4.3	7.41	0.7
0	0	0	0	0	0	0	0	0	0	0	0	0	0	0	0	0	5	1	0	65	78	13	98.2	97	36	15	5.5	263	13.2	11.8	38.8	0.2	0.7	10.8	31.2	1	10	101	139	3.9	9.5	103	24	4	7.42	0.7
0	1	0	0	0	0	0	0	0	0	0	0	0	0	0	0	1	3	0	1	30	102	12	99.2	99	8	15	14.8	226	14.9	14.3	43.6	0.9	0.8	11.1	26.2	1	8	101	143	3.9	8.5	103	29	3.2	7.3	3.8
1	0	0	0	0	0	0	0	0	0	1	0	0	1	0	1	0	4	1	1	59	72	14	98	95	33	15	12.5	143	11.7	12.8	34.1	1.1	0.6	13.4	37.3	1.2	10	91	136	3.3	8.2	98	25	4.3	7.42	1.8
1	1	0	1	0	0	0	0	0	0	0	0	1	1	1	0	1	4	0	1	52	86	12	98.3	97	13	15	9	270	14.6	13.1	40.5	0.2	0.8	12.1	25.3	1	13	93	141	4.1	10.3	104	29	4.6	7.38	7.5
1	1	0	1	0	0	1	0	0	0	0	0	0	0	0	0	1	4	0	1	65	68	14	101	94	40	15	12.3	391	14.5	14.2	41.5	1	0.7	14.5	30.4	1.3	15	115	134	3.9	9.2	90	28	3.8	7.46	1
0	0	0	0	0	0	0	0	0	0	0	0	0	0	0	0	1	3	0	1	25	75	19	98.1	100	20	15	19.6	278	11.6	15	36.7	0.6	0.9	11.6	22.9	1.1	14	159	136	5.8	8.7	104	20	3.9	7.41	3.4
1	1	1	1	1	1	0	0	1	0	0	0	0	1	1	0	0	5	1	1	85	114	12	98.7	98	33	15	9.2	126	13.9	13.2	43.5	0.9	0.9	35.1	38.7	3.2	18	249	138	3.9	9.4	96	33	4.3	7.41	1.2
1	0	0	0	0	0	0	0	0	0	1	0	0	1	1	1	1	2	0	1	36	93	16	97.4	100	30	15	15.4	153	7.7	17.9	24.2	3.3	0.6	19.3	32.6	1.8	5	220	138	3.4	7.6	100	23	2.4	7.43	4.4
0	1	1	1	1	0	0	0	0	1	0	0	0	0	1	0	1	4	0	0	67	131	26	98.2	92	33	15	6.9	319	12.3	15.5	38.9	0.5	0.7	10.3	33.5	0.9	14	142	137	4	11	101	24	2.6	7.38	1.9
0	1	0	1	0	0	0	0	0	0	0	0	0	0	0	0	1	3	0	0	51	94	21	99.1	93	20	15	3.4	59	11.1	17.1	31.2	1	0.7	11.6	29	1.1	7	93	134	3.4	7.9	92	25	3.3	7.47	1.6
1	1	1	0	0	0	0	0	0	0	0	0	0	1	1	1	0	5	1	1	56	68	30	98.1	100	31	15	4.7	133	4.3	13.9	12.7	0.4	0.5	14.7	33	1.4	11	341	134	4.2	7.5	103	25	3.5	7.45	1.3
0	1	1	0	1	1	0	0	1	0	0	0	0	1	0	0	1	4	0	1	70	87	16	99.7	91	60	15	5.4	146	12.3	13.9	35.6	0.2	1	12	40.7	1.1	19	345	141	4.4	9.5	104	24	3.8	7.4	2.2
0	1	0	0	0	0	0	0	0	0	0	0	0	0	0	0	1	4	0	1	29	92	20	99.8	100	35	15	23	325	15.2	12.7	44.4	0.7	1.2	14.1	25	1.3	18	104	145	3.5	10.5	97	30	4.7	7.47	1.6
1	1	1	0	0	0	0	0	0	1	0	1	0	0	0	0	0	5	1	0	44	83	15	96.9	92	30	15	11.6	310	9.8	19.2	30.7	0.2	11.2	13.9	32.9	1.2	89	123	135	4.9	9.8	91	24	4.6	7.38	0.8
1	0	0	1	0	0	0	0	0	0	0	0	0	0	0	0	1	4	0	1	83	67	14	97.6	100	31	15	5.9	163	9.9	14.7	31.4	1	0.4	12.5	25.6	1.2	10	163	143	4	8.5	103	26	3	7.29	4.2
0	1	0	1	1	0	0	0	0	0	0	0	1	1	1	0	0	5	1	1	83	94	15	94.7	97	52	15	7.9	295	13.2	13.6	37.1	0.5	1.1	13.7	29.4	1.2	23	81	139	4.7	7.9	102	28	4.2	7.42	1.3
1	0	0	0	0	0	0	0	0	0	0	0	0	1	0	0	1	2	0	1	24	137	28	97.8	100	39	15	28.7	201	17.1	15.4	51.6	0.8	0.7	13	32.6	1.2	18	157	147	3.8	8.3	112	17	3.1	7.16	4
1	1	0	1	1	0	0	1	0	0	0	0	0	0	0	0	0	5	1	0	72	90	21	100.1	100	34	15	9.7	230	10.5	14.5	30	0.5	0.6	13.6	29.4	1.3	6	148	129	4.1	8.5	92	27	3.3	7.38	0.9
0	1	1	1	1	0	0	0	0	0	1	0	0	0	0	0	1	3	0	0	56	87	19	98.3	98	35	15	7.6	351	14.4	14.4	43.7	1.2	1.1	11.3	25.7	0.9	29	125	141	4.1	8.3	102	26	4.5	7.36	1
1	1	1	1	1	1	0	0	1	0	0	0	0	0	0	0	0	5	1	0	78	106	20	98.7	99	49	15	7.7	227	13.8	12.7	41.1	0.2	1	12.3	27.9	1.1	18	251	139	4.7	9.2	99	26	4.2	7.35	2.3
0	1	0	1	0	0	0	0	0	1	1	0	0	0	0	1	1	3	0	0	48	114	18	97	99	18	15	5.3	166	16.3	14.2	46.6	0.3	0.8	10.9	37.5	1	9	127	140	3.6	7	102	23	3.1	7.38	2.3
1	1	0	0	0	0	0	0	0	0	0	0	0	0	0	0	0	5	1	1	76	74	15	96.1	100	44	15	9.9	354	5	17.2	16.2	0.4	1.2	49.3	32.4	5.6	29	138	137	4.2	8.5	105	19	3.2	7.29	1.4
0	1	0	1	1	0	1	0	1	0	0	0	0	1	0	0	0	5	1	1	84	82	17	97.5	97	37	15	4.3	182	11.6	13.9	34	0.7	0.9	17.2	38.8	1.6	14	87	137	4.7	8.2	96	23	3.4	7.41	1.4
1	1	1	1	0	0	0	0	1	0	0	0	0	0	1	0	1	4	0	1	81	61	16	97.6	100	43	15	15.8	226	11.6	13.2	33.5	0.7	1.4	22.8	28.6	2.2	38	287	140	4.5	8.2	104	26	3.1	7.42	1.8
1	1	1	0	0	0	0	0	1	0	0	1	0	0	0	1	1	2	0	1	68	60	17	97.4	97	32	15	11.5	129	12.9	19.6	41.3	1	2.4	22.3	38.9	2.1	71	237	134	4.9	8.7	99	22	3.3	7.29	2.2
0	1	1	1	1	0	0	0	0	0	0	0	0	0	0	0	1	2	0	0	87	65	25	97.6	97	42	15	7.8	204	11.7	13.9	36.7	0.8	1.4	13.1	28.9	1.2	26	140	134	4.7	8.3	97	24	3.7	7.38	3.5
1	1	0	1	1	1	0	0	1	0	0	0	0	0	0	0	0	5	1	1	75	80	18	97.9	100	47	15	6.9	133	10.6	13.3	30.8	0.9	0.5	27.8	39.2	2.7	9	163	142	4	8	111	19	3.1	7.28	1.5
0	1	0	1	0	0	0	0	0	0	0	0	0	0	0	0	1	4	0	0	69	67	15	100	99	27	14	8.9	111	13.8	15.6	39.2	0.9	1.3	13.4	27.9	1.1	18	129	140	3.3	8.8	103	25	3.1	7.53	2.5
0	0	0	0	0	0	0	0	0	0	1	0	0	1	0	0	0	5	1	1	50	79	17	98.3	100	56	15	5.9	107	9.1	15.9	26.4	0.5	0.8	13.8	29.6	1.2	10	103	144	4.8	8.7	106	25	3.4	7.51	2.1
1	0	0	1	0	0	0	0	0	0	0	0	0	0	0	0	0	5	1	0	96	86	15	98	97	42	15	8.7	314	9.8	12.3	27.9	0.2	3	11.9	36.5	1.1	49	142	136	3.8	8.7	104	17	2.8	7.39	1.6
1	1	0	0	0	0	0	0	0	0	0	0	0	0	0	0	1	4	0	1	27	112	16	100.7	100	19	15	13.3	382	15.2	13.2	42.4	1.7	1	12.1	28.3	1	10	136	142	4.1	7.3	105	26	4.1	7.36	2.1
0	0	1	1	1	0	0	0	0	0	0	0	0	0	0	0	0	5	1	0	85	77	13	97.7	99	38	14	12.1	163	12.8	11.8	36	0.3	0.9	10.4	27	1	20	396	136	3.8	9.4	94	26	4	7.44	2.6
0	0	1	1	0	0	0	0	0	0	0	0	0	0	0	0	0	5	1	0	64	102	15	97.5	96	36	15	15.5	268	14.2	14.5	43.8	0.2	0.9	11.2	27.7	1	16	186	139	5	8.7	99	24	4.1	7.36	1.7
1	1	0	1	0	0	0	0	0	0	0	0	0	0	1	0	1	4	0	1	35	88	16	99	95	8	15	9.4	142	13.9	13.8	42.8	0.4	1	11.5	23.4	1	14	115	138	4.1	9.2	99	20	4.3	7.4	0.9
0	1	1	1	0	0	0	0	0	1	1	0	0	0	0	0	1	4	0	0	68	87	19	98.3	98	35	15	4.7	134	13.6	14.8	42	1.3	0.9	12.6	33.7	1.2	15	128	140	4.1	9.7	104	25	4.3	7.43	3
0	1	0	0	1	0	0	0	0	0	0	0	0	0	0	0	1	3	0	1	54	83	21	99.7	100	20	15	6.9	184	14.1	14.3	42.7	0.3	0.6	12	21.7	1.1	14	96	134	4	8.4	96	21	3.8	7.29	2.4
0	0	0	1	1	0	0	0	0	0	0	0	0	0	0	0	0	5	1	0	90	87	19	98.3	98	35	15	7.8	133	14.5	13.6	41	1	0.7	12.7	27.9	1.1	15	84	141	4.1	8.4	104	25	4	7.48	1.2
0	1	0	1	0	1	0	0	0	0	0	0	0	0	0	0	0	5	1	0	82	70	16	97.1	99	35	15	7.3	229	11.7	13.6	35.3	0.8	2	28.2	30.4	2.8	36	89	137	4.2	9	97	31	4.2	7.34	1.7
0	1	0	1	1	0	0	0	1	0	0	0	0	0	0	0	0	5	1	0	91	59	15	96.1	97	39	15	14.5	250	12.1	13.5	34.8	0.3	1.3	12.3	23.5	1	30	155	138	4	8.8	99	29	3.1	7.45	1.2
0	0	0	1	1	1	0	0	1	0	0	1	0	1	0	0	0	5	1	1	84	77	15	97.4	88	51	15	4	226	12.2	15.1	35.3	0.4	1.2	12.6	24.6	1.1	21	99	140	3.7	9.2	99	33	4.3	7.37	2
0	0	0	0	0	0	0	0	0	0	0	1	0	0	0	0	0	5	1	0	85	87	19	98.3	98	35	15	6.8	128	9	15.2	27.8	0.8	1	11.9	35.9	1.1	21	151	130	3.9	9.3	95	22	3.8	7.45	1.4
0	1	1	1	1	0	0	0	0	0	0	0	0	1	0	0	1	2	0	1	65	74	11	99	100	36	15	21.5	454	9.2	14.6	28.9	0.7	0.6	13.8	34.8	1.3	17	35	138	3.3	8.1	93	34	3.1	7.49	1.4
0	1	0	1	0	0	0	0	0	0	0	0	0	0	0	0	1	2	0	1	91	66	12	98.6	100	59	15	10.6	132	10.4	13.6	32.1	0.7	1.1	12.5	24	1.2	20	108	141	4	8.7	104	25	3.7	7.37	1.4
1	1	0	0	1	0	0	1	0	0	0	0	0	0	0	0	1	4	0	1	75	72	18	99.6	96	37	15	9.6	190	13.2	13.1	37	0.5	1.4	13.6	28.6	1.2	17	94	139	3.5	8.6	103	27	4.1	7.37	2.4
1	1	1	1	1	0	0	0	1	0	0	0	0	1	0	0	0	3	1	0	84	97	15	97.5	100	46	15	8.7	333	14	12.9	41.6	1	1.1	12.4	29.9	1.1	22	147	139	4.8	9.7	98	28	4.4	7.41	2
0	0	0	0	0	1	0	0	0	0	0	0	0	0	0	0	0	5	1	1	83	68	15	97.3	99	33	15	11.9	212	11.2	14.2	33.1	0.9	1	12.9	25.8	1.1	24	129	137	3.9	8.3	103	22	3.5	7.39	1.5
0	1	0	0	0	0	0	0	0	0	0	0	0	0	0	0	1	4	0	0	75	87	19	98.3	98	35	15	13.4	298	13.5	13.7	40.1	0.3	1.4	12.4	24.1	1	18	131	139	4.7	7.7	110	22	4.3	7.23	2.2
0	1	0	0	0	0	0	0	0	0	0	1	0	0	1	0	0	5	1	1	57	140	27	101.8	99	45	15	22.1	255	10.3	15.3	28.1	25.5	1.5	18.7	36	1.7	32	141	133	4.7	7.5	102	18	2.5	7.5	2.2
1	1	1	1	1	0	0	0	0	0	0	0	0	1	0	0	1	2	0	0	72	70	17	97.6	100	39	15	7	183	15.5	14.5	47.3	0.7	0.9	20.2	36.4	1.8	12	125	141	5.2	9.2	105	22	4	7.4	1.8
0	0	0	1	1	1	0	0	1	1	0	0	0	0	0	0	0	5	1	0	80	105	31	98.4	99	35	15	5.9	315	14.6	13.5	44.3	0.3	0.8	11.7	25.8	1	20	88	142	4.7	9.3	101	26	4.8	7.37	2.9
1	0	0	0	0	0	0	0	0	1	0	1	0	0	1	0	0	5	1	0	89	84	14	98	98	31	14	9.4	170	9.9	16.3	30.6	0.5	1	12	32.8	1.1	19	162	133	3.4	8	98	23	4.1	7.5	0.9
0	1	0	0	0	0	0	0	0	0	0	0	0	0	0	0	1	3	0	0	83	78	17	98	99	49	14	12.8	211	14.5	13	44.3	0.4	1	11.5	24.4	1.1	28	122	141	3.9	8.6	104	22	4.3	7.42	2.4
0	0	0	1	1	1	0	0	1	0	0	0	0	0	0	1	0	5	1	0	88	72	21	97.2	98	39	15	7.3	300	13.9	15.3	41.7	0.3	1.1	13.4	25	1.1	22	85	142	4.8	9.6	109	24	4.2	7.36	1.7
1	1	1	0	0	0	0	0	1	0	0	1	0	1	0	0	1	3	0	1	78	94	20	99.4	97	48	15	9.1	231	12.2	13	38.2	0.3	1.1	11.5	32.6	1.1	26	100	141	4.3	8.6	94	26	4.3	7.37	3.9
0	0	1	1	1	0	0	0	1	1	0	1	0	0	0	0	1	2	0	0	76	87	19	98.3	98	35	15	5.7	205	11.6	15.3	32.8	0.4	1.1	12.8	28.3	1.2	32	62	139	4.4	9.7	104	22	4.3	7.34	1.6
0	1	0	1	0	0	0	0	0	0	1	0	0	0	0	0	1	4	0	0	50	102	12	98.9	97	18	15	14.1	223	14	13.3	37	0.6	1	12.5	22.9	1.1	11	118	136	4	9	99	26	4.9	7.35	0.8
1	1	1	1	1	0	0	0	0	0	0	0	0	0	0	0	1	2	0	1	87	52	14	98.1	94	28	15	7.9	154	12.1	13.8	38.9	0.5	0.7	12.8	29.3	1.2	13	123	137	3.8	8.9	102	20	4.1	7.47	1.2
1	0	1	1	1	0	0	0	0	0	0	1	0	1	0	0	0	5	1	1	81	62	14	98.6	100	46	15	7.5	199	12.8	13.5	38.8	0.3	1	10.1	30.2	0.9	23	92	142	4.2	9.7	104	27	4.3	7.3	2.3
1	1	0	1	1	0	0	0	1	0	0	1	0	0	1	0	1	4	0	1	87	84	11	98.7	97	32	15	9.7	362	12.9	13.8	39	1	1.1	12.6	24.9	1.1	16	89	140	5.3	10.4	102	29	4.1	7.46	1.1
1	1	0	1	0	0	0	0	0	0	0	0	0	1	0	1	0	5	1	1	54	94	17	98.6	100	41	15	9.1	223	12	14.4	35.5	5.2	0.9	17.3	35.6	1.6	25	129	137	5.9	8	101	29	2.9	7.38	1
1	1	0	1	0	0	1	0	0	0	0	0	0	1	1	0	0	5	1	1	69	86	15	99.1	95	30	15	6.4	205	13.1	13.1	37.8	1.9	1	11.2	25.7	1	22	141	136	4.9	7.5	107	22	2.1	7.49	1.7
0	1	0	0	0	0	0	0	0	0	0	0	0	0	0	0	1	3	0	0	64	74	10	98.2	94	23	15	7.5	214	14.1	12.5	42.8	0.6	1.2	11.2	25.6	1	19	102	139	5	9.8	98	30	4.6	7.33	4.6
1	0	0	1	0	0	0	0	0	1	0	0	0	0	0	0	1	2	0	0	75	104	11	98.5	97	43	15	12.3	410	14.1	15.3	42.5	0.8	1.2	14.2	28.9	1.3	33	160	144	3.9	8.5	113	17	2.2	7.44	4.3
1	1	0	0	0	0	0	0	0	0	0	0	0	0	1	0	1	2	0	1	49	46	14	97.7	73	25	15	28.3	218	11.6	12.6	36.6	0.5	1.2	12.7	22.7	1.2	19	124	144	3.9	7.9	107	24	4.6	7.34	1.9
1	1	1	1	1	0	0	0	0	0	0	1	0	0	1	0	0	5	1	1	73	50	14	97.1	100	43	15	12.1	237	12.5	15.1	35.9	0.2	1.8	11.7	19.7	1	36	202	140	3.7	8	105	27	2.9	7.36	1.3
0	1	1	1	1	0	0	0	1	0	0	1	0	1	1	1	0	5	1	1	90	91	20	97.4	100	50	15	11.7	152	12	13.6	36	1.1	2.4	11.6	30.1	1.1	51	119	138	4.6	8.4	106	24	3.6	7.38	1.7
0	1	1	0	0	0	0	0	0	0	0	0	0	0	0	0	1	4	0	0	58	71	11	98.6	99	24	15	9.9	242	14.7	12.9	41.2	0.9	1	12.5	31.3	1.1	21	144	140	4.6	8.9	100	31	4.2	7.45	1.1
0	0	1	1	0	0	0	0	0	0	0	0	0	0	0	0	0	5	1	0	74	87	19	98.3	98	35	15	7.6	227	11.4	13.9	33.4	0.4	0.8	11.3	25.3	1	17	120	142	3.7	9	106	23	3.5	7.4	0.9
0	0	0	1	1	1	0	0	1	0	0	0	0	0	0	0	0	5	1	0	81	60	15	97.5	97	34	15	8.4	320	12.3	14.5	37.5	0.7	1	14.5	30.4	1.3	25	100	142	4.3	9.3	100	30	4.4	7.38	2
0	1	1	1	1	0	0	0	1	0	0	0	0	0	0	0	0	5	1	0	91	87	19	98.3	98	35	15	8.1	223	12.4	13.8	36.3	0.8	1.4	13.1	23.1	1.1	23	101	138	4.5	8.8	103	26	4	7.52	2.6
1	0	0	1	0	0	1	1	1	0	0	0	0	1	0	0	0	5	1	1	65	126	24	98.9	91	46	15	21.2	308	14.2	12.6	42.9	1.1	1.1	11.3	20.7	1	22	120	141	4.5	7.9	111	17	2.8	7.34	3.6
1	0	0	1	1	0	0	0	1	0	0	0	0	1	1	0	0	5	1	0	74	93	22	98.4	95	30	15	14.5	270	12	14.1	38.1	0.4	1	11.1	31.3	1	19	99	137	4.2	9.9	105	25	4.7	7.33	0.9
1	1	0	0	0	0	1	0	0	0	0	0	0	0	0	0	1	4	0	1	55	70	25	101.1	99	20	15	22.5	95	13.3	13.2	41.5	0.3	1.6	11.7	29.6	1.1	32	116	143	4	8.3	111	20	4	7.27	1.8
1	1	1	1	1	0	0	0	0	0	0	0	0	1	0	0	0	5	1	1	81	78	28	99.3	99	54	15	6.2	230	15.3	14.2	44.2	0.6	1	10.9	24.8	0.9	19	165	139	4.1	10	103	24	4.8	7.32	2.2
0	0	0	0	0	0	0	0	0	0	0	0	0	0	0	0	1	4	0	1	42	88	25	98.5	96	18	15	7.1	272	13.6	12.7	40.5	0.3	0.6	10.1	29.1	0.9	8	89	143	4	8.6	103	24	5.1	7.35	1.7
0	0	0	1	0	0	0	0	0	0	0	0	0	0	0	0	0	5	1	0	86	87	19	98.3	98	35	15	16.6	232	10.1	12.5	30.9	0.4	1.2	13.2	26.3	1.1	29	232	140	4.1	8	104	23	3.3	7.24	0.9
1	0	1	1	0	0	0	0	0	0	0	0	0	0	0	0	0	5	1	1	92	68	17	99.8	99	38	15	11.7	192	13.7	12.3	40.6	0.9	0.7	10.3	30.4	0.9	14	226	138	3.7	8.2	102	25	3.5	7.48	2.3
1	1	0	0	0	0	0	0	1	0	0	0	0	0	0	0	0	5	1	1	89	62	19	98	96	67	15	10.7	162	10.8	15.4	34.5	0.6	1.2	14.2	34.9	1.3	34	96	146	2.6	8.8	103	33	2.4	7.5	1
1	1	1	1	1	1	0	0	1	0	1	1	0	0	0	0	1	4	0	1	67	47	11	97.5	99	27	15	7.8	246	11	14.1	32.2	0.3	1.4	11.3	29.2	1	33	146	142	4.6	8.8	103	28	3.6	7.38	1.3
0	1	0	0	0	0	0	0	0	0	0	0	0	0	0	0	0	5	1	0	51	95	26	98	97	29	15	6	93	14.2	11.7	42.9	2.4	0.7	12.9	30.6	1.2	21	121	138	4.1	10.8	98	27	4	7.46	1
1	1	0	0	0	0	0	0	0	0	1	0	0	0	0	1	0	4	1	1	40	88	18	97.7	96	51	15	29.1	176	16.1	12.8	48	0.5	1.2	12	23.9	1.1	8	278	151	3.5	7.2	114	15	3.5	7.14	3.7
1	1	0	1	1	0	0	0	0	1	0	1	0	1	1	1	0	5	1	1	78	67	14	98.1	100	35	15	7.4	232	8.2	15.8	25.2	1	1.5	32.1	28.8	3.2	30	111	136	4.9	8.3	108	22	4.2	7.44	0.6
0	0	0	1	1	0	0	0	0	1	0	0	0	0	0	0	0	5	1	1	66	76	15	98.2	97	34	15	6.5	420	11.1	15.2	33.5	0.3	0.9	29.7	27.7	3.1	8	106	143	3.8	9.3	107	31	3.8	7.43	2.7
1	1	1	1	1	1	1	0	1	0	0	1	0	1	1	0	1	2	0	1	78	77	18	97.8	100	34	15	6.6	273	12.1	14	35.8	0.9	1.1	17.5	30.9	1.6	14	170	140	3.9	8.9	104	25	3.4	7.27	1.4
1	1	1	1	1	1	0	0	1	0	0	0	1	0	0	0	0	5	1	0	80	120	9	97.4	98	65	15	6.8	181	12.9	13.6	38.4	0.5	1	13.6	26	1.2	14	171	140	4.1	8.5	102	31	3.7	7.4	1.4
0	1	0	1	0	0	0	0	0	0	0	0	0	0	1	0	0	5	1	1	43	93	30	97.2	100	30	15	11	195	15.4	12.5	44	0.7	0.6	11.8	20.2	1	7	162	134	3.5	8.3	96	21	3.3	7.32	3.2
1	1	1	1	0	0	0	0	0	0	0	1	0	1	1	1	0	5	1	1	65	92	16	97	100	51	15	8.4	38	4.6	15.3	15.5	1	0.2	23.3	58.6	2.2	12	228	137	2.7	7.6	104	16	2.7	7.22	3.7
0	0	0	0	0	0	0	0	0	0	0	0	0	1	0	0	1	2	0	1	43	116	24	98.8	100	31	15	20.4	263	13	12.9	38.5	0.4	0.8	10.1	24.6	0.9	14	160	135	3.4	7.5	100	18	3.6	7.5	2.1
1	1	1	1	1	1	0	0	1	0	0	0	1	1	1	0	1	2	0	1	88	85	20	95	100	42	15	6.4	295	9.8	12.9	30.8	0.6	0.8	11	28.1	1	20	87	138	4.1	9.2	103	21	3	7.36	5.8
0	1	0	0	0	0	0	0	0	0	0	0	0	0	0	0	1	4	0	1	29	75	20	98.7	100	6	15	10.3	199	13.2	12.3	38	0.3	0.8	12	23.4	1.1	14	110	141	4	8.4	108	20	3.9	7.39	1.9
0	1	1	1	1	0	0	0	0	0	0	0	0	0	0	0	1	4	0	0	56	87	19	98.3	98	35	15	11.2	227	13.3	13.5	39.2	0.3	1.1	10.8	29.5	1	12	289	140	4.3	9.1	101	21	3.9	7.29	1
1	0	1	0	0	0	0	0	0	0	0	0	0	1	1	0	0	5	1	1	35	87	20	97.6	98	33	15	19.4	301	8.7	18.5	34.7	1.1	1.8	13.6	59.5	1.3	48	1426	159	4.3	9	107	13	3.2	6.98	7.4
0	1	0	1	0	0	1	0	0	0	0	0	0	0	0	0	0	5	1	0	43	106	21	99	94	36	15	9.7	433	14.8	12.6	45.2	0.4	0.8	11.5	26.7	1	16	90	136	4.6	8.5	99	28	4.7	7.27	4.3
0	0	0	0	1	0	0	0	0	0	0	0	0	0	1	0	1	4	0	0	76	119	10	98.5	100	35	15	10.4	376	12.4	14.3	39.3	0.4	0.6	12.6	24.3	1.2	11	110	142	4.4	8.5	105	19	3.3	7.32	0.9
1	1	1	1	1	0	0	0	0	0	0	0	0	1	0	0	1	3	0	1	48	90	22	99.9	100	31	15	8	164	11.9	12.4	33.6	0.8	1.1	11.6	25.3	1.1	11	309	132	3.9	8.2	98	23	2.8	7.47	1.6
0	0	0	0	0	0	0	0	0	0	0	0	0	0	0	0	0	5	1	1	47	94	23	98.3	100	27	15	8.2	279	11.5	15	35.7	0.3	1	12	24.7	1.1	9	118	142	4.2	8.9	103	20	4.5	7.29	5.5
1	0	0	0	1	0	0	0	0	0	0	0	0	0	1	0	0	5	1	1	68	97	22	99.7	100	23	15	14.8	269	10.3	13.9	28.3	0.5	1.5	14.1	21.8	1.2	18	128	140	4.3	8.3	107	19	3.2	7.39	5.9
1	1	1	1	0	1	0	0	1	0	0	0	0	1	0	0	0	5	1	1	85	88	15	98.5	100	40	15	9.8	243	14	12.8	40.8	0.4	0.9	12.8	31.4	1.1	14	153	136	3.9	8.9	100	27	4.1	7.44	1
0	1	0	0	0	0	0	0	0	0	0	0	0	0	0	0	1	4	0	0	59	87	19	98.3	98	35	15	3.3	118	5.5	12.2	18.2	0.4	1	10.6	31.3	1	22	125	137	4	8.5	102	24	3.8	7.35	1.8
0	1	0	0	0	0	0	0	0	0	0	0	0	0	0	0	1	2	0	0	33	99	15	99.8	98	10	15	11.5	169	12.3	12.3	36.2	0.3	0.8	11	27.5	1	10	118	137	3.9	8.1	101	22	3.6	7.42	2.4
1	1	1	1	0	0	0	1	0	0	0	0	0	0	1	1	0	5	1	1	91	66	12	96.9	100	39	15	14	289	11.5	12.5	32.8	0.4	1.1	13.6	24.5	1.2	15	178	140	3.7	9.4	101	29	4.5	7.38	1.2
0	0	0	0	0	0	0	0	0	0	0	0	0	0	0	0	0	5	1	0	76	77	13	97.6	97	27	15	9.1	220	12.7	12.9	38.5	0.9	1	11.2	24.6	0.9	19	104	138	5.6	9.1	106	21	4	7.36	0.9
1	1	0	1	0	0	0	1	0	0	0	0	0	0	0	0	0	5	1	1	67	81	13	100.4	100	31	15	20.6	242	12.9	13.3	35.9	0.7	0.9	14.5	23	1.3	15	184	138	3.5	8.4	101	22	4.6	7.44	2.3
0	0	1	1	0	0	0	0	0	0	0	0	0	0	0	0	1	4	0	1	52	102	16	98.3	100	16	15	7.2	348	9.3	16.1	30	0.2	0.6	11.5	27.9	1.1	10	99	142	3.1	8.7	103	28	4	7.39	1.1
1	1	1	1	1	0	0	0	0	1	0	0	0	0	0	0	0	5	1	0	54	116	25	99.1	94	20	15	18.1	215	16.3	12.1	48	0.4	0.9	12.1	25.5	1.1	17	236	141	4.4	9.5	100	19	3.8	7.36	3.8
0	1	0	0	0	0	0	0	0	0	0	0	0	1	0	0	0	5	1	1	60	89	27	96.8	100	45	15	20.8	271	12.6	13.4	37.3	0.9	0.9	10.6	27.1	1	12	111	144	3.3	8.7	110	13	4.5	7.2	7.4
1	0	1	0	1	0	0	0	1	0	0	1	0	0	0	0	1	3	0	1	76	63	16	100	100	46	15	14.6	357	13.3	12.7	39.8	0.9	1.6	11.7	25.8	1.1	30	103	143	4	10.4	105	22	3.3	7.36	2.4
0	0	0	0	0	0	0	0	0	0	0	0	0	0	0	0	1	3	0	0	86	87	19	98.3	98	35	15	11.9	274	12.1	13.1	36.3	0.5	0.5	11.7	27.4	1.1	22	118	140	4.2	9.1	101	25	4.1	7.41	2.3
0	0	0	1	0	1	0	0	0	0	0	0	0	0	0	0	1	4	0	0	87	87	19	98.3	98	35	15	15.1	150	11.3	13.7	34.9	0.5	0.8	11.9	23.2	1.1	14	143	142	4	8.6	107	23	3.7	7.37	2.3
0	1	0	0	0	0	0	0	0	0	0	1	0	0	0	0	0	5	1	0	86	106	22	100.2	94	52	14	8.7	144	10.7	14.9	34.7	0.9	1.8	29.8	32.4	3	43	117	139	4.1	8.8	102	25	3.4	7.45	1.5
1	1	1	1	1	1	0	0	1	1	0	0	0	1	0	0	0	5	1	1	80	87	17	98.2	93	40	15	9.3	192	13	13.5	38.4	0.7	0.8	12.1	31.7	1.1	21	103	140	4	8.4	104	25	4.8	7.39	1.5
1	1	1	1	1	0	0	1	0	0	0	0	0	1	1	1	0	5	1	1	65	77	22	99	98	28	15	9.9	239	15.3	13.9	46.9	1.1	1.2	12.6	24.6	1.1	14	239	142	3.6	9.4	99	29	4.3	7.46	2.2
0	1	1	0	1	1	0	0	1	0	0	1	0	0	0	0	1	4	0	0	80	87	19	98.3	98	35	15	5.4	150	11.5	13.1	33.9	0.4	2.8	10.9	28.8	1	59	100	140	4.5	9.4	107	20	4.6	7.43	1.7
1	1	1	1	1	0	0	0	1	0	0	0	0	1	0	0	1	3	0	0	72	80	19	98.2	97	34	15	11.1	194	13.9	14.7	44.4	0.9	2.5	14.1	42	1.3	36	151	138	4.7	8.2	101	21	3.3	7.31	2.8
1	0	1	1	1	0	1	0	0	0	0	1	0	0	0	0	1	2	0	0	94	125	17	97.5	97	63	15	5.4	255	9.3	16.8	30.3	0.8	1.1	14.2	19.9	1.3	17	106	140	5.2	9.3	107	25	4.1	6.88	1.3
0	1	0	1	1	0	0	1	1	0	0	0	0	0	0	0	1	4	0	0	74	87	19	98.3	98	35	15	10.3	156	13.7	15.5	41.5	0.3	0.9	12	25.4	1	19	102	141	4.2	9.5	106	27	3.5	7.43	2
1	0	1	0	1	0	0	0	1	0	0	0	0	1	0	0	1	3	0	0	76	135	28	98.7	96	37	15	18.2	237	14.2	15.7	44.9	0.7	1.3	14.5	28.2	1.3	27	145	141	4.1	8.3	104	23	3	7.37	2.1
0	1	0	0	0	0	0	0	0	0	0	1	0	0	0	0	1	4	0	0	66	87	19	98.3	98	35	15	8.5	261	13.2	12.6	41	0.9	1.3	10.4	27.1	1	16	83	142	4.9	8.7	104	30	4.3	7.44	1.3
1	1	0	1	0	0	0	0	1	0	0	0	0	0	0	0	0	5	1	1	85	87	20	99.1	92	26	15	7	195	12.8	14.1	36.3	0.7	1.1	25.7	30.9	2.4	15	84	140	3.9	9.2	105	26	3.4	7.39	1.4
1	1	0	1	0	0	0	0	0	0	0	0	0	0	0	0	0	5	1	1	63	103	19	100	99	35	15	10	207	14.9	13	42.5	1.5	1.1	14.2	25.6	1.3	17	117	137	3.8	8.4	100	27	3.7	7.37	2
1	1	0	0	0	1	0	0	0	0	0	1	0	1	0	0	1	3	0	1	64	81	25	98	100	71	15	17.8	276	12.5	15.4	39.8	1.1	2.6	14.5	32.7	1.3	59	175	153	3.9	8.7	118	21	3.1	7.31	2.2
0	1	0	0	0	0	0	0	1	0	0	0	0	0	1	0	1	4	0	1	74	92	17	98.4	95	37	15	8.7	109	11.9	13.6	35.1	2.1	1.1	20.1	39.6	1.8	16	306	130	5.3	9.4	98	20	3.4	7.45	2.4
0	0	0	1	0	0	0	0	0	0	0	0	0	0	0	0	1	4	0	0	72	86	18	97.9	99	36	15	5.5	253	13.4	12.9	39.4	0.6	0.7	11	22	0.9	12	105	142	3.8	9.7	102	26	3.6	7.4	1.8
1	0	0	1	1	0	0	0	0	0	0	0	0	0	0	0	1	4	0	0	77	74	19	97.5	99	33	15	5.3	209	11.9	12.1	33.5	0.6	0.5	13.1	27.3	1.1	11	145	137	3.9	8	99	29	4.5	7.44	1.6
0	0	1	1	1	0	1	0	0	0	0	0	0	0	0	0	0	5	1	0	80	87	19	98.3	98	35	15	8.4	280	13.2	13	39.9	0.5	0.9	26.8	27.2	2.6	22	85	143	4.3	9.3	109	24	4.3	7.44	1.4
1	0	0	0	0	0	0	0	0	0	0	0	0	1	1	1	1	3	0	1	34	139	47	97.5	99	30	15	15.9	139	8.7	14	27.4	1.3	0.9	14.5	28.2	1.3	11	116	146	4.2	7.6	114	12	2.2	7.04	5.3
1	1	0	1	1	0	0	0	0	0	0	0	1	0	0	0	0	5	1	1	63	92	13	97.5	94	24	15	6.3	231	14.5	12.5	41.7	0.4	1	12.2	25.6	1	11	95	137	4.4	9.2	101	27	4.1	7.26	1.4
1	1	0	1	1	0	0	0	0	0	0	0	0	1	0	0	0	5	1	1	82	78	18	99.3	97	35	15	6.9	227	14.1	15	40.3	0.5	1	13	25.3	1.1	21	98	142	4.1	9.5	103	29	4.2	7.49	1.6
1	1	0	0	0	0	0	0	0	0	0	0	0	0	0	0	1	1	0	1	65	103	25	99.9	100	39	15	16	321	13	13.6	41.8	0.6	0.7	11.2	32	1	15	73	141	5	8.3	108	18	3.9	7.23	1.6
1	0	0	0	0	0	0	0	0	1	0	0	0	0	0	0	1	4	0	1	58	73	12	96.2	100	21	15	11.8	314	14.1	12.5	39.9	0.3	0.8	12.3	24.4	1	14	102	139	4.1	8.7	103	26	4.1	7.43	1.8
1	1	0	1	0	0	0	0	0	0	0	0	0	0	0	0	1	4	0	1	53	99	15	103.1	100	29	15	6.7	141	8.6	13.3	26.8	0.4	0.7	12.2	32.2	1.1	12	110	146	3.7	8.4	115	19	4.2	7.4	0.9
0	0	0	0	0	0	0	0	0	0	0	1	0	0	0	0	0	5	1	0	82	87	19	98.3	98	35	15	5.2	135	11.6	15.4	37.3	1.9	1.3	17.4	34.8	1.6	22	113	132	4.6	9.1	102	19	4.4	7.26	6
1	1	0	0	0	0	0	1	0	0	1	0	0	0	0	0	0	5	1	1	60	63	18	97.4	100	22	15	3.5	53	13	13.6	38.7	1.1	0.9	13.9	31.3	1.3	11	244	139	5.7	7.7	110	25	3.7	7.43	2.6
0	1	0	0	0	0	0	0	0	0	0	0	0	0	0	0	1	4	0	1	22	86	13	98.6	100	32	15	12	208	12.5	14.8	38.4	0.6	1.4	15.3	34	1.3	11	113	143	3.7	9	107	26	4.3	7.31	4
1	1	1	0	0	0	0	0	0	0	0	1	0	1	0	0	0	5	1	1	92	60	14	95.9	95	33	15	6	199	10.1	15.7	30.5	0.9	1.1	13.6	30.3	1.2	25	98	141	3.6	8.3	106	29	3.8	7.36	1.2
1	1	1	1	1	0	0	1	0	0	0	0	0	0	0	0	0	5	1	1	47	107	27	100	97	35	15	12.9	185	13.3	12.7	40.7	0.6	1	11.5	24.6	1.1	15	263	145	4.6	7.6	106	17	4.2	7.39	5.1
0	0	1	1	1	0	0	0	1	0	0	0	1	0	0	0	0	5	1	0	92	87	19	98.3	98	35	15	4.9	206	13.1	13.5	37.2	1	0.6	12.3	22.7	1.1	18	117	131	4.2	9.7	96	27	4.5	7.4	1.2
1	1	1	0	0	0	0	0	1	0	1	1	0	1	1	1	1	2	0	1	64	96	23	98.6	98	45	15	2.7	30	12.3	16.9	37.7	2.4	0.8	15.2	37.3	1.4	11	195	136	3.1	9.1	101	21	3.9	7.45	1.8
0	1	0	0	0	0	0	0	0	0	1	0	0	0	0	0	1	4	0	0	42	76	20	100.4	96	13	15	5.1	261	10.9	13.1	33.5	0.3	0.8	13.8	32.6	1.2	6	85	140	3.3	8.2	105	27	3.7	7.4	1.5
0	0	0	0	1	0	0	1	0	0	0	0	0	0	0	0	1	4	0	0	59	54	11	96.5	100	27	15	7.1	248	14.6	14.1	42.8	0.3	0.7	10.7	36.2	1	17	93	139	3.9	8.2	102	27	4	7.39	1.5
0	1	1	1	1	1	0	0	1	0	0	1	0	1	0	0	1	4	0	1	80	80	11	98	100	50	15	7.4	225	11.6	12.8	33.4	0.6	1.3	11.1	26.2	1	27	244	132	4.1	8.5	95	26	3.7	7.4	1
1	0	1	1	1	0	0	0	0	0	0	0	1	1	0	1	0	5	1	1	76	108	26	97.9	100	39	15	5.2	43	9.5	17.4	27.3	0.5	0.7	10.4	19	1	24	98	131	4.2	9.4	95	24	3.6	7.39	1.8
1	1	1	0	0	1	0	0	1	0	0	1	0	0	0	0	0	5	1	1	75	112	27	96.2	92	53	15	10.4	247	14.5	16.7	45.8	1.3	1.3	13.4	26.6	1.1	33	193	139	4.1	9.3	97	30	3.5	7.51	2.2
1	1	0	1	0	0	0	0	0	0	0	0	0	0	0	0	1	4	0	1	87	69	16	98.4	100	39	15	12	151	17.1	13.3	50.6	0.3	0.9	11.9	30.5	1.1	16	184	145	3.6	8.8	102	26	2.8	7.44	3.8
1	0	0	0	0	0	0	0	0	0	0	0	0	0	0	0	1	4	0	0	50	78	20	98.7	98	35	15	21.8	294	12.6	12.7	38.2	0.9	0.7	12.8	24.6	1.1	17	174	138	4.9	7.9	101	23	3.7	7.3	3.5
0	0	0	0	0	0	0	0	0	0	0	0	0	0	1	0	1	3	0	0	49	111	23	97.7	98	35	15	11.5	7	6.2	17	16.7	2.4	1.3	12	23.5	1	31	210	138	4.1	9	104	20	3.8	7.48	3.7
0	1	1	1	0	0	0	0	0	0	0	0	0	0	0	0	1	4	0	0	49	87	19	98.3	98	35	15	4	139	15.7	12.8	44.4	0.3	0.7	10.8	27.9	1	9	114	139	4.2	9.7	98	31	4.9	7.38	3.9
0	1	0	1	0	0	0	0	1	0	0	0	0	1	1	0	1	4	0	1	56	87	15	97.6	99	35	15	7.5	246	15.1	14	42.9	0.3	1.4	31	29.1	3.2	20	139	141	5	8.7	110	22	2.7	7.47	1.4
0	1	0	1	0	0	0	0	0	0	0	0	0	0	0	0	0	5	1	0	84	81	19	99	97	30	15	9.2	197	14.8	13.1	41.7	1.4	1	13.5	26.6	1.2	13	129	137	3.8	8.7	100	26	3	7.43	1
1	0	1	1	1	1	1	0	1	0	0	1	0	1	1	1	0	5	1	0	82	90	23	98.3	95	32	15	6.9	278	13.4	13.9	39	0.3	1	14.5	38.8	1.3	16	108	141	4.1	11.4	99	31	2.9	7.4	3
0	1	1	1	1	0	0	0	0	0	0	0	0	0	0	0	1	3	0	0	79	87	19	98.3	98	35	15	6.6	217	14.7	11.9	43.9	0.6	1	11.5	26.7	1.1	13	183	141	5.2	9.5	104	25	4.2	7.47	1.7
0	1	0	1	0	0	0	0	0	0	0	0	0	0	0	0	0	4	1	0	84	121	37	101.7	94	45	11	9.5	310	12.3	13.6	37.2	1.8	1.3	11.9	29.1	1.1	11	138	140	4.2	7.9	105	23	2.8	7.35	1.8
0	0	0	0	0	0	0	0	0	0	0	0	0	0	0	0	0	5	1	0	86	87	19	98.3	98	35	15	7.5	131	12.2	13.2	37.8	0.6	0.6	13	26.8	1.2	33	84	145	3.5	8.8	103	27	3.4	7.4	1.8
0	1	0	1	1	0	0	0	0	0	0	0	0	0	0	0	0	5	1	0	62	87	19	98.3	98	35	15	3.8	108	13	13.6	40.6	1	0.6	13.8	36.5	1.3	6	111	133	3.9	8.4	99	22	3.4	7.44	2.1
0	1	1	1	1	0	0	0	1	0	0	1	1	0	0	0	0	5	1	0	89	87	19	98.3	98	35	15	5.1	210	12.4	13.9	38.8	0.4	1.2	12.2	27.3	1	19	125	145	3.1	8.8	104	31	3.1	7.36	1.6
1	0	0	0	0	0	0	0	0	0	0	0	0	1	0	0	0	5	1	1	53	95	16	99	100	13	15	14.4	302	13.6	13.3	40.7	0.1	0.4	9.9	27.8	0.9	11	172	142	3.4	7.6	107	17	4.5	7.3	4.4
0	0	1	1	1	0	1	0	1	0	0	0	0	0	0	0	1	2	0	0	77	87	19	98.3	98	35	15	5.5	302	10.7	16.2	32.9	0.3	1.2	35.2	33	3.3	10	86	144	3.9	9.4	107	26	3.7	7.32	2.2
0	1	0	1	1	0	0	0	1	0	0	1	0	0	1	0	0	5	1	1	73	74	17	97.9	100	29	15	8.9	253	13.1	13.3	36	0.3	1.6	13	26.7	1.1	21	94	137	4.4	10.5	98	25	3.6	7.53	2
1	1	1	1	1	1	0	0	1	0	0	1	0	0	0	0	1	3	0	1	92	94	23	99.7	99	51	15	9.6	185	10.4	13.4	32.6	0.3	2	11.9	26.2	1.1	27	331	132	4.6	7.8	97	19	2.5	7.27	2.6
1	0	0	1	0	0	1	0	0	0	0	0	0	0	1	1	1	2	0	1	54	96	18	99.3	100	33	15	9.1	156	10.9	15.9	32.6	0.8	0.5	12.1	25.3	1.1	21	90	128	5.6	8.4	85	18	4.1	7.44	3.5
0	1	0	1	1	1	0	0	1	0	0	0	1	0	0	0	0	5	1	0	70	87	19	98.3	98	35	15	7	318	16.4	12.3	49.2	0.5	1	25.6	33.3	2.5	15	117	140	4.7	9.2	104	29	4.3	7.35	1.6
0	1	0	1	1	0	0	0	0	0	0	0	0	0	0	0	1	2	0	0	58	71	14	98.4	98	20	15	6.6	205	14.2	12.8	39.9	0.3	1.1	12.5	25.9	1.1	22	110	140	4.1	9.1	104	25	4.7	7.39	1.3
1	1	1	0	1	1	0	0	1	0	0	1	1	1	0	0	0	5	1	1	73	59	20	99.9	97	36	15	6.1	107	10	16.1	30.2	0.5	1.3	17.6	25.7	1.6	70	157	136	3.9	9.1	96	32	2.8	7.44	1.9
0	0	0	1	0	0	0	0	0	0	0	0	0	0	0	0	1	4	0	0	55	95	14	99.9	97	23	15	5.4	94	13.1	15.4	37	2.8	0.8	10.4	26.7	1	8	127	130	3.2	8.2	93	21	4.9	7.46	2.8
0	1	0	0	0	0	0	0	0	0	0	0	0	0	0	0	0	5	1	0	57	87	19	98.3	98	35	15	19.9	238	16.8	13.9	49.2	0.4	1.1	14.5	32.5	1.3	13	186	145	3.6	8.9	100	9	4.4	7.27	11.9
0	0	1	1	1	0	0	0	1	1	0	1	0	0	0	0	0	5	1	0	97	82	18	97.8	91	30	15	9.5	217	11.6	13.3	35.5	0.4	0.9	11.4	22.2	0.9	29	76	139	4.6	9.1	101	26	4.5	7.45	3.1
1	1	0	1	0	0	0	0	0	0	0	0	0	0	1	1	0	5	1	1	49	102	15	100.6	100	26	15	5.5	132	8.7	18	27	5.1	0.9	17.9	32.9	1.6	7	105	135	3.9	8.3	102	25	3.2	7.42	2.2
0	1	0	0	0	1	0	0	1	0	0	0	0	1	0	0	1	3	0	0	91	107	22	98	94	31	15	8.7	177	10.5	19.2	33.9	0.4	1.4	11.6	38	1.1	22	119	133	5.2	8.4	95	28	4.7	7.4	1.4
1	1	1	1	1	0	0	0	0	0	0	0	0	1	0	0	0	5	1	1	98	73	18	98.5	92	53	15	11.6	328	13.9	13.6	42.1	0.2	0.9	11.5	30.6	1.1	37	77	138	4.8	8.5	101	28	3	7.29	2.3
0	0	0	0	1	0	0	0	0	0	0	0	0	0	1	0	0	5	1	0	91	73	19	96.8	100	34	15	7.5	295	12.5	14.6	38.1	1	0.9	19.6	33.7	1.8	21	111	139	4.3	9.5	102	26	2.6	7.43	1
1	0	1	1	1	1	0	0	1	0	0	0	0	0	0	0	1	2	0	0	93	72	21	97.5	100	43	15	12	182	10.3	16.1	29.3	0.9	0.8	15.3	27.9	1.4	16	161	120	3.7	7.2	88	22	2.7	7.42	1.1
1	1	0	1	1	0	0	0	0	0	0	0	0	0	0	0	0	5	1	1	73	112	16	101.1	97	35	15	13.9	148	14.9	12	44.9	0.4	1.5	10.9	21.4	1	22	178	141	4.3	8.9	100	21	4.1	7.41	1.7
1	1	0	0	0	0	0	0	0	0	0	0	0	1	0	0	0	5	1	1	39	117	12	98.3	100	35	15	10.7	171	12.2	14.6	37.5	0.7	1.1	12.1	37.9	1.1	13	195	135	3.9	7.9	96	19	2.6	7.28	4.8
1	1	0	1	1	0	0	0	0	0	0	1	0	1	0	0	1	3	0	0	95	97	22	97.6	99	34	15	6.3	230	12.7	13.4	39.3	0.3	1.2	13.3	35.7	1.1	21	68	140	4.3	9.3	102	31	3.8	7.39	1.6
0	1	0	1	1	1	0	0	1	0	0	0	0	0	1	0	1	2	0	1	92	78	25	97.7	96	41	15	7.3	169	8.7	13	26.3	0.9	1.2	11.8	24.2	1.1	40	142	141	3.8	8	102	20	2.1	7.41	1
1	1	0	1	1	1	0	0	1	0	0	1	0	1	0	0	1	2	0	1	93	105	17	98.1	89	95	15	6.6	178	13.8	13.3	41.9	0.2	1.6	12	150	1.1	24	68	138	4.6	9.6	102	27	3.7	7.52	2.7
1	1	0	0	1	0	0	0	0	0	0	0	0	1	1	0	0	5	1	1	77	78	16	95.5	100	39	15	15.7	216	10.8	13.1	30.7	1.1	1	14.8	27.7	1.3	16	150	143	3.8	9.2	114	19	2.1	7.15	3.2
0	0	0	1	1	0	0	0	1	0	0	1	0	0	0	0	1	4	0	0	93	87	19	98.3	98	35	15	4.8	207	12.1	14.3	35.7	0.7	1.6	12.6	28.1	1.1	40	146	139	4.5	10.8	103	26	3.6	7.44	1.2
1	1	0	1	0	0	0	0	0	0	0	0	0	1	0	0	1	4	0	1	59	89	21	99.7	93	25	15	13.1	208	15.2	13.2	45.6	1.2	1.1	11	25	1	20	158	138	3.8	8.2	103	25	3.5	7.3	1.7
0	0	0	1	0	0	0	0	0	0	0	0	0	0	0	0	1	4	0	0	84	93	11	98.3	100	21	15	22.1	329	10.4	13.8	31.7	0.5	0.7	12.9	23	1.1	20	188	141	4	8.5	110	23	3.6	7.35	2.8
1	1	1	0	0	0	0	0	0	0	1	1	0	0	0	0	1	2	0	1	75	88	15	98.7	99	28	15	4.3	62	10.9	14.1	31.2	1.3	1.3	11.3	30.4	1	36	222	138	5.1	9.1	106	23	3.8	7.43	1.9
1	0	0	0	0	0	0	0	0	0	0	0	0	0	0	0	1	4	0	0	77	74	23	98.1	95	37	15	11.7	191	13.5	11.8	39.7	0.8	0.4	11.9	26.6	1.1	5	69	118	3.5	8	86	13	3.6	7.3	1.1
0	0	0	0	1	0	0	0	0	0	0	1	0	0	0	0	1	2	0	0	90	87	19	98.3	98	35	15	9.5	218	11.2	15.1	35.3	0.9	1.2	12.5	31.7	1.1	18	76	139	3.4	8.2	101	25	2.6	7.34	2.4
1	1	0	1	1	1	1	0	1	0	0	0	0	0	0	0	1	4	0	1	79	84	15	98.3	97	28	15	5.6	102	11.4	12.6	35.8	0.5	1	12.3	31.4	1.1	20	97	142	4	8.9	108	23	3.8	7.28	1.7
1	0	0	1	1	0	0	0	1	0	0	0	0	0	0	0	0	5	1	0	89	69	14	95.5	100	32	15	5.2	220	13.1	12.3	36.9	0.9	0.8	12.1	25.6	1	15	77	141	4.3	9.5	103	28	4.2	7.34	2.2
1	1	0	1	1	0	0	0	0	0	0	0	0	0	0	0	0	5	1	0	75	76	15	99.1	100	32	15	8.9	172	14.2	12.2	41.9	0.5	0.8	9.9	21.7	0.9	15	157	141	4.4	8.8	100	23	4.4	7.33	2.3
0	0	0	0	0	0	0	0	0	0	0	0	0	0	0	0	1	2	0	0	91	100	12	97.8	95	38	15	14	258	10.9	16.2	35.9	0.9	1.2	11.3	39.1	1	46	96	141	6.7	8.2	103	26	3.4	7.07	7.8
0	1	0	0	0	0	0	0	0	0	0	1	1	0	1	1	1	2	0	0	78	63	12	97.8	96	24	15	8.4	260	13.1	13.3	38.5	0.1	0.8	13.4	24.2	1.1	8	139	144	3.5	9.5	106	27	3.8	7.37	1.1
0	1	0	1	0	0	0	0	0	0	1	0	1	0	0	0	1	4	0	0	74	87	19	98.3	98	35	15	4.8	174	12	15	36.2	0.5	1.2	13.2	25.2	1.1	19	84	140	3.8	9.7	98	30	3.7	7.39	0.9
0	0	1	0	0	0	0	0	0	0	0	0	1	0	0	0	0	5	1	0	71	97	28	96.2	95	27	15	3.6	153	12.4	13.9	36.3	0.8	0.7	14.6	22.3	1.3	11	194	134	3.9	8.3	102	24	3.8	7.42	1.7
0	1	0	0	0	0	0	0	0	0	0	0	0	0	0	0	0	5	1	1	26	66	21	98.4	100	20	15	18.5	234	15.4	12.7	44.9	0.3	1	11.4	25.8	1.1	14	109	142	3.6	8.9	109	25	4.6	7.38	2.2
0	1	0	0	0	0	0	0	0	0	0	0	0	0	0	0	1	4	0	1	62	78	22	97.5	96	28	15	10.8	267	14.6	15.1	42.4	0.3	0.7	11	32.4	1	4	99	145	4.1	8.1	108	22	3.7	7.28	1.7
0	1	0	0	0	0	0	0	1	0	0	0	0	0	0	0	1	3	0	0	86	87	19	98.3	98	35	15	6.7	293	14.2	13.5	41.8	0.5	1.2	14	29.9	1.2	14	99	140	4.4	9.5	108	22	4.1	7.46	1.1
1	1	0	0	0	0	0	0	0	0	0	0	0	0	1	0	1	4	0	1	47	138	24	99.1	99	37	15	26.4	400	12.7	12.8	37.7	0.8	1.2	10.9	23.9	1	18	225	136	4	8	105	20	2.1	7.2	5.2
0	0	1	1	0	0	0	0	0	0	0	1	0	0	0	0	1	4	0	0	72	87	19	98.3	98	35	15	10.5	344	12.2	13.7	38	0.2	0.7	13.4	27.4	1.2	11	171	140	5.4	9.4	99	28	4	7.27	1.2
1	1	0	1	0	0	0	0	0	0	0	0	0	0	0	0	1	4	0	1	29	87	13	98	94	20	15	16.9	224	14.4	12.7	41.9	0.9	0.8	11.8	25.4	1.1	12	140	139	4.3	8.2	103	24	3.9	7.3	1.9
1	1	0	0	0	1	0	0	1	0	0	0	0	1	1	0	0	5	1	1	62	131	23	99.3	99	41	15	17.1	182	10.7	13.2	31.5	1.1	1	14.9	27.8	1.4	18	138	138	4.6	6.3	109	18	2.6	7.23	2.2
0	0	0	1	0	0	0	0	0	1	0	0	0	0	0	0	1	3	0	1	92	87	20	97.3	100	33	15	7.7	140	11.1	15.1	33.8	0.6	0.9	22.4	29.8	2	23	149	139	3.1	8.6	104	22	3.6	7.35	2.8
1	0	0	1	1	1	0	0	1	0	1	0	0	1	0	0	1	3	0	1	64	93	21	97.6	98	30	15	3.9	96	14	14.1	42.9	0.5	0.6	11.8	57.4	1.1	14	71	142	4.9	9.7	108	27	4.4	7.4	1.1
0	0	0	0	0	0	0	0	0	0	0	0	0	0	0	0	1	2	0	0	92	87	19	98.3	98	35	15	19.9	461	9.6	17.8	31.2	0.5	1	13	26.9	1.2	20	145	135	5.2	7.6	100	21	2.8	7.27	2.4
1	0	1	1	0	0	0	0	0	0	0	1	0	0	0	0	0	5	1	0	41	114	31	99.3	96	13	15	9.8	202	11.8	12.9	33.1	0.3	0.9	12.8	23.8	1.1	10	119	139	3.3	8.3	96	31	4.1	7.44	2.3
1	0	0	0	0	0	0	0	0	0	0	0	0	0	0	0	0	5	1	0	98	87	15	95.9	99	40	15	6.3	248	12.8	13.6	36	0.5	0.7	13	25.7	1.1	17	101	143	2.6	9.2	103	30	3.4	7.44	1.5
0	0	0	1	0	0	0	0	0	0	0	0	0	0	0	0	1	4	0	0	57	87	19	98.3	98	35	15	11.5	243	11.1	13.2	33.1	0.3	0.8	13	25.1	1.1	19	80	141	4.2	8.2	103	30	4.3	7.37	1.2
0	0	0	1	0	0	0	1	0	0	0	0	0	0	0	0	1	4	0	0	68	71	13	98	97	25	15	6.7	234	12.8	12.1	37	0.9	0.6	11	35.7	1	15	111	139	3.3	8.1	104	20	3.7	7.37	1.7
1	1	0	1	1	0	0	1	0	0	0	0	0	0	0	0	0	5	1	1	83	62	14	100.5	99	36	15	15.9	251	15.3	13.5	43.9	0.6	1.3	13.4	24.9	1.1	14	120	139	4.7	8.9	106	23	3.8	7.4	0.8
1	1	1	1	1	1	0	0	0	0	0	1	0	1	1	0	0	5	1	1	74	80	16	98.6	100	52	15	11.3	284	12	15.2	38.7	0.6	1.6	23.4	27	2.3	26	139	140	3.7	8.9	99	30	4	7.38	2.8
0	1	0	1	0	0	0	0	0	0	0	0	0	0	0	0	1	4	0	1	60	92	21	98.7	98	24	15	11.5	179	14.3	15	44.7	0.8	1.1	12.2	24.3	1.1	10	137	139	4.6	7.7	106	18	3.6	7.37	1.7
0	1	0	0	0	0	0	0	0	0	0	0	0	0	0	0	0	5	1	1	52	97	15	98.4	100	31	15	11.3	170	14.3	13.2	41.8	1.2	0.8	13	24.9	1.1	12	77	143	4	7.7	106	22	3.6	7.32	1.8
1	1	0	0	0	1	1	1	0	0	0	0	0	0	0	0	1	3	0	1	63	103	15	99.8	96	27	15	20.7	194	15.2	14.5	47.2	0.4	2.9	15.5	29.9	1.4	30	160	139	5.4	8.8	101	22	4.4	7.25	4.7
0	0	0	0	0	0	0	0	0	1	0	0	1	0	0	0	1	4	0	0	52	69	15	98.1	93	26	15	11.3	241	14.5	14.2	42.9	0.5	0.8	10.9	32.2	1	15	91	139	4	8.1	103	25	4.3	7.37	1.1
0	1	0	1	0	1	0	0	1	1	0	0	0	0	0	0	1	3	0	1	91	67	37	98.3	100	38	15	10.8	190	13.6	12.4	41.6	0.5	1	12.3	31.1	1.1	23	145	144	4.2	8.4	101	24	4.3	7.29	6.6
0	1	1	1	1	0	0	0	0	1	0	0	0	0	0	0	1	2	0	0	75	87	19	98.3	98	35	15	4.9	233	13.3	13.6	38.6	0.6	1.2	13	26.5	1.1	20	129	143	3.8	9.1	102	28	4.7	7.3	1.9
0	0	0	0	0	0	0	0	0	0	0	0	0	0	0	0	1	2	0	0	61	83	12	98.1	100	30	14	9.8	276	13.8	13.4	40.9	0.4	0.7	11.5	24.8	1.1	14	119	142	3.9	8.8	100	24	4.4	7.46	2
1	1	0	1	0	0	0	0	1	0	0	0	0	1	1	0	1	3	0	1	57	62	19	101.9	100	32	15	14.4	207	9.7	11.4	29.1	0.8	0.7	14.2	28.7	1.3	15	184	135	5.5	8.3	103	18	2.3	7.32	5.1
1	1	0	1	0	0	0	0	0	0	0	0	0	0	1	0	1	4	0	1	51	86	32	98.3	100	16	15	9.6	132	7.5	16.3	23.4	2.8	0.8	19.6	37	1.8	15	98	127	4.4	7.8	92	23	2.7	7.44	1.4
0	0	1	1	1	0	0	0	1	0	0	0	0	1	1	0	0	5	1	0	85	88	12	96	100	38	15	6.6	299	12	13.5	34	0.3	0.9	13.5	21.5	1.2	27	156	138	5	9	105	26	4.3	7.37	1.6
1	1	0	1	1	0	0	0	0	0	0	0	1	0	1	0	0	5	1	1	84	76	20	99	98	48	15	5.4	205	6.2	19.2	20.4	0.6	0.7	16.6	26.6	1.5	15	103	139	3.8	8.6	102	31	3.2	7.54	1.5
1	1	0	0	0	0	0	0	0	0	0	0	0	1	1	0	1	3	0	1	64	102	13	98.1	98	47	15	11.1	161	13.5	12.7	39.7	1.1	1.1	14.6	25.1	1.3	22	174	136	4.5	8.4	105	22	3.1	7.42	1.8
0	1	0	0	0	0	0	0	0	0	0	0	0	0	0	0	1	4	0	0	56	87	19	98.3	98	35	15	13.6	243	13.2	14	39.3	1.2	0.8	13	26.3	1.2	19	87	135	4.6	9.2	99	22	4.1	7.45	1.3
0	0	0	0	0	0	0	0	0	0	0	0	0	1	0	0	0	4	1	1	36	70	24	98.5	91	22	15	15.7	438	10.6	17.2	34.2	0.4	0.5	10.9	24.9	1	5	99	140	3.7	7.7	107	15	3.6	7.19	3.4
1	1	0	0	0	0	0	0	0	0	0	0	0	0	1	1	0	5	1	1	47	75	20	98.7	100	46	15	7	81	8.5	19.7	23.9	15.6	0.9	28	51.8	2.7	14	105	134	5.4	8.6	103	22	2.9	7.33	1.8
0	1	0	0	0	0	0	0	0	0	0	0	0	0	0	0	1	4	0	0	20	87	18	98.8	100	6	15	21.5	354	13.3	12.9	41.3	0.5	1	13.8	24.3	1.2	11	92	139	4	8.8	104	26	3.7	7.41	1.5
0	1	0	0	0	0	0	0	0	0	0	0	0	0	0	0	1	4	0	0	39	87	19	98.3	98	35	15	19.2	253	15	12.3	41.6	0.9	1.1	13.4	24.3	1.1	21	151	137	4.2	8.5	105	23	3.9	7.38	2.8
0	1	0	1	1	0	0	0	0	0	0	0	0	0	0	0	1	3	0	0	77	87	19	98.3	98	35	15	4.4	256	14.7	13.3	43.2	0.9	0.9	10.7	23.6	1	12	91	138	4.3	8.7	104	21	4.1	7.41	2
0	1	0	0	0	0	0	0	0	0	0	0	0	0	0	0	0	5	1	0	45	87	19	98.3	98	35	15	5.3	139	16	14	44.8	1.3	0.7	9.4	29.4	0.9	9	112	133	3.5	10	88	26	4.6	7.45	4.3
0	0	0	0	1	1	0	0	0	0	0	1	0	0	0	0	1	4	0	0	87	87	19	98.3	98	35	15	6.2	355	12.3	13	37.8	0.5	0.9	11.5	32.7	1.1	15	81	139	3.9	9.6	101	27	4.2	7.37	1.3
0	1	1	1	1	1	0	0	1	1	1	0	0	0	0	0	1	3	0	0	61	87	19	98.3	98	35	15	2.6	97	14.1	13.9	41.1	0.7	0.9	12.9	24.9	1.1	14	114	140	4.3	5.1	101	24	3.6	7.48	1.2
1	1	0	0	0	0	0	0	0	0	1	0	0	1	1	1	0	5	1	1	57	121	33	98.3	100	29	15	10.2	223	12.5	14.1	37.5	2.1	1.3	14.5	30.4	1.3	17	150	139	3.2	7.2	111	19	3.1	7.4	1.8
1	1	0	0	0	1	0	0	0	0	0	0	0	0	0	0	1	4	0	1	40	103	22	98.6	100	40	15	9.5	242	14.5	13.8	39.9	0.8	2.2	11.2	25.7	1	24	150	135	5.7	8.3	102	19	3.8	7.27	4.1
1	1	1	1	1	1	0	0	1	0	0	1	0	1	1	0	1	3	0	1	83	60	13	98.7	94	62	15	6.4	242	13.3	14	39.5	0.2	2.1	12.2	23.8	1	35	89	143	3.8	9.3	101	31	5	7.52	1
1	1	1	1	1	0	0	0	1	0	0	0	0	0	0	0	1	2	0	1	92	112	17	98.1	99	41	15	16.3	223	12	15.1	37.5	1	1.4	24.7	34.4	2.2	32	224	136	4.5	7.7	98	22	2.7	7.44	2.2
1	1	0	0	0	0	0	0	0	0	0	0	0	1	0	0	1	2	0	1	20	90	24	99.5	98	21	15	10.3	170	13.2	11.6	40.3	0.8	0.8	12.9	23.6	1.2	11	140	143	3.8	8.6	107	21	4.1	7.47	3.4
0	1	0	1	0	0	0	0	0	0	0	0	0	0	0	0	0	5	1	0	56	87	19	98.3	98	35	15	2.2	12	8	14.9	24.9	0.7	1.1	14.6	30	1.4	25	98	134	4.5	11.6	94	34	3.6	7.39	2.6
1	0	0	1	0	1	0	0	1	0	0	0	0	1	0	1	0	5	1	1	85	81	15	97.5	99	48	15	10.7	140	13.7	14.1	41	0.9	0.8	12.8	25.2	1.1	16	129	141	4	7.6	104	29	3.5	7.32	1.9
1	0	0	0	0	1	0	0	1	0	0	0	0	1	1	0	1	3	0	1	86	59	14	97.5	99	44	15	19.3	379	9.2	17	33.8	0.7	0.8	14.8	27.9	1.4	21	178	137	4.7	8.7	101	30	2.9	7.26	1.7
1	1	0	1	1	0	0	0	0	0	0	0	0	1	0	0	1	4	0	1	80	88	20	97.8	100	46	15	14.6	144	13.7	14.9	39.2	0.8	1	17.9	22.3	1.6	21	160	141	5.7	8.6	103	24	4	7.44	2.6
0	0	0	1	1	0	0	0	0	0	0	1	0	0	0	0	0	5	1	0	91	87	19	98.3	98	35	15	14.8	331	11.5	14.7	35.8	0.5	1.5	12.9	23.2	1.1	48	79	138	4	8.6	95	27	4.6	7.55	0.9
0	1	0	1	1	1	0	0	1	1	0	0	0	0	0	0	1	4	0	0	61	87	19	98.3	98	35	15	6	326	14.7	13.7	42.5	0.4	0.7	11.7	27.6	1	10	90	142	4.4	8.2	108	25	4.3	7.35	1.7
0	1	1	0	0	1	0	0	1	0	0	1	0	1	0	0	0	5	1	1	77	80	11	98.6	99	51	15	7.5	155	11.3	17.8	35.8	0.9	4.2	15	28	1.3	40	98	142	3.7	9.1	100	34	3.5	7.5	1
0	0	1	0	1	0	0	0	0	0	0	1	0	0	0	0	0	5	1	0	78	87	19	98.3	98	35	15	8.2	249	9.2	17.9	29	0.8	2.8	13.7	31.5	1.3	25	126	140	3.5	9.5	92	38	3.1	7.41	1.4
1	1	1	1	0	0	0	0	0	0	0	0	0	1	1	0	1	4	0	1	87	82	22	99.4	100	50	15	13.1	204	10.8	13.2	31.2	0.9	1.1	13.2	25.4	1.2	20	212	128	3.5	8.1	90	22	2.6	7.49	2.8
0	1	0	0	0	1	0	0	1	1	0	0	0	1	0	0	1	3	0	0	57	122	17	99	100	25	15	26.3	335	7.9	17.7	27.5	0.5	0.9	14.7	36.7	1.4	15	155	132	4.4	8.4	102	21	4.1	7.37	3.6
1	1	0	0	0	0	0	0	0	0	0	0	0	0	1	0	1	2	0	1	24	95	19	98.8	100	36	15	38.3	307	8.3	17.6	23.1	11.2	0.7	14	32.1	1.3	16	123	138	4	8	108	18	3.5	7.38	1.9
0	0	1	1	1	0	0	0	1	0	0	0	0	0	0	0	0	5	1	0	78	87	19	98.3	98	35	15	10.6	179	11.6	14.1	33.2	0.7	1.3	13.3	24.7	1.1	34	310	143	4.1	8.2	105	23	3.5	7.44	3.1
0	0	0	1	1	0	1	0	0	0	0	0	0	0	1	0	0	5	1	1	90	93	19	97.3	100	61	15	48.2	319	13.4	15.9	40.2	0.4	0.9	12.6	25.6	1.1	38	83	145	4.7	9	101	29	4.8	7.44	1.7
1	0	0	1	1	0	0	0	0	0	1	0	0	0	0	0	1	3	0	1	63	93	11	98.5	100	13	15	8.7	135	9.5	14.8	29.4	1	0.5	14	28.5	1.3	12	107	141	3.8	8.8	103	27	3.6	7.47	1.9
0	1	0	0	0	1	0	0	0	0	0	0	0	1	0	0	1	4	0	1	70	80	20	98.3	98	42	15	6.1	137	10.6	14	31.6	0.7	1.1	14.2	26.7	1.3	17	180	141	4.2	8.1	104	22	3.9	7.39	1.7
0	1	0	0	0	0	0	0	0	0	0	0	0	1	0	0	1	2	0	1	30	87	20	98.5	100	17	15	21.2	318	14.8	12.8	43.8	0.5	1.1	11.6	26.6	1.1	14	116	138	4.7	8.7	108	22	4.2	7.35	1.4
1	0	0	1	1	0	0	0	0	0	0	0	0	1	0	0	0	5	1	1	70	50	16	98.3	100	35	15	9.9	389	12.1	13.3	35.7	0.5	1.1	12.7	25	1.1	19	126	141	3.5	8.6	105	26	4.3	7.53	1.5
0	1	0	1	1	0	0	0	0	0	0	0	1	0	0	0	1	2	0	1	60	85	21	98	100	33	15	12.9	362	15.1	13.1	43.8	0.4	0.9	9.2	27	0.9	17	107	129	4.5	9.9	90	22	3.5	7.4	1.2
1	1	0	0	0	0	0	0	0	0	0	0	0	1	1	1	1	4	0	1	29	82	23	97	100	38	15	17.6	260	12.4	13.6	34.1	1.7	1.2	13.2	150	1.2	13	218	140	3.5	6.6	105	17	2.1	7.01	5.4
1	1	0	1	1	0	0	0	1	0	0	0	0	0	0	0	1	2	0	1	89	64	10	97.6	100	42	15	8.3	242	14	13	41.6	0.3	1.2	13.1	27.6	1.1	19	130	144	3.7	9.2	105	28	4.7	7.42	1
0	1	0	0	0	0	0	0	0	1	0	0	0	0	0	0	1	2	0	1	71	114	29	99.7	100	30	15	12.4	249	12.6	13.9	37.4	0.9	1	13.3	27.8	1.2	14	137	139	4.1	8.6	104	25	3.5	7.33	1
0	1	1	0	1	1	0	0	1	0	0	1	0	0	0	0	0	5	1	0	61	90	12	98.1	98	30	15	7.9	237	10.4	17	37.4	0.3	3.2	11.4	38.1	1.1	63	357	142	4.4	8.9	102	22	3.5	7.35	2.6
1	1	1	1	1	0	0	0	0	0	0	0	0	0	1	0	0	5	1	1	52	126	19	98.4	97	33	15	12.3	264	12.1	13.8	34.8	0.8	1.1	13.2	22.3	1.1	19	187	145	3.4	8.1	111	20	3.2	7.33	3.5
1	1	0	0	0	0	0	0	0	0	0	0	0	0	0	0	1	4	0	1	46	101	19	98.1	100	29	15	9.9	271	13.8	13.4	40.1	0.2	1.1	10.2	29.1	0.9	15	107	137	3.6	8	104	23	3.5	7.34	1.9
0	1	0	0	0	0	0	0	0	0	0	0	0	0	0	0	1	2	0	0	66	93	18	98	96	27	15	5.7	193	14.9	13.7	43.6	0.6	1	13.3	25.1	1.1	14	100	141	3.9	9.4	101	30	4.7	7.45	1.1
1	0	1	1	1	0	1	0	0	0	0	0	0	1	0	0	0	5	1	1	74	65	16	98.5	99	40	15	6.9	210	14.6	12.1	42	0.3	0.7	10.5	32.5	1	21	167	139	3.6	9.4	105	23	4.1	7.38	0.9
1	1	0	0	0	0	0	0	0	0	1	0	0	1	1	1	1	4	0	1	37	121	28	98.9	98	34	15	14	108	14.7	15.6	44.8	1.6	1.6	12.4	29.8	1.1	15	68	149	4	7.7	112	20	1.9	7.19	6
1	1	1	1	0	0	1	0	0	0	0	0	0	0	1	0	1	2	0	1	42	89	28	98.7	100	25	15	14.4	304	13.7	13.8	43.5	0.2	1.1	13.1	23.8	1.2	12	184	143	4.2	9.9	106	20	4.2	7.42	2.3
1	1	0	1	1	0	0	0	1	0	0	0	0	1	0	0	1	2	0	1	86	80	18	98.4	100	38	15	14.3	311	12.6	14.2	38.7	0.8	0.7	12.8	26.5	1.2	7	204	137	3.5	9.2	99	21	3.9	7.37	2.7
1	1	0	0	0	0	0	0	0	0	1	0	0	1	0	0	1	2	0	1	46	83	17	98.6	100	28	15	6.2	192	14.2	14.2	43.4	0.4	1	9.6	27.3	0.9	14	98	141	4.2	7.7	105	21	3.1	7.43	2.9
1	0	1	0	1	1	0	0	1	1	0	1	0	0	1	0	1	4	0	0	76	78	15	99.7	100	32	15	6.5	202	14.9	21	51.6	0.2	6.5	13.6	67.6	1.2	52	96	139	5	8.2	98	25	3.8	7.26	1.7
1	1	1	0	0	0	0	0	1	0	0	0	0	0	0	0	1	4	0	1	53	115	17	99.9	99	22	15	25.4	278	15.6	13.7	45.3	0.9	1.1	11.7	23.4	1	15	142	134	4.3	9.7	101	24	4	7.43	0.6
0	1	1	0	1	0	0	0	0	0	0	0	0	0	0	0	0	5	1	0	53	94	13	98.2	99	14	15	8	192	9.7	19.9	31.2	0.6	0.7	14.5	30.4	1.3	4	136	146	3.8	7.7	104	19	3.3	7.42	5.9
1	1	1	1	1	1	0	0	1	0	0	1	0	1	1	0	1	4	0	1	73	64	17	97.7	97	34	15	5.2	252	15.3	14	45.3	0.4	1.1	16.6	44.3	1.5	17	157	136	4.5	9.1	99	27	4.5	7.28	1.3
1	1	0	0	0	0	0	0	0	0	0	0	0	1	0	0	0	5	1	1	91	59	16	98.2	100	43	15	8	165	13.4	12.9	41.4	0.4	1.2	12.4	33.5	1	31	59	141	4.7	9.2	105	30	4	7.41	0.9
1	1	1	1	1	0	0	0	0	1	0	0	0	0	0	0	0	5	1	1	86	73	17	98.5	89	47	15	4.7	147	15	14.3	44.1	0.8	1	11.3	32.7	1	19	121	140	4.1	8.5	102	28	4.1	7.4	1.7
1	0	0	1	1	0	0	0	0	0	0	0	0	1	0	0	1	4	0	0	84	67	12	100.7	98	51	14	11.7	218	11.1	11.5	33	1	0.8	12.5	24.6	1.2	21	141	137	3.8	9.6	96	26	4.3	7.42	1.5
1	1	1	1	1	0	1	0	1	0	0	0	0	1	1	1	0	5	1	1	88	80	12	98	100	34	15	7.7	245	12.8	14	38.1	1.3	0.8	24	47.3	2.3	12	117	137	3.8	8.9	101	25	4.2	7.43	1.2
1	0	0	1	1	1	0	0	1	0	0	1	0	1	1	1	1	4	0	1	74	75	27	99.8	96	33	15	7.6	208	12.2	13.3	39.7	0.4	1.9	11.6	32.2	1.1	54	100	134	5.6	9.7	97	24	4.2	7.39	1.3
0	0	0	1	0	0	0	0	1	0	0	1	0	1	1	0	0	5	1	1	72	81	30	97.6	100	38	15	5.7	307	11.4	17	35.9	0.9	1.2	13.5	26.6	1.2	22	98	141	4.4	10	102	30	4.2	7.52	1.2
1	0	0	0	0	0	0	0	0	0	1	0	0	1	0	0	0	5	1	1	33	97	20	101.1	97	11	15	3.1	113	11.3	13.9	34.7	0.3	0.5	11.2	25.1	1	7	68	136	3.2	7	100	22	3.5	7.46	1.2
1	0	1	0	0	1	0	0	0	0	0	0	0	1	1	0	1	2	0	1	56	98	15	98.1	94	13	15	5.6	99	10.1	16.5	30.7	0.5	0.5	12.3	30.3	1.1	10	310	144	4.1	7.9	106	27	3.3	7.53	11.9
1	0	1	0	1	1	0	0	1	0	0	1	0	1	0	0	1	3	0	0	71	101	29	98.7	76	25	15	9.4	404	9.8	14.2	30.8	0.1	1.9	13.3	27.3	1.1	37	125	134	5.2	8.6	101	21	4.4	7.38	1.3
1	1	0	0	0	0	0	0	0	0	0	0	0	1	1	0	1	4	0	1	28	132	18	97.6	83	61	15	33.9	241	13.9	13.1	43.2	1.8	1.7	14.5	30.4	1.3	19	150	141	4.3	6.3	109	23	2.7	6.9	11.1
1	1	1	0	0	0	0	0	0	1	1	0	0	1	1	1	0	5	1	1	55	97	18	99.5	99	61	15	4.8	84	14.9	14.7	44.6	2.4	0.9	14.8	31.9	1.3	13	140	137	4.1	9	104	26	3.6	7.38	1.8
0	1	0	0	0	0	0	0	0	0	0	0	0	0	1	1	1	3	0	0	69	84	20	99.6	100	30	15	5.1	223	5.7	16.4	17	1.1	0.9	15	26.1	1.4	22	97	136	4	7.2	104	20	2.9	7.45	1.3
0	0	0	1	0	0	0	0	0	0	0	0	0	0	0	0	1	2	0	0	69	105	15	98.8	99	29	15	10	266	14.4	13.6	43.7	0.6	0.8	12.3	30.9	1	13	87	139	4.7	9	99	27	4.9	7.43	1.7
1	1	1	1	1	1	0	0	1	1	0	0	0	1	0	0	1	4	0	1	66	62	13	98	100	15	15	7.9	186	15.7	14.1	47.1	0.5	1.1	12.4	23.7	1	12	148	140	4.1	9.3	105	25	4.3	7.43	2.3
1	1	0	1	1	0	0	0	0	0	0	0	0	0	0	0	0	5	1	0	69	74	11	98.5	93	27	15	13.1	142	13.5	13.2	42.4	0.4	1.1	14.6	26.3	1.3	17	148	144	3.6	9.6	108	22	3.2	7.42	2.6
0	1	0	1	0	0	0	0	0	0	0	0	0	1	0	0	1	2	0	1	77	86	16	99.2	100	30	15	16.9	188	14.2	12.6	42	0.3	0.7	12.1	28.8	1.1	14	138	144	4.4	7.5	101	28	3.5	7.38	2.4
0	1	0	1	0	0	0	0	0	0	0	1	0	0	0	1	1	4	0	1	37	108	19	98.8	100	19	15	8.3	50	14.3	19.7	42.6	4.7	0.9	21.2	39.9	2	7	112	141	3.1	8.5	104	13	3.6	7.36	1.2
1	0	0	1	1	0	0	0	0	1	0	0	0	0	0	0	0	5	1	0	86	89	18	98.4	100	24	15	11.5	318	13.6	14.7	38	0.5	0.6	11.4	24.6	0.9	15	107	133	4.6	7.8	93	27	4.2	7.41	1.3
0	0	0	1	1	0	0	0	1	0	0	0	0	0	0	0	0	5	1	0	89	92	22	97.6	99	37	14	7.5	365	11.9	14.1	37.2	0.4	0.8	12.2	30.5	1	9	109	140	4.1	9.7	101	31	4.2	7.39	1.1
0	1	0	0	0	0	0	0	0	1	0	0	0	0	0	0	0	5	1	0	63	112	23	97.6	91	34	15	5.1	212	10.2	12.2	31.6	0.4	0.4	12.6	27.4	1.2	5	86	139	3.8	8.5	99	36	2.4	7.31	0.9
1	1	1	1	1	1	0	0	1	1	0	1	1	0	1	1	0	5	1	0	94	102	18	98.7	99	60	15	2.5	111	12.1	14.6	34.2	1.2	1.7	13.3	29.9	1.1	28	134	141	5.3	8.1	104	23	3.4	7.32	1.8
0	1	0	1	0	0	0	0	0	0	0	0	0	0	1	1	0	5	1	0	83	72	16	96.4	100	33	15	4.4	83	7.4	22.5	25.4	15.7	0.7	15.2	34.8	1.3	16	87	140	4	8	95	35	2.8	7.38	1.6
1	0	1	1	1	1	0	0	0	0	0	0	0	0	0	0	0	5	1	1	53	104	20	99.7	100	30	15	10.9	340	11.2	13.2	31.2	0.4	0.8	12.5	18.6	1.1	15	306	139	3.7	7.8	100	28	2.8	7.49	1.4
0	0	1	1	0	0	0	0	1	0	0	0	0	0	0	0	0	5	1	0	92	62	29	97.4	100	44	15	9.9	277	13.4	14.3	41.5	0.5	0.7	12.3	27.4	1	14	154	138	4.1	9.6	100	24	4.7	7.36	1.9
1	0	0	1	1	0	0	0	1	0	0	0	0	1	1	0	0	5	1	1	83	75	20	99.3	94	37	15	6.7	223	11.6	12	35.1	0.7	1.1	12.9	35.6	1.1	34	159	135	4.3	9	99	27	3	7.43	1.4
1	1	0	0	0	0	0	0	0	0	0	0	0	1	0	0	1	3	0	1	60	85	26	98.4	99	40	15	11.1	152	13.5	12.9	40.2	1.3	0.9	12.9	24.5	1.2	35	108	142	6.7	7.4	107	23	3.7	7.22	2.3
0	0	0	1	1	1	0	0	0	0	0	0	0	0	0	0	1	4	0	0	68	87	19	98.3	98	35	15	8.8	241	14.4	16	42.9	1	0.5	12.1	31.5	1.1	5	104	126	4.8	8.1	87	26	3.7	7.4	1.4
0	1	0	1	1	0	0	0	0	0	0	0	0	0	0	0	0	5	1	0	83	87	19	98.3	98	35	15	14.1	245	13.9	14	40.4	1.1	0.9	13.5	31.5	1.2	16	102	141	4.1	9	102	28	3.6	7.46	1.4
0	1	0	0	0	0	0	0	0	0	0	0	0	0	0	0	1	1	0	1	20	57	20	97.7	100	26	15	17.4	188	11.6	13.3	33.4	0.6	0.9	15.8	27.5	1.5	14	140	140	3.4	7.9	107	19	3.8	7.42	2.4
1	0	0	0	0	0	0	0	0	0	0	0	0	1	0	0	0	5	1	1	24	83	17	95.2	98	31	15	8.7	116	16.3	18	44.5	1.5	0.6	27.8	54.9	2.7	12	123	144	3.4	10.1	112	20	3.3	7.18	6.9
1	1	0	1	1	0	0	0	0	1	1	0	0	0	0	0	1	2	0	0	66	88	20	99.1	100	29	15	9.2	227	16.5	13.6	46.8	0.6	0.9	12.2	21.6	1	27	101	140	3.3	8.6	104	23	4.4	7.55	1.6
1	1	1	0	1	0	0	0	1	0	0	1	0	0	0	0	1	2	0	0	89	59	16	99.1	99	54	10	6.8	272	10.4	13.7	33	0.9	1.7	10.4	22.6	1	34	185	141	5.7	9.3	104	21	3.5	7.4	2
1	1	0	1	0	0	0	0	0	0	0	1	0	1	1	1	0	5	1	1	57	85	15	97.9	100	38	15	8	250	13.3	14.5	40.2	0.4	0.8	12.4	29.4	1	14	219	135	3.9	9	100	26	3.4	7.38	1.5
0	1	1	1	1	0	0	0	1	0	0	1	0	0	0	0	1	2	0	0	90	61	12	97.7	100	60	15	25.9	178	13.8	13.5	39.1	0.5	1.6	12.6	25.2	1.1	27	152	140	5	9.8	106	27	4.8	7.46	1.1
1	1	0	1	0	0	0	1	0	0	0	0	1	0	0	0	1	2	0	0	93	77	18	98.3	96	43	15	7.2	457	11.7	14.5	34.7	0.7	1.3	14.1	28.4	1.2	21	100	142	4.3	9.1	105	26	4.2	7.32	1.1
1	0	0	0	0	0	0	0	0	0	0	0	0	0	0	0	1	4	0	0	31	96	15	98	100	20	15	14.6	207	11.8	14.6	36.1	0.7	0.8	11.1	21.6	1	11	68	139	3.4	7.8	100	18	4.1	7.33	3.4
0	1	1	1	1	0	0	0	1	0	0	0	0	0	1	0	0	5	1	0	59	98	17	97.9	96	18	15	5.9	309	14.9	14.1	41.6	0.5	0.9	10.2	30.5	0.9	13	159	135	3.8	9.4	100	25	4.5	7.4	2.7
1	1	0	1	1	0	0	0	1	1	0	1	0	0	1	1	1	2	0	0	83	102	15	98.7	99	34	15	6	270	12.8	14.3	36.3	0.3	1.1	13.4	26.3	1.1	16	98	139	4.2	9.5	100	33	2.4	7.43	1.5
0	0	0	0	0	0	0	0	1	0	0	0	0	1	0	0	1	4	0	0	79	77	19	97.6	90	66	15	17.1	273	12.7	13.2	38	0.6	0.7	11.2	20.6	0.9	16	119	141	4.7	8.3	109	20	2.4	7.42	2.6
1	1	0	0	0	0	0	0	0	0	0	0	0	0	0	1	1	4	0	0	50	81	20	100.1	97	31	15	8.7	72	13.4	13.2	39.3	1.3	0.6	10.5	25.3	1	7	122	136	3.9	9	93	24	4.8	7.39	2.5
0	1	0	1	1	1	0	1	1	0	0	0	0	0	0	0	1	3	0	0	87	86	28	98	98	38	14	9.1	170	13.2	12.8	42.2	0.6	1.2	11.8	22.6	1	20	92	143	3.9	9.2	101	29	4.7	7.45	1.4
1	1	1	1	0	0	0	0	0	0	0	0	0	1	1	0	1	2	0	1	64	63	9	99.5	100	36	15	4.8	223	11.3	13.8	34.1	1.4	0.6	13.8	31.1	1.3	7	101	139	3	8.7	97	26	2.6	7.43	3.8
0	1	0	0	0	0	0	0	0	0	0	0	0	0	0	0	1	4	0	0	58	87	19	98.3	98	35	15	7.7	179	16.5	13	46.5	0.7	0.9	10.9	27.3	1	25	117	138	4	8.8	101	27	4.7	7.41	2.2
1	1	0	0	0	0	0	0	0	0	0	0	0	1	1	1	1	4	0	1	20	124	17	96.7	100	39	15	10.2	223	12.5	14.1	37.5	0.7	1.4	14.5	30.4	1.3	15	162	148	3.6	11	114	11	1.8	7.08	5.3
1	0	1	0	1	0	0	0	0	0	0	0	0	1	1	1	0	5	1	1	73	92	15	96.2	95	26	15	16.3	126	11.7	13.3	35	0.9	0.9	15	26.1	1.3	14	266	139	4	7.9	107	23	2.4	7.39	1.3
0	0	0	1	0	0	0	0	0	0	0	0	0	0	0	0	0	5	1	1	92	136	30	99.4	93	51	15	15.8	286	11.3	16.6	35.6	0.6	1.2	20.3	36.9	2.6	29	116	141	5.1	9.5	105	19	3.2	7.4	1.9
1	0	0	1	1	0	0	0	0	1	0	0	0	0	0	0	0	5	1	1	94	92	20	98.7	98	39	15	6.2	289	11.8	15.5	35.6	1	0.7	22.5	30.2	2.2	7	117	143	3.3	9.4	105	26	4.2	7.46	1.3
1	0	0	1	1	0	0	0	0	0	0	0	0	1	1	0	0	5	1	1	77	98	24	97.8	98	35	15	6.2	296	13.4	13.1	36.7	0.5	0.8	22.9	31.6	2.1	20	157	141	4.5	9.3	103	26	3.1	7.29	2
1	1	1	0	0	1	0	0	0	0	1	0	0	1	1	0	1	4	0	1	68	102	18	98.8	100	32	15	10.2	223	12.5	14.1	37.5	0.7	0.7	14.5	30.4	1.3	29	33	139	5.6	8.7	106	21	3.8	7.3	3.5
0	1	1	0	0	0	0	0	0	0	0	1	0	0	0	0	1	4	0	0	60	87	19	98.3	98	35	15	5.3	303	14	13.6	39.5	0.6	2	13	23.9	1.1	31	143	139	4	9.6	100	27	3.3	7.51	2.4
0	0	1	1	1	0	0	0	0	0	0	0	0	0	0	0	0	5	1	0	65	78	17	97.6	100	17	15	5	112	9.5	14.9	28.9	5.7	0.6	19.6	36.8	1.8	10	169	135	4.2	7.2	95	28	2.6	7.33	1.6
0	1	0	0	0	0	0	0	0	0	0	1	0	0	0	0	1	3	0	0	80	87	19	98.3	98	35	15	6.1	126	10.1	16.6	32.3	0.4	2.2	11.3	29.1	1	53	81	138	5.6	8.2	114	11	4.2	7.2	0.8
1	0	0	0	0	1	0	0	1	0	0	0	0	1	1	1	1	3	0	1	62	129	20	99.5	99	59	15	15.7	303	12.1	13.5	37.8	0.2	0.5	12	35.6	1.1	9	88	141	4.5	9.1	105	20	4.2	7.36	2.4
1	1	1	1	0	0	0	0	0	0	0	0	0	1	0	0	1	2	0	1	62	63	18	99.1	97	42	15	9.8	147	11.9	14.8	35.5	2.5	0.7	14.2	31.1	1.3	9	231	118	6.3	7.6	82	21	3.6	7.36	3.5
0	1	0	1	1	0	0	0	0	0	0	0	0	0	0	0	1	2	0	0	64	113	20	99.2	98	25	15	6.3	94	10.6	14.2	32.8	0.6	0.9	12	30.2	1.1	20	83	147	3.5	8.9	106	26	3.8	7.32	1.2
1	0	1	1	1	1	0	0	1	0	0	1	1	0	0	0	1	4	0	0	63	112	15	98.7	98	47	15	4.2	332	13	14.1	37.6	0.4	0.9	12.6	28.1	1.1	18	93	138	4.9	10.4	104	22	4.3	7.34	1.1
1	1	0	1	1	0	0	0	0	0	0	0	0	0	0	0	0	5	1	1	74	56	13	95.2	100	38	15	10.8	168	9.1	14.5	26.6	0.7	1.1	13.9	30.4	1.2	20	138	132	4.1	7.9	101	28	2.1	7.28	0.8
1	1	0	1	1	0	0	0	1	0	0	0	0	0	0	1	0	5	1	1	73	90	20	100	96	27	15	8.5	308	13.4	12.9	39.4	0.5	1.2	12.7	25.3	1.1	15	73	139	4.1	9.8	102	26	3.4	7.49	0.9
1	1	1	1	1	0	0	0	0	0	0	0	0	1	0	0	1	4	0	1	92	106	21	95.8	100	68	15	12.7	154	11.1	14.7	34.5	1.6	2.3	33.5	51.4	3.3	49	343	142	4.9	8.6	100	14	3.2	7.18	5.4
0	1	0	0	0	0	0	0	0	0	0	0	0	0	0	0	0	5	1	1	31	67	18	97.9	100	22	15	9.7	228	14.8	13.2	42.3	0.5	1.1	11.2	24.8	1	13	149	138	3.5	7.6	101	25	4.4	7.24	2.8
0	0	0	1	1	0	0	0	0	0	0	1	0	0	0	0	0	5	1	1	92	62	13	97.9	100	39	15	6.2	509	9.5	15.3	32	0.3	0.9	12.8	38.1	1.1	27	108	142	4.3	8.9	106	26	3.5	7.36	1.3
1	1	1	0	1	0	0	0	1	0	0	1	0	1	1	1	0	5	1	1	85	80	18	95.6	100	52	15	3.9	100	8.9	14.1	25.4	5.5	2.8	12.7	26.9	1.1	46	182	136	4.7	7.5	106	15	3.4	7.27	1.2
0	1	1	0	1	1	0	0	1	0	0	1	0	1	0	0	0	5	1	0	89	63	39	98	96	34	15	9.5	324	8	15.6	24	0.8	1.4	11	30	1	40	314	139	4.7	8.4	99	28	3	7.35	1.8
0	0	0	1	1	0	0	0	0	0	0	0	0	0	0	0	1	2	0	1	90	86	31	97.6	98	35	15	6.9	316	9.5	15.4	31	1.7	0.7	16.8	32.3	1.3	25	97	142	4.3	8.7	107	24	3.3	7.38	0.7
0	1	0	0	1	0	1	0	0	0	0	0	0	0	0	0	1	3	0	0	74	87	19	98.3	98	35	15	10.5	209	15.3	13.1	45.3	0.3	1	12	27.9	1.1	19	87	132	9.9	9.2	100	21	4.2	7.4	1.3
1	1	1	0	1	1	0	0	1	0	0	1	0	0	0	0	1	4	0	1	83	75	18	100.2	92	37	15	7	158	12.2	14.5	37.5	1	1.7	47.3	44.9	4.3	45	196	140	5	7.6	103	21	3	7.5	4.3
1	1	0	1	0	0	0	0	0	0	0	0	0	0	0	0	1	4	0	1	70	126	18	98.6	95	43	15	13.7	72	9.3	14.6	29.9	7.7	1.1	16.6	28.4	1.5	18	164	142	3.4	7.5	108	23	2.7	7.24	1.4
0	1	0	0	0	0	0	0	0	0	0	0	0	0	0	0	1	2	0	0	34	87	12	99	98	8	15	12.5	242	14.6	12.7	43.4	0.4	0.6	10.9	22.9	1	10	106	139	4.3	9	97	24	4.5	7.41	2.7
1	1	0	1	1	1	0	0	0	0	0	0	0	0	0	0	0	5	1	0	75	92	26	99.4	97	29	15	4.3	227	13	13.4	39.5	0.3	1	13.7	30.3	1.2	17	86	138	4.2	8.7	104	26	4.3	7.38	4.9
1	1	1	0	0	0	0	0	1	0	0	1	0	0	1	0	0	5	1	0	75	62	10	96.9	99	53	15	6.9	152	9.1	18.1	27.8	1.7	2.6	33.9	36.9	3.4	54	111	132	4.5	8.7	98	18	3.7	7.38	4.6
0	0	0	0	0	0	0	0	0	0	0	0	0	1	0	0	1	4	0	1	37	93	29	98.3	100	16	15	20.5	384	11.6	15.2	35.8	0.4	0.9	15.5	34.2	1.4	19	160	140	3.9	7.2	108	17	2.8	7.27	2.1
1	1	1	1	1	0	0	0	0	0	0	0	0	1	0	0	0	5	1	1	67	118	44	98.5	96	74	15	25.4	304	9.5	15.3	29.5	0.3	1.4	12.3	24.2	1.1	29	160	142	4.5	6.7	114	19	2.8	7.24	3.4
1	0	0	1	1	0	0	1	1	0	0	1	0	1	1	0	1	4	0	1	63	82	21	97.4	100	45	15	10.8	175	12.2	14	36.7	1.2	0.4	13.2	26.3	1.1	15	120	141	3.7	8.6	107	22	2.3	7.28	1.3
1	1	0	1	1	0	0	0	1	0	0	0	0	1	1	1	1	3	0	1	60	80	18	98	100	26	15	9.5	65	10.9	12.9	32.8	0.8	1.3	11.9	27.9	1.1	20	184	142	4.5	7.9	104	21	4.5	7.37	2.2
0	1	0	1	1	0	0	0	0	0	0	0	0	0	0	0	0	5	1	0	63	97	13	98.2	95	23	15	9.4	219	15.6	11.9	46.1	1.4	0.7	10.7	28.8	1	21	114	141	4.1	8.4	103	25	3.9	7.45	1.8
1	0	0	1	0	0	0	0	0	0	0	0	0	1	1	1	0	4	1	1	60	69	21	98.8	100	24	15	8	219	13.2	12.4	38.9	0.9	0.8	11.5	25.1	1.1	12	172	148	3.3	8.6	113	21	2.2	7.32	5.5
0	0	0	0	1	0	0	0	1	0	0	1	0	0	0	0	1	4	0	0	74	87	19	98.3	98	35	15	13.7	137	11.8	17.7	36	0.3	1.9	11.9	23.2	1	51	123	146	5	8.7	114	24	3.3	7.39	1.3
0	1	1	1	1	1	0	0	1	0	0	1	0	0	0	0	0	5	1	0	82	99	13	98.3	92	32	15	6.5	139	8.9	14.6	26.5	0.2	1.3	24.4	35.7	2.4	33	146	136	4.8	8.7	101	25	3.6	7.37	0.8
0	1	0	0	0	0	0	0	1	0	0	0	0	0	0	0	0	5	1	0	78	87	19	98.3	98	35	15	7.9	149	14.5	16.2	46.4	0.9	2.3	13.8	31.4	1.2	39	108	141	5.2	8.8	103	26	3.7	7.35	1.5
1	1	0	1	0	0	0	0	0	0	0	0	0	1	1	0	0	5	1	1	76	62	22	97.4	100	68	15	22.7	248	13.3	13.3	41.3	0.9	1.3	12.2	31.9	1.1	26	134	143	4.4	7.7	110	19	2.2	7.2	3.4
0	0	0	0	0	0	0	0	0	1	0	0	1	0	0	0	1	2	0	0	71	87	22	98.6	99	25	15	5	296	13.1	16.5	39.5	0.6	0.7	13.4	23.8	1.1	10	91	142	3.4	9.3	101	26	4.7	7.41	1.2
1	1	0	1	1	0	0	0	0	0	0	1	0	1	0	0	0	5	1	1	92	56	10	96.6	100	28	15	7.9	112	13.2	13	38.4	0.8	1.3	13.5	26.8	1.3	24	155	142	3.7	8.3	109	25	3.4	7.35	1.4
1	0	1	0	0	1	0	1	0	0	0	1	1	1	1	1	0	5	1	1	69	94	20	99.2	100	57	15	10.7	195	13.1	14	40.3	0.3	1.2	30.8	26.6	3.2	20	142	139	4.1	9.4	103	28	3.8	7.37	2.1
0	0	0	1	1	0	0	0	0	0	0	0	0	0	0	0	1	2	0	1	80	59	19	97.6	100	33	15	3.6	292	13.2	12.5	39.4	0.3	0.8	12.5	29.7	1.1	19	97	139	4	9.9	102	26	4.5	7.28	2.2
0	1	0	0	0	0	0	0	0	0	0	0	0	0	1	1	0	5	1	1	41	145	18	99.7	97	48	15	11	44	8.9	19.3	27.8	10.6	0.6	17.7	32.2	1.6	8	140	137	3	7.7	106	20	2.9	7.4	1.8
1	0	0	0	1	1	0	0	1	0	0	0	1	1	1	1	0	5	1	1	64	104	19	97	98	39	15	6.2	64	9.1	20.7	27.3	1.6	0.6	18.9	34.5	1.7	6	119	120	4	7.1	88	17	2.4	7.37	3.2
1	1	0	0	0	0	0	0	0	0	0	0	0	1	0	0	0	5	1	1	25	84	22	94.3	100	22	15	15.8	214	14.1	12.5	40.7	0.2	0.9	10.6	27.3	1	10	114	144	3.9	6	116	16	3	7.23	1
0	0	0	1	0	0	0	0	0	0	0	0	0	0	0	0	1	3	0	0	68	91	15	98	100	25	15	5.5	219	12.5	13.6	33.8	0.5	0.6	12.1	23.9	1	19	108	143	3.7	8	105	28	4.4	7.46	2.8
1	0	0	1	0	0	0	0	0	1	0	0	0	1	1	1	0	5	1	1	58	65	39	98	95	43	15	5.4	79	9.7	18.1	28.8	0.5	0.4	12.4	28.6	1.1	6	121	139	3.9	6.1	105	23	2.2	7.37	1.2
1	0	1	1	1	0	0	0	1	1	0	1	0	1	0	0	1	4	0	1	88	49	22	97.9	100	69	15	11.8	187	10.6	14.6	29.4	0.2	1.3	13.1	28.4	1.2	40	168	138	4.9	8.6	102	26	3.3	7.29	1.7
0	1	0	0	1	0	0	0	0	0	0	1	0	0	0	0	1	4	0	0	85	87	19	98.3	98	35	15	8.7	157	14.6	12.2	43.6	0.7	1.1	15.6	29	1.4	16	116	139	4.1	9.2	102	25	4	7.35	1.5
0	1	1	1	1	0	0	0	1	0	0	0	0	1	1	0	0	5	1	1	73	83	8	97.5	100	41	15	9.9	186	12.9	12.4	38	0.3	0.8	12.3	29.5	1.1	21	183	138	3.9	9.1	103	22	3.8	7.4	1.2
1	1	0	0	0	0	0	0	0	0	0	0	0	1	0	1	0	5	1	1	45	89	18	100.4	100	28	15	11.3	94	13.3	14.3	38.4	1.4	0.7	10.1	25	0.9	17	145	141	3	8.2	89	33	3.6	7.37	0.8
0	0	0	1	0	0	0	0	0	0	1	1	0	0	1	0	0	5	1	0	62	74	15	97	100	26	15	4.7	191	10	15.1	31.7	0.3	1	32.3	35	3.3	22	107	139	4.2	7.4	106	25	4	7.43	0.8
0	1	1	1	1	0	0	0	1	0	0	0	0	0	0	0	1	3	0	0	81	87	19	98.3	98	35	15	10	289	13.1	15.3	41.4	0.8	0.9	13.4	68.2	1.2	17	143	143	4.1	7.9	101	31	4	7.51	2.3
0	1	0	1	0	0	0	0	0	0	0	0	0	0	0	0	0	5	1	0	60	87	19	98.3	98	35	15	4.9	185	13.6	13.4	41.4	1.1	1.1	9.1	27.9	0.8	14	112	145	3.7	8.6	107	25	3.7	7.33	1.9
0	1	0	0	0	0	0	0	0	0	0	0	1	0	0	0	0	5	1	0	66	87	19	98.3	98	35	15	12.6	571	10.2	15.3	31.2	0.2	1.8	13	23.8	1.1	35	113	141	4.1	15.9	100	34	3.4	7.32	2.6
0	1	0	0	0	0	0	0	0	0	0	0	0	0	0	0	1	2	0	1	42	76	7	98.7	100	21	15	13.5	203	14.4	12.5	43.2	1.4	0.9	11.5	30.4	1.1	11	104	137	3.8	8.5	100	19	4.5	7.41	3.6
1	0	1	0	1	0	0	0	1	0	0	1	0	1	1	0	0	5	1	1	84	91	25	96.2	99	70	15	5.3	148	12.9	16.2	42.1	0.4	9.4	12.5	24.9	1.1	57	40	142	7.2	9.2	98	26	4.4	7.28	1.2
0	0	0	0	0	0	0	0	0	0	0	1	0	0	0	0	0	5	1	0	85	87	19	98.3	98	35	15	9.1	429	10.5	16.9	34.6	0.3	1.9	12	28.5	1	41	130	140	4.5	9.4	102	27	4	7.38	1.5
1	1	0	1	0	0	0	1	0	0	0	0	0	0	0	0	0	5	1	1	91	120	11	101.1	100	65	15	21.1	218	16.9	13.6	47.1	1.3	1.7	13.1	29.6	1.1	38	223	141	4.2	9	104	24	3.6	7.4	1.8
0	1	1	1	0	0	0	0	1	0	0	0	0	1	0	0	1	4	0	1	56	80	14	98.6	93	32	15	9	210	14.3	13.9	43.2	0.5	0.8	11.1	60.5	1	18	129	138	3.9	8.2	102	25	4.2	7.42	1.7
1	0	0	1	0	1	0	0	1	0	0	0	0	1	1	1	1	4	0	1	77	76	25	97.4	96	48	15	13.6	104	9.8	14.9	30.7	1.5	1	17.6	45.8	1.7	22	136	145	4.4	8.7	120	16	1.9	7.05	7.2
1	0	1	0	1	1	0	0	1	0	0	1	0	0	0	0	0	5	1	0	79	87	20	98.4	95	54	14	12.6	376	12	13.3	35.9	0.2	2.6	11.7	27	1	30	46	139	4	8.2	107	20	4.2	7.38	1.7
0	0	0	1	1	0	0	0	0	1	0	0	1	0	0	0	1	4	0	0	73	87	19	98.3	98	35	15	10.9	183	12.3	14	33.6	0.4	0.9	10.3	32.8	1	11	117	134	4.2	9	99	26	4.5	7.33	1.9
0	1	0	0	0	0	0	0	0	0	0	1	0	0	1	0	0	5	1	0	88	63	17	97.6	100	52	13	10.2	130	9.4	16.9	27.3	0.9	1.4	12.9	36.6	1.2	26	74	139	4.9	9.2	105	19	3.6	7.4	1.4
0	0	1	0	1	0	0	0	1	0	0	1	0	0	0	0	1	4	0	0	91	87	19	98.3	98	35	15	9.4	161	11.9	14.6	34.5	0.7	1.5	10.9	27.1	1	30	185	140	4	8.3	99	29	4.1	7.43	1.2
1	1	0	1	0	0	0	0	0	0	0	0	0	0	0	1	0	5	1	1	62	85	17	100.5	98	32	15	12.1	261	14.8	13.6	43.9	2	0.7	12.7	23.2	1.1	21	112	136	4.3	8.3	100	26	3.7	7.27	4
1	1	1	1	1	0	0	0	0	0	0	0	0	1	0	0	1	4	0	0	78	92	19	99.4	98	32	15	20.5	247	12	15.4	35.2	0.9	0.6	11.8	24.9	1	11	124	134	4.1	8.8	97	23	3.9	7.54	1
0	1	0	0	0	0	0	0	0	0	0	0	0	0	0	0	1	4	0	0	54	78	14	98.2	95	15	14	4.9	219	13.4	13.2	39.5	0.2	1	12.2	26.2	1	15	106	142	4	8.9	106	29	4.2	7.45	1.2
0	1	1	0	1	0	0	0	0	0	0	0	0	0	0	0	0	5	1	0	82	87	19	98.3	98	35	15	7.7	209	14	14.4	43	0.7	1.2	11.6	25.9	1.1	16	136	137	3.6	8.7	98	26	4.4	7.49	1.6
1	0	0	1	0	0	0	0	0	1	0	0	0	0	0	0	0	5	1	1	66	102	17	99.2	97	39	15	12.6	330	11.5	13.2	33.9	0.2	2	11.7	31.6	1.1	49	118	137	3.5	8.8	98	24	4.1	7.41	1.4
1	1	0	0	0	0	0	0	0	0	0	0	0	0	1	0	1	1	0	1	35	61	40	97.9	100	24	15	20.6	174	6.9	15.8	21.7	0.4	0.7	18	31.1	1.6	15	116	142	4.5	8.8	112	19	2.9	7.4	1.9
0	1	0	1	1	1	0	0	1	0	0	0	0	1	0	0	1	4	0	1	72	80	8	101	100	36	15	8	173	12.8	13	36.8	1	0.8	14.2	79.4	1.2	15	75	135	3.7	8.2	102	24	4	7.39	1.2
1	1	1	1	0	1	0	0	1	0	0	1	0	1	0	0	0	4	1	1	65	111	30	101.6	97	36	15	13	198	12.2	13.6	35.8	0.9	1.4	16.4	33.4	1.5	22	117	140	3.6	8.3	104	27	4.6	7.45	2.3
1	1	0	0	0	0	0	0	0	0	0	0	0	1	1	0	0	5	1	1	61	96	20	98.7	89	46	15	10.3	159	10.3	13.4	30.5	0.4	0.7	14.5	24.7	1.3	19	161	141	4.4	7.2	113	20	3	7.34	1.5
0	1	1	0	0	0	0	0	0	0	0	0	0	0	0	1	0	5	1	1	77	71	23	99	98	30	15	4.6	135	12.4	13.8	37.3	0.5	0.7	13.2	29.8	1.1	14	117	141	4.2	9	104	28	4.3	7.42	1.11
1	1	1	0	1	0	0	0	0	0	0	0	0	1	1	0	1	2	0	1	64	98	25	98	100	39	15	13.1	230	9	19.1	30.1	3.6	1	27.7	34.1	2.5	12	297	149	3	7.7	105	16	3.8	6.99	14.3
0	0	0	0	0	0	0	0	0	1	0	0	0	0	0	0	0	5	1	0	43	87	19	98.3	98	35	15	14.5	322	12.9	13.6	37.9	0.1	0.8	12.1	24.6	1	11	131	137	4.2	8.5	103	27	3.8	7.33	1.9
1	1	0	0	0	0	0	0	0	0	0	0	0	1	1	1	0	5	1	1	58	117	11	97.6	100	39	15	8.9	216	12.4	12.3	38.4	0.5	0.9	11.3	35.2	1	13	174	140	3.7	9.2	97	22	2.1	7.44	5.8
1	0	0	1	1	0	0	0	0	0	0	0	0	1	1	0	0	5	1	0	72	74	13	96.1	98	30	15	9.9	194	12.3	13.2	33.4	0.2	0.8	12.6	25	1.1	27	186	130	3.2	10.6	89	29	4.6	7.45	1.3
0	1	1	0	0	0	0	0	0	0	0	0	1	0	0	0	1	3	0	0	81	87	19	98.3	98	35	15	9.9	182	8	13.3	26.8	0.5	1.1	13.2	24.4	1.2	40	33	139	4.1	9.2	105	23	3.2	7.37	1.2
0	1	0	1	0	0	0	0	0	0	0	0	0	0	0	0	1	4	0	0	49	108	16	97.8	100	17	15	12.2	163	12.6	12.6	36.5	0.7	0.9	11.1	19.6	0.9	13	117	143	4.1	7.4	110	21	4.1	7.35	3
1	1	0	1	1	0	0	0	0	0	0	0	1	1	1	0	0	5	1	1	65	135	12	97.6	94	29	15	10.2	262	16	13.3	47.9	0.5	1.4	11.7	150	1.1	28	88	137	4.3	8.5	99	26	2.3	7.39	1.6
0	1	0	1	0	0	1	0	0	0	0	0	0	0	1	0	0	5	1	0	85	79	16	96.4	99	35	15	7	245	14.9	14	43.3	0.3	1.1	13.5	33.6	1.2	19	134	133	3.7	9	94	31	4.5	7.32	2.6
1	0	1	1	1	1	1	0	1	0	0	1	1	1	1	0	1	3	0	1	76	133	23	97.4	82	52	15	5.3	166	11.9	15.1	32.8	0.9	1.5	21.9	51.1	2.1	36	89	140	3.5	9.3	102	23	3.9	7.46	0.8
1	1	1	0	0	0	0	0	0	0	0	0	0	0	1	1	1	4	0	0	48	111	25	98.7	92	26	15	6.6	70	13.1	12.6	38.4	1.7	0.5	14.2	27.7	1.3	4	134	140	4.1	7.2	89	20	4.2	7.43	6.2
1	1	0	1	0	0	0	1	0	0	0	0	0	1	1	0	0	5	1	1	55	65	30	97.3	99	26	15	5.4	187	12.2	13.2	37.8	0.6	0.5	11.6	30.4	1.1	10	116	142	4.1	9.7	104	25	3.6	7.46	1.2
0	1	0	0	0	0	0	0	0	0	0	0	0	0	0	0	0	5	1	1	50	103	20	100.3	100	26	15	8.2	203	15.8	12.6	47.6	1.9	1.1	10.6	29.6	1	11	80	144	9.7	5.8	121	17	4.5	7.36	2.1
1	0	0	1	0	0	0	0	0	0	1	0	0	1	0	0	1	3	0	1	66	49	16	96.4	100	28	15	12.8	177	13.2	12.8	38.6	0.3	0.8	10.7	22.7	1	16	130	137	4.1	8.3	103	20	3.2	7.41	3.6
1	1	0	0	0	0	0	0	0	0	0	0	0	1	1	0	1	3	0	1	34	124	30	101.2	100	19	15	18.4	267	15.4	12.7	46	0.4	1.3	11.3	22.2	1	19	135	141	4.4	9	104	16	4.4	7.41	2.6
1	1	1	1	1	1	0	0	1	1	0	1	0	1	0	0	0	5	1	1	73	70	13	96.1	99	17	15	8.2	146	14.8	15.3	43.5	0.8	1	19.6	40.1	1.8	23	218	143	4.4	8.2	105	29	4	7.3	1
1	0	1	0	1	1	0	0	1	0	0	1	0	1	0	0	0	5	1	1	54	75	15	96.6	100	37	15	10.9	211	12.8	14.5	36.6	0.2	0.8	11.5	22.8	1	20	197	137	4.4	9.6	99	31	4.1	7.46	1.6
0	0	0	1	0	0	0	0	0	0	0	0	0	0	0	0	0	5	1	0	85	81	22	98.4	100	33	15	15.7	213	12.7	12.3	36.6	0.4	0.7	10.8	25.7	1	16	137	127	4.8	7.7	89	23	3.5	7.47	1
0	1	0	0	0	0	0	0	0	1	0	0	0	0	0	0	1	4	0	0	28	87	19	98.3	98	35	15	4.5	237	13.3	14.3	40.3	0.6	1	12.6	31.5	1.2	9	85	139	3.8	9.2	101	27	4.1	7.36	0.8
0	1	1	0	1	1	0	0	1	0	0	1	0	1	1	0	1	2	0	1	78	61	15	98.4	96	38	15	11	260	10.3	14.4	32.7	0.3	8.6	10.9	26.4	1	54	158	141	5.6	9.7	99	24	3.7	7	10.8
1	1	0	1	0	0	0	0	0	0	1	0	0	1	1	1	1	3	0	1	64	72	20	98.4	98	20	15	14.7	313	14.3	13.7	42	0.9	0.9	14.7	29.2	1.3	9	110	140	4.5	7.8	105	26	3.4	7.31	1
0	1	0	0	0	0	0	0	0	0	0	0	0	0	0	0	0	5	1	0	38	87	19	98.3	98	35	15	5.1	183	15.5	12.8	46.9	0.3	0.8	10.3	27.9	0.9	4	157	147	4.3	8.6	108	22	4	7.31	2.8
1	1	1	1	1	1	0	0	1	0	0	1	0	1	1	0	1	3	0	1	89	99	19	101.1	92	43	15	7.1	173	12.8	15.3	36.6	0.4	2.1	15.1	28.3	1.4	42	90	148	5.5	8.2	111	26	4.1	7.41	1
0	0	1	1	1	1	0	0	1	0	0	0	0	0	0	0	1	4	0	0	87	58	22	96.4	98	26	15	14.7	327	8.7	13.6	26.4	0.2	0.9	12.7	28.1	1.1	27	135	135	6	8.4	98	29	3.4	7.48	3.4
0	0	0	0	1	0	0	0	0	0	0	0	0	0	0	0	0	5	1	0	74	87	19	98.3	98	35	15	10.1	258	15	12.9	44.4	0.6	0.7	11.4	25.1	1.1	28	124	136	9.2	8.7	99	22	4.2	7.45	1.8
0	0	0	1	1	0	0	0	0	0	0	0	0	0	0	0	1	4	0	0	80	87	19	98.3	98	35	15	5.5	292	13	15.2	37.5	1.3	0.9	13	26.6	1.1	10	110	140	4.4	9.7	100	26	4.7	7.42	3.4
1	1	0	0	0	0	0	0	0	0	0	0	0	1	0	0	0	5	1	1	22	128	13	96.6	100	24	15	18.2	352	14.3	12.1	40.8	0.3	1	11.5	22.9	1	12	80	139	4.8	9.5	103	29	4.2	7.47	4
1	1	1	1	0	0	0	0	0	0	0	0	0	0	0	0	1	4	0	1	46	105	19	97.4	98	15	15	10.5	198	14.6	13.8	43.3	1	0.9	10.9	27.1	1	9	310	135	3	8.1	97	21	3.7	7.44	1.4
1	0	1	0	1	0	0	0	0	0	0	1	0	1	0	0	1	4	0	1	62	89	17	98.5	95	18	15	6.9	307	13	14.6	43.4	0.8	1.4	11.7	35.5	1.1	26	166	134	4.9	9.6	101	21	3.3	7.4	1.1
0	1	0	0	0	0	0	0	0	0	0	0	0	0	0	0	1	4	0	1	25	102	15	99.5	100	23	15	16.1	266	15.2	13.6	43.1	0.9	1	12.7	22.2	1.1	15	110	143	4.3	9	104	27	4.4	7.31	2.6
0	1	0	0	0	0	0	0	0	0	0	0	0	0	0	0	0	5	1	0	28	74	28	99.9	100	21	15	19	216	16.3	12.6	46.4	0.9	1.3	12.5	20.9	1.1	19	134	137	4.2	8.9	104	22	4.2	7.35	3.1
0	1	0	0	0	0	0	0	0	0	0	0	0	0	0	0	1	4	0	1	54	98	15	100.1	100	32	15	8.5	286	14.8	12.7	43.6	0.2	1	11.5	25	0.9	14	144	137	3.8	8.4	103	26	5	7.41	4.4
1	1	1	1	1	1	1	0	1	0	1	1	0	1	1	1	0	5	1	1	66	108	18	98.5	96	23	15	2.9	29	13.6	15.2	39.7	2.5	1	16.5	37.8	1.5	14	282	133	3.7	8.8	92	34	3.1	7.35	1.4
1	0	0	0	1	1	0	0	1	0	0	1	1	1	1	0	1	2	0	0	68	86	20	98.3	100	38	15	9.1	203	15.3	14.5	44.5	0.5	0.8	9.8	34.9	0.9	19	100	139	4.8	9.8	104	27	4.6	7.39	0.8
1	0	0	0	0	1	0	0	1	0	0	1	0	0	0	0	0	5	1	0	88	89	20	98.4	94	39	15	13.6	154	14.5	14.3	44.1	0.9	1.1	14.1	150	1.3	39	146	142	3.6	8.1	103	28	3.2	7.46	1.9
1	1	0	1	1	1	0	0	1	0	0	0	0	0	1	0	0	5	1	1	92	96	24	99	99	42	15	19	164	12.5	14.2	37.1	0.6	1.6	23.3	32.6	2.1	108	93	144	3.5	8.3	115	18	3.5	7.25	4.3
0	0	0	1	1	0	0	0	0	0	0	0	0	0	0	0	0	5	1	1	94	84	14	98.3	97	30	15	4.9	284	13.6	12.6	40.4	1.2	0.7	13.2	25.4	1.1	16	100	132	5	9.9	93	29	3.9	7.33	1.3
1	1	0	0	0	0	0	0	0	0	0	1	0	0	0	0	0	5	1	1	78	58	17	98.2	98	41	15	14	208	13.3	14.6	38.9	0.5	1.7	11.3	30.2	1	24	145	132	4.9	9.6	97	20	4.1	7.19	2.5
0	0	1	1	1	1	0	0	1	0	0	0	0	0	0	0	0	5	1	0	83	87	19	98.3	98	35	15	8.9	159	9.7	15.6	30.1	0.9	1.2	13.1	27.1	1.1	21	181	137	3.5	8.9	101	21	3.3	7.47	1.1
0	0	1	1	1	0	0	0	1	1	0	0	0	0	0	0	1	4	0	1	64	74	20	98	97	25	15	7.2	298	12.8	13.4	38	0.8	0.6	12.6	22.4	1.1	11	205	136	4.3	9.8	99	27	4.7	7.43	1.6
0	0	1	1	1	1	0	0	1	0	0	1	0	1	0	1	0	5	1	1	73	58	13	100.3	97	37	15	9	78	11.9	17	37	1	1.2	12.8	32.4	1.1	25	153	136	4.3	9.1	102	24	3.2	7.43	1.2
1	1	1	1	1	0	0	0	0	0	0	0	0	0	0	0	0	5	1	1	70	51	12	98.6	95	32	15	16.7	308	14	15.2	45.7	0.3	0.8	11.3	26.3	1	13	221	138	3.5	9.5	101	25	4.3	7.39	1.3
1	1	0	0	0	0	0	0	0	0	0	0	0	1	1	1	0	4	1	1	32	72	19	99.2	100	22	15	9.8	325	14.6	11.8	42.2	0.5	1	11.4	26.2	1.1	15	113	140	3.9	8	103	19	1.9	7.37	2.8
1	0	0	0	1	0	0	0	1	0	0	1	0	1	1	0	0	5	1	1	93	91	14	97.6	100	40	15	9.1	295	12.7	14.1	37.1	0.5	1.8	12.1	24.1	1	42	102	143	4.7	10.1	105	27	4.6	7.4	0.9
0	1	0	0	0	0	0	0	0	0	0	0	0	0	0	0	1	4	0	0	33	117	35	98.4	97	6	15	10.8	132	14.7	12.9	43.6	0.4	1	11.3	29.6	1	20	69	140	3.9	8.8	100	24	4.7	7.42	2.8
0	1	1	1	1	1	0	0	1	0	0	0	0	0	0	0	0	5	1	0	56	87	19	98.3	98	35	15	6.2	198	15.2	13.2	41.4	0.1	1.1	13.6	76.3	1.2	14	110	137	4.9	9	98	25	3.8	7.42	1.8
1	0	0	0	1	0	0	0	0	0	0	1	0	0	0	0	0	5	1	0	83	63	17	95.9	94	47	15	14.1	350	11.1	13.4	33.1	0.9	1.2	13	21.7	1.1	56	164	138	5.7	9	107	19	3.3	7.48	1.2
0	1	0	1	0	0	0	0	1	0	0	0	0	0	0	0	0	5	1	0	80	69	15	96.3	100	31	15	11.2	256	12.7	13.9	41.5	0.6	1.3	13.1	25.3	1.1	27	184	138	4.8	8.3	106	26	3.4	7.41	1.5
1	1	0	0	0	0	0	0	0	0	0	1	1	0	0	0	1	2	0	0	59	62	12	98.3	100	40	15	4.8	238	8.4	18.2	24.4	1	2.3	14.6	38.1	1.3	31	91	134	4.4	8.9	107	18	2.4	7.49	2.4
1	0	1	1	1	0	0	0	1	0	0	0	0	0	0	0	1	2	0	0	69	106	25	98	96	30	14	22.5	330	14	12.4	39.4	0.4	1.1	12	29.6	1.1	18	240	122	4.3	8.5	83	22	3.4	7.46	1.8
0	1	0	1	1	1	0	0	0	0	1	0	0	0	0	0	1	4	0	0	71	97	24	98.2	96	18	15	6.9	205	14.2	14.7	40.8	0.6	0.8	13.1	25.4	1.1	8	130	129	4	8.5	94	22	3.4	7.47	2.7
1	1	0	1	0	1	0	0	1	1	0	0	0	1	1	0	1	2	0	1	63	90	24	97.9	95	33	15	8.3	185	10.8	14	34.8	0.4	0.8	14	35.4	1.3	20	105	131	4.3	8.9	99	22	4	7.29	1.2
1	1	1	1	0	0	0	0	0	0	0	0	0	1	0	0	0	5	1	1	64	79	16	98.6	100	34	15	10.2	166	12.7	13	36.7	1	0.9	11.9	27.7	1.1	16	174	142	3.5	8.8	103	25	3.8	7.45	2.6
1	1	1	1	1	1	0	0	1	0	0	1	0	1	1	0	1	4	0	1	85	73	14	98.6	100	23	15	9.2	353	14.3	14	42.5	0.2	1.2	13.8	25.9	1.2	16	179	137	4.8	9.4	99	27	4.1	7.45	3
1	1	0	1	1	0	0	0	1	0	0	0	0	0	0	0	0	5	1	0	77	84	25	99.7	94	32	15	3.4	76	12	15	36	0.7	0.9	13.6	28.5	1.2	21	99	141	4.5	8.8	109	23	3.7	7.38	1.1
1	1	0	0	0	0	0	0	0	0	0	0	0	0	0	0	0	5	1	1	52	72	19	97.3	100	42	15	12.4	221	14.1	15.3	41.6	0.2	1	13.8	21.9	1.2	15	135	144	4	8.1	112	21	3.8	7.33	2.7
0	0	0	0	0	0	0	0	0	0	0	0	0	1	1	0	0	5	1	1	46	51	12	95.4	99	68	15	9.7	99	11	21.4	32.4	48	1	37.1	65.7	4.1	38	193	131	4.3	9.3	92	29	3.2	7.52	2.8
1	1	0	1	1	0	0	0	0	1	1	1	0	0	1	0	1	4	0	0	72	82	23	99.1	90	23	15	4.5	257	11.5	12.8	35.3	0.2	1	12.7	26.6	1.1	10	81	141	4.7	8.9	110	16	4.1	7.28	1
1	0	1	0	1	0	0	0	1	1	0	1	0	0	0	0	0	5	1	0	75	70	23	96.7	97	48	15	7	231	10.2	13	32.5	0.1	4.4	10.7	33.5	1	81	101	144	5	9.1	107	24	4.1	7.45	0.7
1	0	0	0	0	0	0	0	0	0	0	0	0	0	0	0	0	5	1	1	58	94	17	97.4	98	31	15	3.9	210	13.3	13.1	39.1	0.5	0.4	12.6	26.1	1.1	11	81	141	3.9	8.5	103	21	4.4	7.51	3.3
1	1	1	1	1	0	0	0	0	0	0	0	0	0	0	0	1	3	0	0	49	98	22	98.7	99	13	15	5.6	217	11.9	14.5	36.2	0.3	0.6	9.9	27.1	0.9	11	425	143	3.8	8.7	101	27	3.6	7.35	3
1	0	0	1	1	0	0	0	1	1	0	1	0	1	1	0	1	2	0	1	94	74	9	99	99	24	15	8.9	263	14.7	14.1	44.6	0.4	0.7	12.6	29.6	1.2	14	97	143	4.2	9.8	103	32	4.1	7.41	1.3
0	0	1	0	1	0	0	0	0	0	0	1	0	0	0	0	0	5	1	0	89	67	15	98.1	99	40	15	7.3	276	12.5	17.1	38.4	0.5	1.4	24.6	28.1	2.4	34	88	144	4.5	8.6	107	27	3.8	7.14	1.1
0	0	0	0	0	0	0	0	0	0	0	0	0	0	0	0	0	5	1	1	59	73	19	97.6	100	23	15	5.2	124	11.9	13	35.2	0.4	0.6	11.5	28.3	1.1	18	114	140	5.5	7.4	107	20	3.7	7.41	2.1
0	1	0	0	0	0	0	0	0	0	0	0	0	0	0	0	1	2	0	0	86	60	17	98.3	98	42	15	4.5	133	14.1	14.4	41.4	0.8	0.9	12.5	27.4	1.1	22	71	141	3.6	9.2	106	25	3.4	7.34	0.7
1	1	0	0	0	0	0	0	0	0	1	0	0	1	1	1	0	5	1	1	59	129	8	94	99	55	15	3.7	91	9.1	14	27.4	0.3	1.2	20.6	91	1.9	14	296	150	4.6	12.8	103	21	1.9	7	7.5
0	1	1	1	1	1	0	0	1	0	0	1	0	1	0	0	0	5	1	1	80	90	19	97.8	92	37	15	11.9	235	14.8	13.8	42.2	0.6	1.3	24.5	48	2.3	21	87	139	4.7	9.1	98	30	4.3	7.42	2.7
0	1	0	1	0	0	0	0	0	0	1	0	0	0	0	0	0	5	1	0	76	72	22	98.5	94	32	15	4.1	203	15.2	13.7	46.2	1	1	13.5	31.7	1.2	17	99	145	3.8	8.7	103	30	4.2	7.44	1.6
0	0	0	1	1	0	0	0	0	0	0	0	0	0	0	0	0	5	1	0	90	87	19	98.3	98	35	15	16.8	332	11.3	13.8	35.1	0.4	0.5	10.3	26	0.9	10	116	138	4	9.2	104	25	3.7	7.47	1.3
0	1	0	1	0	0	0	0	0	0	0	0	0	0	0	0	0	5	1	1	94	124	18	98.2	100	44	15	4.7	201	13.6	16.9	40.5	0.4	1	32.6	33.6	3.3	26	103	141	4.3	9.6	106	23	4.4	7.51	2.8
1	0	1	1	0	0	0	0	0	0	0	1	0	0	0	0	0	5	1	0	93	69	12	97.3	99	41	15	18.1	272	12.5	13.5	34.6	0.9	1.1	11.6	25.2	1	22	193	126	3.7	9.1	86	24	3.2	7.46	1.6
0	0	0	1	1	0	0	0	0	0	0	0	0	0	0	0	0	5	1	0	85	87	19	98.3	98	35	15	7	230	11.2	13	32.9	0.3	0.7	12.1	23.5	1	12	157	135	4.4	10.8	104	23	4.3	7.49	1.3
1	0	1	1	0	0	0	0	0	0	0	0	0	0	1	1	0	5	1	1	89	99	17	99.5	100	51	15	7	239	12.8	14.6	39.1	1.4	0.7	12.9	22	1.1	18	205	141	4	9.1	104	25	3.8	7.5	1.2
1	0	0	0	1	1	0	0	1	1	0	1	0	1	1	1	1	2	0	0	63	96	20	99	98	28	15	6.5	180	8.6	18	27.3	0.3	4.2	11.3	27.6	1	28	82	139	4.3	9.4	98	29	2.6	7.43	1.2
0	0	1	1	0	0	0	0	0	0	0	1	0	0	0	0	1	4	0	0	87	60	16	98.8	94	38	15	5.1	225	11.2	13.7	34.8	0.3	1	29.1	37.9	2.9	17	149	142	4.5	8.2	103	27	3.1	7.45	1.3
1	1	1	0	1	0	0	0	1	0	1	1	0	0	0	0	1	4	0	0	59	89	19	98.1	99	23	14	11.2	520	11	16.2	32.9	0.8	1.8	12.7	28.1	1.1	28	171	136	5	9.9	102	24	4.1	7.32	1.4
0	1	1	1	1	0	0	0	0	0	0	0	0	0	0	0	0	5	1	0	83	80	18	97.4	98	26	15	5.6	127	16	13.1	49.1	0.3	0.9	10.9	29.4	1	22	192	142	4.4	9.1	102	24	4.7	7.36	1.4
0	0	0	1	0	0	0	0	0	0	0	0	0	0	0	0	1	4	0	0	73	79	22	99.2	95	34	15	5.8	215	14.9	12.3	46.9	0.5	0.7	11.7	27.2	1.1	20	104	143	4.4	9.2	101	31	4.6	7.44	0.8
1	1	0	0	1	0	1	0	0	0	0	1	0	0	0	0	0	5	1	1	81	80	15	98.9	96	38	15	9.7	145	14.4	14.7	42.1	1.5	1.3	12.4	22.9	1.1	23	103	143	3.8	8.9	108	22	2.4	7.37	1.5
1	0	1	1	1	0	0	0	1	0	0	0	0	0	0	0	0	5	1	0	82	92	22	97.3	100	28	15	6.4	173	11.8	15.4	35.1	0.5	1.1	14.8	31	1.3	33	126	139	5.3	8.8	104	26	4.1	7.39	0.9
1	0	0	0	0	0	0	0	0	0	0	0	0	0	0	0	1	4	0	1	80	93	17	95	98	35	15	6.8	106	10.2	15.8	30.2	0.2	1	11.4	34.6	1.1	20	98	146	4.1	9.4	113	26	3.4	7.39	1.8
1	1	0	1	0	0	0	0	0	1	0	0	0	1	0	0	1	4	0	1	59	78	16	98.5	100	27	15	10.6	163	13.1	13.1	40	0.4	0.8	10.5	32	1	12	125	135	4.7	8.5	98	25	3.9	7.36	1.1
0	0	0	1	0	0	0	0	0	0	0	0	0	0	0	0	0	5	1	0	80	87	19	98.3	98	35	15	12.1	224	10.8	13.3	31.5	0.4	0.8	10.7	27.3	1	17	108	125	7	8.8	92	23	4	7.41	1
0	0	0	0	0	0	0	0	0	0	0	0	0	0	1	0	0	5	1	1	40	114	21	98.4	100	23	15	18.9	439	6.2	18	23.2	0.7	0.6	14.2	22	1.2	12	165	140	3.7	8.5	108	21	3.9	7.29	1.5
0	1	0	0	0	1	0	0	1	0	0	0	0	0	0	0	1	2	0	0	55	91	14	98.7	98	45	15	9.7	171	10.3	17.8	32.4	3.8	10.7	14.4	30.9	1.3	100	86	136	5.7	6.8	99	20	2.1	7.2	1
0	1	1	1	1	0	0	0	0	0	0	0	0	0	0	0	0	5	1	0	73	87	19	98.3	98	35	15	13.9	206	12.4	12.4	36.4	0.9	1.1	12.3	24.5	1	19	195	136	4.1	8.5	99	27	3.6	7.49	1.2
0	1	0	0	0	0	0	0	0	0	0	0	0	0	0	0	0	5	1	0	76	87	18	99.1	94	21	15	8.5	218	13.6	13.8	39.7	0.9	1.1	11.9	25.7	1	14	112	139	5.1	7.2	102	20	3.3	7.37	3.8
1	1	0	0	0	0	0	0	0	0	0	0	0	1	0	0	0	5	1	1	25	70	13	98.3	100	36	15	17.8	193	12	12.5	34.9	0.4	0.8	14.3	30	1.3	10	102	144	4	6.8	113	18	2.9	7.25	3.3
1	0	0	0	0	0	0	0	0	0	0	0	0	1	0	0	1	4	0	0	54	124	18	97.1	97	22	15	15.2	358	11.6	12.8	33.8	0.4	0.6	13.2	25.5	1.1	10	137	138	4.1	8.2	106	23	4	7.41	2.1
1	1	0	1	1	0	0	0	0	0	0	0	0	0	1	0	0	5	1	1	70	89	17	98.5	100	28	15	13.7	510	10.9	12.3	32.5	0.3	1	13.7	23.1	1.2	21	135	130	5.3	9.9	96	21	4.8	7.47	1.1
0	1	0	1	0	0	0	0	0	0	0	0	0	0	0	0	1	4	0	1	47	107	15	98.8	97	23	15	15.5	339	16.9	13.7	46.1	1.9	1.1	13.6	20.8	1.2	20	133	141	3.9	8.7	102	28	3.9	7.42	6.6
1	0	1	0	1	1	0	0	1	0	0	1	0	0	1	0	1	4	0	1	75	60	10	98.6	97	25	15	4.7	141	9.5	14.8	30.2	0.4	0.9	22.8	32.1	2.2	30	99	142	3.9	9.4	104	32	3.3	7.22	2.3
0	0	0	1	0	0	0	0	0	0	0	0	0	1	0	0	0	5	1	1	91	88	15	100	100	40	15	13.2	241	10.6	16.4	30.8	0.8	0.8	12.7	20.9	1.2	29	115	137	3.4	8.5	93	30	3.7	7.54	1.5
1	0	0	1	0	0	0	0	0	0	0	0	0	1	0	0	0	5	1	1	47	72	20	97.8	100	22	15	10.5	150	13.6	14.1	38.5	0.7	0.6	12.5	27.6	1.1	9	118	137	3.6	8.5	106	24	3.3	7.48	1.3
1	1	0	1	0	0	0	0	1	0	0	0	0	0	0	0	1	3	0	1	64	95	15	97.6	95	34	15	10.2	195	11.3	15.9	34.3	0.9	0.7	11.3	22.8	1	10	104	135	4.5	8.1	105	18	3.6	7.18	0.8
1	1	0	0	0	0	1	0	0	0	1	0	0	1	1	1	0	4	1	1	45	100	20	98.5	98	13	15	6.1	236	13.3	14.3	39.3	0.3	0.9	11.4	22.5	0.9	8	98	144	4.5	9.8	107	27	4.6	7.39	2.9
0	0	1	1	1	0	0	0	1	0	0	1	0	0	0	1	0	5	1	0	89	89	24	97.6	98	31	15	12.1	276	9.7	15.1	30.1	0.2	1.2	12.9	23	1.1	26	166	142	4.2	9.4	105	27	3.6	7.37	1.5
0	1	0	0	1	0	1	0	0	0	0	1	0	0	0	0	0	5	1	0	80	82	12	98.2	95	29	15	7.8	191	10.8	12.4	32.7	0.6	1.7	12.7	30.5	1.2	32	109	135	4.2	8.5	98	24	3.8	7.42	1.5
1	0	0	1	1	0	0	0	1	0	0	0	0	0	0	0	1	3	0	1	88	74	21	102.8	100	32	15	12.7	314	11.5	14.3	34	0.8	0.6	11	21.6	1	11	156	139	4.1	9	100	23	3.8	7.42	1
1	1	0	0	0	0	0	1	0	0	0	0	0	0	0	0	0	5	1	0	86	87	16	98.8	100	36	15	9.8	131	13.4	14	38	0.3	0.9	11.1	30.1	1	23	243	138	4.1	8.8	106	26	3.3	7.44	2.6
1	1	0	1	0	0	0	0	0	1	0	0	0	1	1	1	1	3	0	1	48	86	19	99	100	42	15	11.8	173	11.3	13.7	35.3	0.6	0.9	13.1	28.2	1.2	14	214	147	3.8	6.8	112	24	3.3	7.18	2.3
0	1	0	0	1	1	0	0	1	0	0	1	0	0	0	0	0	5	1	1	92	55	19	96.2	99	46	15	6.6	237	13.9	13.2	39.8	1	1.7	32.7	31.8	3.4	27	102	142	4	9.7	103	26	3.7	7.44	2.9
1	1	0	0	0	0	0	0	0	0	0	0	0	1	1	0	1	3	0	1	32	60	20	97.6	100	31	15	18.4	189	9	12.6	25.7	1.1	1.1	13.1	21.1	1.2	8	213	140	4	7.3	107	19	3.2	7.33	3.2
1	1	1	0	0	0	0	0	0	0	0	0	0	0	0	0	0	5	1	1	80	78	15	98.3	100	39	15	6.2	199	11	15.9	31.4	0.4	0.8	13.2	32.5	1.2	6	115	123	6.2	8.5	89	18	3.8	7.41	2.5
0	1	1	0	0	0	0	0	0	0	0	0	0	0	0	0	1	4	0	0	77	87	19	98.3	98	35	15	11.5	282	11.3	14	35.1	0.2	7.5	11.9	28.9	1.1	122	111	138	5.6	9.5	104	13	3.8	7.16	1.5
0	0	1	0	1	0	0	0	0	0	0	1	0	0	0	0	0	5	1	0	68	87	19	98.3	98	35	15	7.6	240	11.3	13.8	32.9	0.2	1.5	12.4	29.6	1.1	40	286	137	4.7	9.5	100	28	3.5	7.33	1.7
1	1	1	1	1	0	0	0	0	1	0	0	0	0	0	0	1	2	0	0	32	94	19	98.5	100	11	15	15.5	189	9.4	15.9	29.9	1.8	0.7	22.5	28.6	2	8	127	136	3.5	7.6	104	18	3.3	7.42	1.4
1	1	0	0	0	0	0	0	0	0	0	0	0	0	0	1	1	4	0	1	43	102	18	98.3	100	54	15	5.1	50	11.6	14.7	33.1	4.3	1.2	11.7	24.6	1	8	184	135	2.9	6.8	96	11	3.5	7.24	1.5
1	1	0	1	0	0	0	0	0	0	0	0	0	1	1	0	0	5	1	1	65	100	17	100.3	98	24	15	12.3	197	15.5	13.9	42	0.6	0.8	13.1	25.6	1.1	14	145	135	4.8	8.7	102	21	4.4	7.43	3
1	1	1	1	1	1	0	0	1	0	0	0	0	0	0	0	1	3	0	0	80	89	11	98.5	96	30	15	3.9	144	9.1	14.8	27.8	0.7	0.8	12.2	34.8	1.1	14	170	142	3.6	9.4	106	25	4.3	7.36	1.4
1	1	0	1	0	0	0	0	1	0	1	0	0	0	0	1	1	4	0	1	67	69	43	98.1	99	26	15	5.4	53	13.6	14.7	41.6	1.8	0.7	18.9	41.7	1.8	8	119	142	3.5	8.5	108	26	3.3	7.41	2.7
0	0	0	1	1	1	0	0	1	0	0	0	0	1	0	0	0	5	1	1	74	100	15	99	98	52	15	6.3	414	11.5	12.7	33.2	0.1	0.5	11.9	38.8	1.1	13	180	125	2.7	8	92	25	3.4	7.43	0.9
1	1	0	0	0	0	0	0	0	0	0	0	0	0	0	0	0	5	1	0	28	99	21	98.4	98	20	15	11.8	298	15.9	12.2	47.8	0.3	0.7	10.5	27.3	1	22	96	143	3.9	8.3	103	22	4.9	7.38	4
1	1	0	0	1	0	0	0	0	0	1	0	0	0	0	0	1	4	0	1	40	90	20	98	99	17	15	8.7	248	14.9	14.1	40.6	0.6	1.1	13.2	27.6	1.1	11	101	142	4	8.6	104	31	4.1	7.39	1.1
0	1	1	1	0	0	0	0	0	0	0	0	0	0	0	0	0	5	1	0	90	87	19	98.3	98	35	15	4.8	113	11.4	17.5	35.3	0.9	1.2	13.6	22.8	1.2	20	137	138	4.7	9.7	103	27	3.5	7.47	2.7
1	1	0	1	0	0	0	0	0	0	0	0	0	1	1	1	1	4	0	1	37	132	34	98.6	100	30	15	17	172	6.7	13.8	20.9	0.6	1	14.7	29.9	1.4	12	156	143	6.6	8.2	113	18	1.7	7.12	4.6
0	1	0	1	0	0	0	0	1	0	0	0	0	0	0	0	1	3	0	0	88	87	19	98.3	98	35	15	7	283	13.2	13	39.6	0.3	1	10.4	32	1	18	110	135	5.3	9.3	97	28	4.5	7.31	2.1
1	1	1	0	1	1	0	0	1	0	0	1	0	1	1	0	1	2	0	1	85	84	13	97.9	94	46	15	6.7	173	15.5	14.4	43.3	0.6	1.4	13.7	26.5	1.2	27	167	144	4.2	9.3	106	30	4.3	7.4	2.5
1	1	0	1	0	0	0	0	0	0	0	0	0	1	0	0	1	3	0	0	58	93	17	98.4	98	37	15	5.6	203	14.4	14.7	41.1	0.7	0.9	10.2	25.1	0.9	9	73	143	4.1	9.5	104	26	3.9	7.39	1
0	0	1	1	0	0	0	0	0	0	0	0	0	0	0	0	0	5	1	0	80	47	12	97.7	100	35	15	5.2	196	13.1	13.1	40.8	1.1	0.8	11.8	35.5	1.1	10	80	133	3.7	9.1	90	24	3.9	7.45	2.9
1	1	1	1	1	1	0	1	1	0	0	1	0	1	0	0	1	3	0	1	77	80	13	97.7	100	32	15	7.4	215	14.7	12.9	41.4	0.4	1.2	19.4	36.7	1.8	20	168	139	4.4	9.1	105	27	4.4	7.43	1.9
1	1	0	0	0	0	0	0	0	0	0	0	1	1	1	0	1	1	0	1	32	87	21	98.3	100	33	15	12.6	405	15.3	13.7	43.9	0.3	0.8	9.7	25.9	0.9	10	152	140	4.3	8	102	20	2.9	7.4	3.3
0	1	0	1	0	0	0	0	0	0	0	0	0	0	0	0	0	5	1	0	47	87	19	98.3	98	35	15	2.3	81	12.9	15.2	37.8	0.6	1	12.2	22.8	1	7	111	149	3.2	7.5	107	30	4.1	7.4	3.7
1	1	0	0	0	0	0	0	0	0	0	1	0	0	0	0	0	5	1	0	75	75	10	98.7	98	46	15	5	319	8.7	16.1	27.8	0.2	11.7	11.8	31.7	1.1	141	123	138	5	8.3	104	13	4	7.23	7.8
0	0	0	1	0	0	0	1	0	0	0	0	0	0	0	0	0	5	1	1	77	88	21	98.9	96	35	15	5.6	239	11.8	13.3	38.2	0.4	0.6	10.3	34.2	0.9	16	84	142	3.8	10.3	104	30	4.6	7.44	1.2
0	0	0	0	0	0	0	0	0	0	0	0	0	0	0	0	0	5	1	0	77	97	25	97.3	97	40	15	11	155	13.2	12.5	41	0.5	0.8	12.2	29.6	1.1	19	191	140	3.7	9.7	103	22	4	7.38	1.7
0	0	1	1	0	0	0	0	0	1	0	1	0	0	0	0	0	5	1	0	93	78	17	97.8	99	46	15	4.7	339	13.2	13.3	40	0.6	1.2	15.8	27	1.4	26	95	141	3.8	9.7	98	33	4.5	7.37	0.9
0	1	0	0	0	0	0	0	0	0	0	0	0	1	1	0	1	4	0	1	69	107	26	98.3	78	47	15	7.3	170	10	14.9	31.3	0.2	1.1	14.5	32.7	1.3	20	147	144	4	8.3	109	17	2.6	7	6.8
1	0	0	1	1	1	0	0	1	0	0	0	0	0	0	0	0	5	1	1	52	77	16	97.9	100	36	15	12.7	238	14.2	12.8	41.9	0.4	0.4	10.5	32.2	1	6	146	141	3.3	8.4	107	16	4.2	7.35	3.1
0	1	0	0	0	0	0	0	0	0	0	0	0	1	0	0	1	4	0	1	65	87	10	97.4	88	46	15	11.9	211	9.1	12.3	29.8	0.2	1.1	13.7	33	1.3	13	234	146	3.7	7	116	18	2.5	7.05	6
0	0	1	1	0	0	0	0	1	0	0	0	0	0	0	0	1	2	0	0	82	63	15	98.4	88	38	15	7.2	113	10.7	14.9	34.1	0.4	1	10.5	26	1	18	165	142	3.9	9.4	106	28	3	7.36	1.7
1	0	0	0	1	0	0	0	0	0	0	0	0	0	0	0	1	2	0	0	74	88	19	98.9	90	30	14	11.9	315	8.2	18.3	27.1	0.7	1	18	39	1.7	20	120	140	4	8.2	102	21	3.3	7.42	1.6
0	1	1	0	0	0	0	0	0	0	0	1	0	0	0	0	1	4	0	0	72	81	17	100.4	97	48	15	8.4	293	11.7	13.5	35.5	0.3	2.1	11.9	32.2	1.1	47	57	137	4.3	8.1	100	27	3.2	7.22	0.7
1	0	0	1	1	0	1	0	0	0	0	1	0	1	0	1	0	5	1	0	80	102	25	97.4	97	35	15	7.7	169	13.7	14.1	42.3	0.3	1	12.3	27.2	1	17	86	142	4.3	10.2	107	27	3.4	7.36	3.1
0	1	0	0	0	0	0	0	0	0	0	0	0	0	0	0	1	4	0	0	36	87	19	98.3	98	35	15	9.6	262	14.7	12.3	41.9	1.2	0.9	12.8	29.7	1.2	10	138	139	4.2	8.7	102	24	4.6	7.4	1.4
1	0	0	0	0	0	0	0	0	0	0	0	0	0	0	0	1	4	0	1	38	73	22	98.2	100	18	15	5.7	213	14	14.9	40.7	0.3	0.7	14	31.4	1.2	11	103	142	3.8	9.9	107	26	4.9	7.41	4.5
0	0	0	1	1	0	1	0	0	0	0	0	0	0	0	0	1	2	0	1	73	74	17	98.9	99	43	15	9.1	249	12	13.8	35.8	0.3	0.8	14.5	30.4	1.3	19	146	135	4.9	8.7	103	21	2.9	7.45	0.6
1	1	0	0	0	0	0	0	0	0	0	0	0	0	0	0	1	4	0	1	30	83	19	98.5	98	18	15	10.3	314	15.4	13.7	45.9	0.6	1.2	12.9	23.5	1.1	16	115	139	4.5	8.7	105	26	3.7	7.32	1.3
1	1	0	1	0	0	0	0	0	0	0	0	0	1	0	0	1	2	0	1	82	152	21	97.5	100	62	15	9.3	846	14.1	14.3	40.5	1.1	1.3	150	73.3	13.4	29	106	136	3.9	10.1	91	26	3.1	7	16.7
1	1	1	0	0	1	0	0	1	0	0	1	0	0	1	0	1	2	0	0	89	108	32	99.1	95	68	15	2	116	8.8	14.1	25.6	0.9	1.6	14.6	24.9	1.3	46	103	132	4.3	8.2	94	26	3.1	7.42	1.1
1	0	1	0	0	0	0	0	1	0	0	1	0	1	0	0	0	3	1	1	71	66	17	97.6	99	35	15	5.9	88	10.2	18	33.4	0.3	7.2	11.5	25	1.1	86	91	129	7.5	9.6	89	24	4.1	7.15	1
0	1	0	0	0	0	1	0	0	0	0	0	0	0	0	0	1	3	0	0	62	82	13	98.4	100	25	15	7.7	311	14.5	14.9	43.8	0.3	0.8	10.3	30.4	0.9	15	110	134	8.5	9.5	108	18	4.8	7.4	1.6
0	0	0	1	0	0	1	0	1	0	0	0	0	0	1	1	0	5	1	0	87	90	21	98	100	42	15	9	406	12.4	13.6	36.9	0.3	1.1	24.4	22.4	2.3	20	83	140	4.5	9.4	102	25	4.4	7.35	1.1
1	1	1	1	1	0	0	0	0	0	0	0	0	1	0	0	1	2	0	1	79	79	14	100.3	100	37	15	10	148	12.2	13	38.3	0.3	0.7	19.1	36.8	1.8	12	141	136	3.6	7.4	107	24	3.3	7.33	3.5
0	1	0	1	0	0	0	0	0	0	0	0	0	0	0	0	1	2	0	1	57	68	25	98.4	100	15	15	10.1	141	14.3	14	44.6	1.8	0.7	13.9	33.3	1.3	10	178	135	4.4	8.6	99	23	4.1	7.29	1.8
1	1	1	0	1	0	0	0	0	0	0	1	0	0	0	0	1	2	0	1	81	85	18	99.5	100	33	15	7.7	214	13.6	13.7	40.2	0.6	1.8	13.1	28.2	1.1	18	82	142	3.5	9.3	99	32	3.3	7.39	1.5
1	1	1	1	1	1	0	0	1	0	0	1	0	0	1	0	0	5	1	1	54	58	15	97.2	99	46	15	4.8	232	13.1	14	41.4	0.4	1.5	11.6	29.2	1	14	439	135	4.1	8.1	98	27	3.1	7.38	2.4
0	1	1	0	0	0	0	0	1	0	0	1	0	0	0	0	1	3	0	0	92	87	19	98.3	98	35	15	8.9	183	7.2	13	23	0.2	1.7	11.8	26.8	1.1	30	150	140	5	8.2	110	22	3.3	7.4	1.5
1	1	0	0	0	0	0	0	0	0	0	0	0	1	0	0	1	4	0	1	21	85	18	101.8	100	29	15	9.5	221	15.2	11.2	44.2	0.8	1.1	12.5	27	1.2	13	117	139	3.9	8	108	26	3.5	7.37	3.7
0	1	0	0	0	1	0	0	1	0	0	0	0	0	0	0	0	5	1	1	68	77	17	98.3	100	36	15	7.7	222	12.3	12.7	39.2	0.8	0.9	19.7	33.9	1.8	12	104	136	4.3	9.6	101	24	4.1	7.36	1.3
0	0	0	0	0	0	0	0	0	0	0	0	0	0	0	0	1	4	0	0	29	102	12	98.7	98	15	15	11.6	323	12.6	12.6	35.1	0.3	0.7	13.1	31.5	1.1	4	100	139	3.9	8.6	106	26	4.4	7.44	1.5
1	1	1	1	1	0	0	1	0	0	0	0	0	1	1	0	1	3	0	1	59	114	17	101.5	100	43	15	25.9	268	13.5	12.7	40.7	0.2	1.1	11.4	26.9	1	17	233	137	3.5	7.3	102	18	4.1	7.33	3
0	0	0	0	0	0	0	0	0	0	0	0	0	0	0	0	0	5	1	1	54	71	15	98.6	100	27	15	13.3	283	14.6	12.6	44.1	0.3	0.6	10.9	35.1	1	10	124	139	5.7	9.2	103	25	4.6	7.37	0.9
0	1	0	1	0	0	0	0	0	0	0	1	0	0	0	0	0	5	1	0	82	87	19	98.3	98	35	15	6.8	122	15.6	13.2	46.2	0.9	1	10.2	29.5	0.9	19	94	137	3.9	8.5	100	25	4.5	7.56	2.3
1	0	0	1	1	0	0	0	0	0	0	0	0	1	1	0	1	2	0	1	83	69	19	98	95	38	15	10.9	166	11.2	17.5	36.3	0.7	0.6	17.2	36.3	1.6	16	195	139	3.3	8.9	97	27	3.1	7.31	1.2
0	0	0	1	0	0	0	0	0	0	0	0	0	0	0	0	0	5	1	0	49	112	18	96.3	95	26	15	17.1	312	13.2	12.7	36.9	0.6	0.7	11.4	24.2	0.9	15	125	137	5.7	8	103	20	3.3	7.38	2.2
1	1	1	1	1	0	1	0	0	0	0	1	0	0	0	0	0	5	1	0	79	49	17	98	94	26	15	8.9	209	11.8	15.4	38.1	0.5	1.4	11.6	28.8	1.1	15	100	142	4.5	9.2	105	24	3.9	7.31	0.7
0	1	0	0	0	0	0	0	0	0	0	0	0	1	0	0	1	4	0	1	55	79	10	98.3	89	32	15	8.5	157	9.7	14.7	31	0.3	1.5	13.9	29.7	1.3	17	134	141	3.8	6.6	108	19	3.2	7.4	3.2
1	0	1	1	1	0	1	0	0	0	0	1	0	0	0	0	1	4	0	0	85	59	17	95	100	28	15	5.7	252	11	12.4	32.9	0.3	1.2	9.9	24.1	0.9	38	79	140	4.2	9.7	104	24	4.1	7.36	1.1
0	0	0	1	1	0	0	1	0	0	0	1	0	0	0	0	0	5	1	0	91	87	19	98.3	98	35	15	8.6	263	11.5	14.3	35.3	0.9	1.1	87.8	50.1	10.3	15	142	141	4	9	105	28	2.6	7.33	1.5
0	1	1	0	1	0	0	0	0	0	0	1	0	0	0	0	0	5	1	0	80	84	23	98.4	97	39	14	14.9	139	11.6	14.8	35.9	0.6	5.4	11.3	27.7	0.9	79	1010	129	5.1	8.9	90	19	4.7	7.42	4.4
0	1	0	0	1	1	1	1	1	0	0	0	1	0	0	0	1	4	0	0	75	74	16	98.2	97	46	15	6.3	139	12.5	13.3	35	0.3	0.6	20.5	45.8	1.9	20	95	128	4.5	9.8	91	28	4.5	7.42	1.5
0	1	0	1	0	0	0	0	0	0	0	0	0	0	0	0	1	4	0	0	47	87	19	98.3	98	35	15	9.1	208	16.6	14.3	47.1	0.5	0.9	11.8	20.9	1	9	94	145	4	8.9	105	28	5.3	7.34	5.2
0	1	1	0	0	0	1	0	0	0	0	0	0	0	0	0	1	3	0	0	81	75	16	97.5	100	42	15	10	152	12.4	13.1	36.7	1.1	0.7	15.1	25.3	1.4	17	181	133	4.4	8.8	98	21	3.8	7.43	2
0	0	0	1	1	0	1	0	0	0	0	0	0	0	0	0	1	2	0	0	96	87	19	98.3	98	35	15	4.6	260	13.7	12.8	40.4	1	0.7	12.8	24.3	1.1	16	94	136	3.6	8.5	98	33	3.8	7.39	2.3
1	0	0	0	0	0	0	0	0	0	0	0	1	0	1	1	1	4	0	0	86	124	20	100.3	96	37	15	11.8	223	5.7	18.7	19.8	0.4	0.8	14.7	31.8	1.4	21	132	138	4.4	8.7	105	24	3.1	7.39	1.1
0	0	0	1	0	0	0	0	0	0	0	0	0	0	0	0	0	5	1	0	77	87	19	98.3	98	35	15	15.7	215	13.2	13.1	37.9	0.9	0.8	12.9	25	1.1	26	153	135	4.9	10.3	103	27	3.4	7.32	2.2
0	1	0	1	0	0	0	0	0	0	0	0	0	0	0	0	0	5	1	1	48	107	12	98.6	98	21	15	9.5	263	15.3	15.9	44.5	0.4	1.4	10.3	25.8	0.9	11	199	140	3	7.6	97	23	4.9	7.42	2.5
1	0	0	1	0	0	0	1	0	0	0	0	0	1	0	0	0	5	1	1	90	67	17	95.3	100	47	15	12.7	221	13.2	14.4	37.1	0.4	0.7	12.3	25	1	15	136	141	3.4	8.5	106	24	3.4	7.51	2.7
1	1	0	0	0	0	0	0	0	0	0	0	0	0	1	0	1	2	0	1	44	89	28	98.4	100	29	15	18.2	220	14.4	12.8	40.2	0.7	0.8	11.3	27.5	1	17	92	136	3.6	8.1	97	22	4	7.27	2.5
1	0	1	1	0	0	0	0	0	0	0	0	0	0	1	0	1	4	0	1	73	114	21	98.6	100	26	15	14.8	340	13.5	12.4	37.9	1	0.5	11.6	30.2	1.1	12	137	137	3.7	8.4	98	27	3.9	7.44	2.6
0	0	0	1	1	1	0	0	1	0	0	0	1	0	0	0	0	5	1	0	74	87	19	98.3	98	35	15	7.1	226	13.6	15.3	40.5	0.3	0.8	19.2	26.6	1.8	24	91	142	4.4	9	105	28	2.3	7.46	1.1
1	1	0	0	0	0	0	0	0	0	0	0	0	0	0	1	1	4	0	1	81	49	17	94	91	50	15	11.7	237	13.6	12.8	38.4	0.6	0.8	13	23.9	1.1	19	184	137	3.8	9.3	105	22	2.7	7.37	2.1
0	1	1	1	0	0	0	0	1	1	0	0	0	0	0	0	1	4	0	0	56	87	19	98.3	98	35	15	9	207	14.2	14.2	41.8	0.3	0.8	11.3	31.6	1	13	177	135	7.6	8.2	105	24	4.1	7.4	2.8
0	0	1	1	1	0	0	0	0	0	0	0	0	0	0	0	1	2	0	0	89	75	26	98	98	39	15	8.3	250	13.6	13.2	42.8	0.4	0.7	12	25.4	1	16	85	140	4.8	9.7	101	31	4	7.31	1.8
0	1	0	1	0	0	0	0	1	0	0	0	0	0	0	1	1	2	0	0	84	94	14	98.6	99	33	15	3.2	86	13.6	13.6	42.3	1.3	0.9	12.8	31.8	1.2	21	103	141	4.2	9.3	104	27	3.7	7.39	1
0	0	0	0	0	0	0	0	0	0	0	0	0	0	0	0	0	5	1	0	60	87	19	98.3	98	35	15	12	329	13	14.9	39	0.2	1	11.4	24.8	0.9	15	66	137	5	8.7	101	28	3.8	7.41	1.7
1	0	0	1	1	0	0	0	0	0	0	0	0	1	0	0	1	4	0	1	79	81	18	97.6	95	36	15	5.4	239	13.8	12.7	40.9	0.4	0.8	11.4	25.1	0.9	15	86	143	4.2	9.7	105	27	3.6	7.37	2
1	0	0	0	0	1	0	0	1	0	0	0	0	0	0	0	1	4	0	1	73	116	25	98.85	87	40	15	7.8	142	11.1	15	36.6	0.3	0.6	11.1	29.4	1	22	125	144	4.8	9.3	109	22	3.1	7.27	1.6
0	0	0	1	1	0	0	0	1	0	0	0	0	0	0	1	1	4	0	1	88	60	13	99.3	99	40	15	16	160	11.5	12.9	33.9	0.9	0.9	12.1	19.3	1.1	26	155	135	4.2	9.4	100	23	4	7.43	1
0	1	1	0	1	0	0	0	0	0	0	0	0	0	0	0	1	3	0	0	78	87	19	98.3	98	35	15	7.7	97	12	13.4	33.4	1.6	1.1	17.2	28.3	1.6	32	115	133	3.3	8.3	94	27	3.5	7.44	1.4
1	1	0	1	0	0	0	0	0	0	0	0	0	0	0	0	1	3	0	1	36	86	18	99.3	100	26	15	7.8	173	15.4	12.5	44.4	0.5	1.1	12.3	42.8	1.1	14	71	141	4.2	9.7	103	27	4.4	6.84	16.8
0	0	0	0	0	0	0	0	0	0	0	0	0	0	0	0	1	4	0	1	32	82	20	99.4	100	14	15	13.6	257	11.9	13.7	35.8	0.3	0.5	11.4	25.4	1.1	8	90	135	7.7	7.9	111	20	3.6	7.34	1.2
1	1	0	0	0	0	0	0	0	0	0	1	0	0	0	0	0	5	1	0	88	102	36	99.5	99	44	14	7	94	10.7	14.6	32.1	3.3	1.8	19.3	32.8	1.8	33	158	135	4	8.3	101	23	3.3	7.26	1.3
1	0	0	1	1	0	0	0	0	0	0	0	0	0	1	0	0	5	1	0	68	66	18	98.6	100	15	15	6.6	286	12.3	12.6	36.1	0.1	0.6	11.8	24.6	1	9	83	132	5.7	8.2	95	25	4.3	7.37	1.9
0	0	0	1	0	0	0	0	0	0	1	0	0	0	0	0	1	2	0	1	39	100	17	98.5	98	13	15	4.9	83	13.6	14.9	40.3	0.6	0.5	14.7	27.8	1.4	8	80	141	3.5	8.3	102	23	3.7	7.44	3.1
0	0	1	1	1	0	0	0	0	0	0	1	0	0	0	0	1	4	0	0	76	87	19	98.3	98	35	15	8.2	273	12.7	13.1	36.2	0.3	1	10.7	35.7	1	14	89	133	3.7	9.9	92	29	4.3	7.35	2.4
0	0	0	1	0	0	0	0	0	0	0	0	0	0	0	0	0	5	1	0	73	75	22	97.5	95	51	14	10.7	318	11.4	12.7	35.1	0.3	0.8	11.6	23.4	1.1	20	110	142	3.2	8	115	21	3	7.24	7.4
1	1	0	0	0	0	0	0	0	0	0	0	0	0	0	0	0	5	1	1	88	85	12	98.4	100	35	15	10.8	169	10.6	11.6	32.6	0.9	0.5	12.3	28.1	1.1	18	123	139	4.2	8.2	102	26	3	7.34	1.8
0	1	0	0	0	0	0	0	0	0	0	0	0	0	0	0	1	4	0	1	29	86	16	98.9	100	17	15	12	295	10.6	12.9	33.7	0.2	0.6	13.2	30.7	1.2	9	96	142	4	9.8	103	24	3.2	7.54	2
1	1	0	0	0	0	0	0	0	0	0	0	0	0	0	0	1	4	0	1	54	102	20	97.4	100	28	15	17.8	249	11.7	15.8	36.5	0.4	0.7	12.8	24.5	1.1	13	175	136	4.1	7.5	100	21	3.9	7.39	3.3
1	1	1	1	1	0	0	0	1	0	0	1	0	0	1	0	1	4	0	0	88	60	15	97.8	98	31	15	7.7	205	10.6	14.5	32.6	0.4	1.3	12.2	23.6	1	31	159	137	4.3	8.7	100	29	3.2	7.38	0.8
1	1	1	0	0	0	0	0	0	0	1	0	0	0	0	0	0	5	1	0	63	69	21	97.8	97	50	15	6.7	83	11.9	17.1	37.5	2.1	0.6	50.5	42.8	5.8	17	108	135	4.5	9	99	30	3.3	7.49	4.4
1	0	1	1	1	1	1	0	1	1	0	1	0	1	1	0	1	1	0	1	76	122	30	97.6	99	36	15	26	401	13.2	14.6	40.7	0.3	0.8	11.4	20.1	0.9	22	212	141	4.5	9.4	99	31	3.9	7.06	4.5
1	1	1	0	0	0	0	0	0	1	1	0	0	0	1	0	1	4	0	1	35	58	19	98.6	97	8	15	6.3	321	13	13.9	43.6	0.1	0.8	11	37.7	1	9	106	144	3.9	9.9	105	25	4.4	7.54	3
0	1	1	1	0	1	0	0	0	0	0	1	0	0	0	0	0	5	1	0	90	87	19	98.3	98	35	15	8.4	290	8.1	14.5	25.5	0.4	2.8	13.7	28.7	1.2	45	86	142	4.6	8.1	110	23	3	7.44	1.1
1	0	1	1	0	0	0	0	0	0	0	0	0	0	1	0	0	5	1	0	52	96	21	96	100	23	14	20.6	298	7.9	13	25	0.9	0.7	14.5	30.4	1.3	10	252	139	3.5	7.2	108	25	2.6	7.45	1.7
1	1	0	0	0	0	0	0	0	0	0	0	0	0	1	0	0	5	1	1	82	91	26	103.2	99	41	15	9.9	173	10.1	16.2	31.7	0.6	0.8	17.5	32.4	1.6	21	180	141	3.8	8.6	107	24	3.6	7.39	1.7
1	1	0	0	0	0	0	0	0	0	0	0	0	0	0	0	0	4	1	0	44	90	20	98.4	96	40	15	8.6	132	12.5	13.2	35.4	1.6	0.6	10.8	25.6	1	6	121	136	3.3	9.4	94	27	5	7.26	1.9
0	0	0	1	1	0	0	0	0	0	0	0	0	0	0	0	1	4	0	0	77	87	19	98.3	98	35	15	5.1	194	12.1	13.3	36.8	0.3	0.8	10.9	31.6	1	18	129	142	3.9	8.7	106	24	3.7	7.39	1.4
0	1	0	0	0	0	0	0	0	0	0	0	0	0	0	0	1	4	0	1	30	99	17	97.9	100	24	15	6.3	253	14.2	13.7	40.7	0.5	1.4	17.1	23.6	1.5	8	106	141	4.6	6.4	112	25	5.1	7.31	7.6
1	1	0	0	1	1	1	0	0	0	0	0	0	0	0	0	1	3	0	1	71	82	15	99.8	100	28	15	15.1	179	15.1	13.6	42.8	0.4	2.2	12.2	19.6	1.1	41	102	128	5	7.1	89	23	3.5	7.28	1.4
1	1	0	1	1	0	0	0	1	0	0	1	1	1	1	0	0	5	1	1	78	94	19	97.6	100	35	15	6.7	269	12.7	14	36.1	0.4	1	13.8	27.6	1.2	16	99	136	4	8.8	101	24	4.2	7.44	2.2
1	1	0	1	1	0	0	0	0	0	0	0	0	0	1	0	0	5	1	1	72	102	27	97.4	95	26	15	13.4	269	13.8	13.5	42.8	0.8	1.3	11.9	21.3	1	21	72	143	4.4	8.8	110	17	3.3	7.44	3.4
0	1	0	0	1	0	0	0	0	0	0	1	0	0	0	0	1	3	0	0	87	82	20	98.3	98	34	15	11.3	199	12.5	14.2	39.5	0.4	1.1	11.4	27.8	1.1	23	105	145	4	9.5	107	22	4.1	7.4	2.2
1	0	0	0	0	0	0	0	0	0	0	0	0	1	1	1	1	2	0	1	50	114	14	98.1	100	56	15	10.2	186	12.1	16.3	35.4	3.9	0.7	15.3	37.2	1.4	11	87	142	3.8	6.9	109	21	3.3	7.36	4.5
0	0	0	1	1	1	0	0	1	0	0	1	0	0	0	0	0	5	1	0	77	111	19	97.6	99	28	15	6.4	197	12.9	13.1	38.5	0.3	1.2	12.4	24.4	1	20	111	135	4.6	10	106	23	4.7	7.43	1.4
0	1	0	0	1	0	0	0	0	0	0	0	0	0	0	0	1	3	0	0	52	87	19	98.3	98	35	15	10.2	202	13.5	13.6	40.8	0.5	1	11.1	27.3	1	16	90	140	4.1	9.3	108	17	4	7.45	1.7
0	0	0	0	0	0	0	0	0	1	0	0	0	0	0	0	1	2	0	1	34	128	18	97.1	100	27	15	5.4	208	10.5	16	30.6	4.9	0.3	12.7	31	1.2	21	94	139	3.9	6.7	99	20	2.8	7.38	5.6
1	1	0	1	0	0	0	0	0	0	0	0	0	1	0	0	1	4	0	1	82	81	8	98.2	100	32	15	11.6	205	13.8	13.4	39.2	1	1	40.4	42.3	3.7	15	95	137	4.2	9.4	101	23	4.4	7.39	1.1
0	1	1	1	0	0	0	0	0	0	0	0	1	0	0	0	0	5	1	0	72	87	19	98.3	98	35	15	9.7	100	14.8	13.7	42	0.9	0.9	14.6	41.5	1.4	17	130	142	3.5	9.1	100	25	3.9	7.48	1.5
1	0	0	0	0	0	0	0	0	0	0	0	0	1	0	0	0	5	1	0	53	81	13	98.6	100	23	15	4.2	237	12.1	12.9	37.8	0.4	0.6	11	27.4	1	11	78	137	3.6	8.7	101	28	3.9	7.38	0.9
1	1	0	1	0	1	0	0	1	0	0	0	0	1	1	0	1	4	0	1	74	102	20	101.4	88	36	15	3.7	199	14.9	14.5	46.8	0.5	0.8	14.9	31.8	1.3	11	92	140	4.9	9.1	102	29	4	7.46	1.7
0	1	0	1	1	1	0	0	1	0	0	0	0	0	0	0	1	4	0	1	89	82	14	95.9	99	41	15	5.6	148	12.9	13.7	37.9	1	1.1	11.5	22.7	1	19	133	139	5	8.4	101	33	3.6	7.33	2.1
1	1	1	1	0	1	0	0	1	0	0	1	0	1	0	0	0	5	1	1	66	114	30	98.8	89	54	15	10.3	183	12.5	14.3	36.8	0.3	6.7	27	33.5	2.6	76	155	142	3.9	9	98	34	3.8	7.28	1.6
1	0	0	1	0	0	0	0	0	0	0	0	0	0	0	0	0	5	1	0	86	95	23	98	98	24	15	7.7	71	11.3	13.7	35.4	0.3	0.8	11	25.5	1	26	133	136	4.9	8	96	30	3.5	7.42	1.8
1	1	0	0	0	0	0	0	0	0	1	0	0	0	0	0	1	4	0	1	51	114	20	102.7	99	24	15	29.2	184	15.8	12.9	46	0.4	0.8	14.4	33.1	1.2	11	110	136	4	7.9	99	22	3.3	7.37	2.8
0	1	1	1	1	0	0	0	0	0	0	0	0	0	0	0	1	3	0	0	77	87	19	98.3	98	35	15	7.2	214	14.4	12.6	44.4	0.4	1	11	29.1	1	13	165	141	4.5	10	107	23	4.3	7.45	1.5
0	1	1	0	0	0	0	0	1	1	1	1	0	0	0	1	1	4	0	0	76	80	19	98.7	99	54	9	5	94	12.6	13.7	42.9	1.5	1.6	15.1	29.4	1.4	23	123	135	4.6	8.7	101	25	3.1	7.41	2
1	1	1	0	1	1	0	0	1	0	0	1	0	1	0	0	0	5	1	1	61	86	8	95.7	100	18	15	5.1	163	10.3	15.8	30.5	0.2	3.5	11	25.3	0.9	70	33	140	4	9	107	23	4	7.35	1.3
1	0	0	0	0	0	0	0	0	0	0	0	0	1	1	1	1	3	0	1	30	90	22	97.9	100	62	15	11.6	365	11.5	13.1	34.5	0.6	1.3	13.3	29.5	1.2	16	334	134	3.8	7.7	101	16	2.8	7.29	5.9
1	0	0	1	0	0	0	1	0	0	0	0	0	1	0	0	0	5	1	1	66	94	28	97.5	99	34	15	15.2	163	14.2	13.2	42.5	0.7	0.6	11.6	26.8	1.1	12	127	148	4	8.7	113	20	4.2	7.32	1.6
0	1	1	0	1	1	0	0	1	0	0	1	0	0	1	0	0	5	1	0	77	75	20	97.8	99	16	15	11.9	318	8.7	14.1	27.6	0.2	2.4	33.3	35.1	3	39	218	135	3.4	8.4	97	26	2.9	7.27	2.2
0	0	0	1	0	0	0	0	0	0	0	0	0	0	1	0	1	4	0	0	56	86	15	98.8	100	21	15	11.1	293	14.1	12.8	39.1	0.8	0.6	9.6	29	0.9	13	102	135	3.9	9.7	99	20	4.7	7.3	2.1
1	1	0	0	0	0	0	0	0	0	0	0	0	0	1	0	0	5	1	1	24	115	28	98.2	99	28	15	13	237	14.1	13.3	40.7	0.5	1.2	12.1	28.5	1.1	18	142	146	3.7	7	112	23	2.7	7.22	3.7
1	0	0	0	0	0	0	0	0	0	0	0	0	0	0	0	1	4	0	0	63	106	23	98.5	92	30	15	10	195	10.5	14.2	32.1	4.4	1.2	14.9	32.9	1.4	25	76	136	3.9	9	100	21	2.6	7.35	1.4
1	1	1	1	1	0	0	0	0	0	0	1	0	1	1	0	0	5	1	1	83	109	9	100.4	100	58	15	5.6	271	11.1	15	35.7	0.3	2.4	12.9	27.8	1.1	32	141	138	4.9	9.2	100	29	4.7	7.19	1.1
0	0	0	1	1	0	0	0	0	0	0	0	0	0	0	0	1	2	0	0	75	87	19	98.3	98	35	15	4.3	50	9.4	15.2	27.8	1.2	1.1	16.8	51.3	1.6	8	91	142	3.4	8.6	106	23	3.6	7.42	1.7
1	0	1	1	1	1	0	0	1	0	0	1	0	1	0	0	1	3	0	0	92	98	22	97.3	98	40	15	4.6	197	9.3	14.5	26.8	0.2	1.1	12.2	24.7	1	27	191	140	5.9	9.3	103	26	3.9	7.41	3
1	1	0	0	0	0	0	0	0	0	0	0	0	0	0	0	0	5	1	1	37	80	20	99.8	94	21	15	10.5	255	10.5	18.5	36.7	0.9	1	10.5	25.5	1	9	192	136	4.3	9.3	95	22	4.2	7.55	17.8
0	1	0	0	0	0	0	0	0	0	0	0	0	0	0	0	1	3	0	0	59	87	19	98.3	98	35	15	12.2	294	15.1	13.2	45.7	1.2	1	13.7	25.3	1.3	32	149	142	4.3	9.8	101	26	4.6	7.42	2
1	1	0	1	0	1	0	0	0	0	0	0	0	1	1	1	1	4	0	1	80	75	24	97.8	99	68	15	10.8	295	15.8	13.4	44.2	1	1.1	12.8	38.5	1.2	21	95	141	3.9	9.3	104	25	4.1	7.3	1.3
1	0	0	0	0	0	0	1	0	0	0	0	0	0	0	1	0	5	1	1	65	141	32	98.8	94	35	15	10.5	250	6.8	14.8	20.8	7.3	1.6	18.5	34.9	1.7	29	142	130	3	8	89	30	2.2	7.51	2.3
1	1	0	1	1	0	0	0	0	0	0	0	0	1	0	0	1	4	0	1	65	98	18	100.4	94	22	15	5.7	91	14.5	12.6	43.4	0.9	0.7	10.8	29.8	1	7	89	141	4	8.3	105	25	3.3	7.4	2.6
0	1	1	1	0	0	0	0	0	0	0	0	0	0	0	0	0	5	1	0	92	87	19	98.3	98	35	15	11.7	172	12.6	14	36.6	0.3	0.9	13.1	26	1.1	27	182	137	3.7	7.9	105	24	2.8	7.51	2.3
1	1	1	1	0	0	0	0	0	0	0	0	0	0	0	0	0	5	1	0	81	89	13	97.8	96	33	15	10.6	267	13.2	13	37.4	0.9	0.9	10.3	25.5	0.9	29	103	139	3.8	8.7	105	24	4	7.46	1
0	1	1	0	0	0	0	0	0	0	0	0	0	0	0	0	0	5	1	1	46	109	26	101.2	97	30	15	10	274	15.2	13.6	45.5	0.9	0.9	9.4	28.6	0.9	16	660	138	3.7	9.2	101	23	4.5	7.39	3.4
1	0	0	1	1	0	0	0	1	0	0	0	0	0	0	0	0	5	1	1	92	90	24	99	100	49	15	11.5	249	15.1	13.2	46.6	0.9	0.8	10.8	26.8	1	21	180	142	3.3	9.1	101	26	3.5	7.49	2.9
0	1	1	1	1	0	0	0	0	0	0	0	0	0	0	0	1	2	0	0	55	87	19	98.3	98	35	15	9.6	256	15.1	13.8	45.8	0.7	1	10.1	22.6	0.8	22	96	145	5.2	8.7	107	23	4.3	7.36	2.7
0	1	0	0	0	0	0	0	0	0	0	0	0	0	0	0	1	4	0	0	70	87	19	98.3	98	35	15	10	238	15.7	13.2	43.5	0.6	0.7	11.9	29.2	1	19	107	142	4.3	9.4	106	25	3.8	7.44	1.5
1	0	0	0	1	1	0	0	0	0	0	1	0	1	1	0	1	2	0	1	72	79	30	98.7	99	34	15	9.6	318	12.4	13.5	38.4	0.3	1.2	10.6	27.6	1	31	106	140	4.4	9.3	103	26	4.3	7.26	0.6
1	0	1	1	0	0	0	0	0	0	0	0	0	0	0	0	0	5	1	1	88	69	14	97	100	44	15	10.6	404	9.5	19.3	31.5	0.3	0.8	17.8	27.2	1.7	18	128	142	4.5	9.4	103	26	4.6	7.45	3.1
1	1	1	1	1	1	0	0	1	0	0	1	0	1	1	0	0	5	1	1	70	86	16	98.8	97	39	15	14.2	270	10.3	12.3	30.5	0.4	3	12.1	40.2	1.1	46	156	140	4.9	7.4	108	23	3	7.27	1.3
1	1	0	1	1	0	0	0	0	1	0	0	0	0	0	0	0	5	1	0	68	126	26	98.5	94	37	15	5.1	287	11.8	13.2	33.7	1	1	15.8	27.5	1.4	13	136	142	3.5	6.6	101	27	3	7.44	1.7
0	0	1	0	1	0	0	0	0	0	0	0	0	0	0	0	0	5	1	0	66	96	19	98.4	93	27	15	7	267	11.4	13.3	34.4	0.9	0.6	11.2	29.9	1	17	198	138	4	7.4	100	27	3.3	7.44	1
0	1	1	1	1	0	0	0	0	0	0	0	0	0	0	0	0	5	1	0	86	87	19	98.3	98	35	15	7.1	204	14	13	41.9	0.9	2.2	13.8	55	1.3	33	129	127	5.3	9.1	92	22	3.7	7.35	3
1	1	1	1	1	0	0	0	0	0	0	0	0	0	0	0	1	2	0	1	71	81	20	97.8	95	33	15	8.6	169	13.3	14.9	41	0.4	1	11.5	25.5	1.1	22	205	140	4.2	8.6	100	25	3.1	7.38	3.9
0	1	1	1	1	0	0	1	1	0	0	0	1	0	1	0	1	4	0	1	78	91	27	97.4	99	45	15	7.5	321	10.9	15.6	34.4	0.7	1	12.7	26.8	1.1	22	123	140	4.7	9.4	106	23	4	7.3	1.5
1	0	1	0	0	0	0	0	0	0	0	1	0	1	0	0	0	5	1	1	70	86	19	94.9	99	76	15	20.6	204	12.7	18.7	38.5	1.9	1.2	13.9	28.9	1.2	32	209	143	3.4	8.5	98	32	2.3	7.61	2.4
0	1	0	1	0	0	0	0	0	0	0	0	0	0	0	0	1	2	0	0	53	99	23	101.8	92	30	14	7.2	321	15.4	13.3	46.6	0.3	0.7	12.7	29.8	1.2	4	102	142	4.8	9.5	104	21	4.4	7.52	3.5
1	1	0	1	0	0	0	0	0	0	0	0	0	0	0	0	1	4	0	1	76	99	23	99.6	100	51	15	20.3	240	14.9	13.9	43.9	0.5	0.7	12.6	24.4	1.6	8	215	130	5	8.4	93	26	3.7	7.29	1.7
1	1	0	0	0	0	1	0	0	0	0	0	0	1	1	1	1	2	0	1	70	81	23	97.9	97	30	15	5.9	33	10.7	14.1	33.8	0.9	0.9	13.4	30.4	1.2	36	174	138	4.3	8.3	102	29	2.8	7.25	1.2
0	1	0	0	0	0	0	0	0	0	0	0	0	0	0	0	0	5	1	0	43	96	14	99.7	97	28	15	7.3	60	11.6	17.5	33.4	2	0.6	13.2	23.7	1.1	12	114	135	3	7.6	94	19	3.9	7.57	3.2
1	0	1	1	0	0	0	0	1	0	0	1	1	1	0	0	0	5	1	1	91	87	29	97	95	47	15	10.6	244	11.5	12.4	34.1	0.2	1.3	13.1	26.7	1.1	33	124	140	4.1	9.5	101	27	3.7	7.4	1.3
1	0	0	0	0	0	1	0	0	0	0	0	0	1	1	0	1	2	0	1	22	75	14	97.8	100	32	15	16.4	203	8.8	12.9	29.4	0.3	0.6	14.6	29.8	1.3	13	145	141	3.9	6.4	112	17	3	7.28	4.6
1	0	0	1	1	1	0	0	1	1	0	1	0	1	1	0	1	4	0	1	86	89	18	99.1	99	22	15	21.3	303	14.3	13.6	43.6	0.7	1.1	11.3	20.8	0.9	22	151	142	4.1	8	105	28	2.8	7.41	4.9
1	1	1	1	0	0	0	0	0	0	1	0	0	0	0	0	0	5	1	0	65	90	17	100	95	17	15	1.9	38	12.6	14.8	37.3	1.8	0.7	14	37.3	1.2	11	108	140	4.5	8.7	104	28	3	7.44	1.3
1	1	0	1	0	0	0	0	0	0	0	0	0	0	0	0	0	5	1	1	58	101	21	101.6	94	34	15	6.7	250	14.2	12.9	42.8	1.1	0.6	10.7	40.9	1	11	91	138	3.7	9.3	100	25	4.3	7.42	1.7
1	1	1	0	0	0	0	0	0	0	0	0	0	1	1	0	1	2	0	1	27	156	30	99.4	100	37	15	7.1	183	13.8	12.5	41.6	0.3	1.3	12.7	26	1.2	14	686	138	6.1	8.6	105	16	2.5	7.26	5.5
1	1	0	1	1	0	0	0	1	0	0	0	0	0	0	0	1	3	0	0	87	94	16	97.9	100	31	15	5.8	190	12.7	13.1	35.8	0.8	0.6	12.6	29.4	1.1	14	74	140	3.1	9.2	114	21	3.4	7.42	2.2
0	1	0	1	0	0	0	0	0	0	0	0	0	0	0	0	1	2	0	0	92	87	19	98.3	98	35	15	8.2	194	12.2	12.6	36.4	0.6	0.8	11.1	28.1	1	11	111	129	4.6	8.7	93	23	3.9	7.39	1.4
1	0	0	1	0	0	0	0	0	0	0	0	1	0	1	1	0	5	1	1	84	75	19	96.4	100	36	15	0.2	29	8.5	12.5	24.2	0.7	0.9	11	24.1	0.9	36	110	141	3.3	8.9	101	32	4	7.45	1.2
0	0	0	1	0	0	0	0	0	0	0	0	0	0	0	0	0	5	1	0	83	80	21	99.6	98	48	12	8.3	214	11.8	13.3	35.8	0.9	0.8	11.5	26.9	1.1	18	129	135	4.2	9	99	22	3.5	7.36	1.6
1	0	0	1	0	0	0	0	0	0	0	0	0	0	1	0	0	5	1	1	59	94	19	97.8	95	28	15	19.6	224	13.2	12.8	40.7	0.3	0.8	12	24.9	1.1	7	232	151	3.4	6.1	121	17	3.5	7.23	2.9
0	0	1	0	0	0	0	0	0	1	1	0	0	0	0	0	0	5	1	1	58	61	17	97.5	100	29	15	6.9	112	12.2	14.7	36.7	2	0.6	16	36.7	1.5	10	119	131	3.1	8	99	24	2.9	7.35	1.9
0	0	0	1	1	0	0	0	0	0	0	1	0	0	1	0	1	4	0	1	92	61	13	98.1	94	39	15	9.1	200	9.2	15.3	30.6	0.3	1.1	12	34.9	1.1	29	121	140	4.3	9.6	109	17	3.4	7.36	1.2
0	1	1	1	1	1	0	0	0	0	0	1	0	0	0	0	0	5	1	0	77	87	19	98.3	98	35	15	7.5	164	13	13.6	38.2	0.3	1.4	11.4	24	0.9	34	112	143	3.8	9.2	105	27	4	7.36	1.5
1	1	0	1	0	0	1	0	1	1	0	1	0	0	1	0	0	5	1	1	64	93	15	98.1	97	36	15	9.8	256	11.4	15.2	34.2	0.4	1.1	10.3	36.3	1	26	84	142	3.7	8.3	105	24	3.6	7.32	1.5
0	0	0	1	0	0	0	0	0	0	0	0	0	1	0	0	0	5	1	1	59	96	18	98.6	100	32	15	15.1	223	12.4	13.7	40	0.2	0.8	9.5	24.8	0.9	15	105	142	3.6	8.5	109	23	4.1	7.3	3.9
1	1	0	1	1	1	0	0	1	0	0	0	0	1	1	0	1	2	0	1	74	74	18	98.8	100	20	15	4	184	12.1	13.6	35.1	1.1	1	12.2	34.5	1	12	104	140	4.5	8.4	106	24	4.2	7.51	1.3
0	0	0	1	0	0	0	0	0	0	0	0	0	0	0	0	1	4	0	0	85	87	19	98.3	98	35	15	14.1	184	11.7	13.6	34.4	0.9	0.9	17.1	28.3	1.5	27	124	136	3.5	8.4	97	28	3.3	7.51	3.8
1	1	1	0	1	0	0	0	0	0	0	0	0	1	0	1	0	5	1	1	64	68	22	97.6	95	50	15	3.9	148	13.6	13.5	40.7	0.7	0.8	14.7	28	1.3	13	115	139	4.3	9.1	102	27	4.1	7.39	1.9
0	1	0	1	1	0	0	0	0	0	0	0	0	0	0	0	1	4	0	0	52	87	19	98.3	98	35	15	6.9	383	7	15.6	22.2	0.9	0.6	48	39.8	4.5	9	124	141	3.1	8.1	101	26	2.5	7.3	2.1
1	1	0	1	0	0	1	1	0	0	1	1	0	0	0	0	0	5	1	1	79	72	12	98.9	100	33	15	12.5	444	8.7	14.6	27.3	0.8	1.4	11.2	29.1	1	61	97	140	4.9	8.3	105	24	2.8	7.33	1.9
1	1	1	1	1	0	0	0	1	0	0	0	0	0	1	0	0	5	1	1	90	57	20	99.6	100	64	15	9.2	178	9.1	13.2	26.6	1	1.1	11.6	25.4	1.1	36	178	128	4.9	8.7	94	21	3.4	7.34	1.1
0	1	0	1	1	1	0	0	1	0	0	0	0	1	1	0	1	4	0	1	90	80	23	97.7	100	31	15	10.8	199	12.7	12.5	36.8	0.4	0.8	10.6	27.7	1	22	131	134	4.3	9	97	23	3.8	7.54	1.4
0	1	1	1	1	0	0	0	0	0	0	0	0	0	0	0	1	4	0	0	41	87	19	98.3	98	35	15	4.8	80	13.9	14	40.6	0.8	0.7	11.6	32.5	1.1	15	122	139	3.9	10	95	27	4.5	7.38	2.2
1	1	0	1	1	0	0	1	0	0	0	0	0	0	0	0	1	3	0	1	78	72	21	98.1	100	24	15	17.1	177	13.8	13.7	41.8	1.1	1.3	14.5	30.4	1.3	25	141	139	3.5	7.9	106	20	3.7	7.35	3.4
1	1	1	1	1	0	0	0	0	0	0	1	0	1	0	0	1	3	0	1	73	113	38	99	89	41	15	8.8	216	14.8	13.6	43.7	0.5	1	11.1	23.6	0.9	24	170	140	4.5	8.7	109	22	3.1	7.41	1
1	0	0	1	1	1	0	0	1	0	0	1	0	1	1	0	0	5	1	1	91	92	24	97	97	31	15	5.8	187	11.3	14.9	34.6	0.5	1	22.8	30.5	2.2	29	91	137	4.2	9.2	101	27	4.4	7.26	1.1
0	1	0	1	0	0	0	0	0	0	0	0	0	0	0	0	1	2	0	0	86	87	19	98.3	98	35	15	6	230	14.4	12.9	42.7	8.4	1.2	12	70.9	1	18	111	140	4.7	8	105	28	3.1	6.98	1.7
1	1	1	0	0	0	0	0	0	0	0	1	0	1	1	1	0	5	1	1	68	129	13	98.2	100	44	15	2.5	118	11.4	16.6	35.4	2.7	1	32.3	44.1	3	13	93	139	4.2	8.4	101	28	4	7.11	1.7
1	1	1	0	1	0	0	0	1	0	0	1	0	1	0	0	0	5	1	1	73	65	22	98.2	99	82	15	31.6	267	10.6	14.4	31.1	0.7	9.7	15.3	31.9	1.3	137	176	130	5.6	8.9	97	13	2.4	7.21	1.1
1	0	1	1	0	0	0	0	0	0	0	0	0	1	1	1	0	5	1	1	72	78	20	95.4	94	62	15	15.2	187	9.2	14.3	28.1	0.2	1.2	14.4	33.8	1.2	53	255	137	6.7	8	109	21	3.1	7.31	3.5
1	0	1	1	0	0	0	0	0	0	0	0	0	0	0	0	0	5	1	1	90	72	16	99.5	100	32	15	15.9	297	13.7	12.9	40.8	0.9	0.8	10.7	23.4	1	25	177	134	3.7	8.5	101	21	2.7	7.37	1.7
1	0	1	1	0	0	0	0	0	1	0	0	0	0	0	0	0	5	1	1	57	94	23	95.5	100	38	15	13.2	303	13.4	12.5	39.1	0.4	1	12.3	25.7	1	27	168	137	4.4	8.4	106	23	3.2	7.21	3.8
0	1	1	0	0	0	0	0	0	0	0	1	0	0	0	0	1	2	0	0	54	87	19	98.3	98	35	15	11.5	211	11.1	14.8	35.4	0.2	1.6	14.5	30.4	1.3	27	566	134	5.1	8.6	97	24	3.7	7.35	1.5
0	1	1	1	1	0	0	0	0	0	0	0	0	1	1	1	1	4	0	1	59	67	15	97.4	100	28	15	7	243	13.1	12.4	37.1	0.8	0.9	13.1	33.6	1.1	8	125	139	3.6	9	103	28	4.3	7.44	1.6
0	1	0	0	0	0	0	0	0	0	0	0	0	0	0	0	1	3	0	0	73	87	19	98.3	98	35	15	12.3	138	10.7	11.4	31.1	0.5	1	14.5	30.4	1.3	16	185	138	4	8.5	103	21	3.8	7.37	1.1
1	1	0	1	0	0	0	0	0	0	0	0	0	1	0	0	0	5	1	1	68	59	14	97.5	100	41	15	9.3	216	12.1	14.1	37	0.3	0.8	12.9	30.8	1.1	12	179	145	3.9	9.3	112	24	3.1	7.41	1.4
0	1	0	1	1	1	0	0	1	0	0	0	0	0	0	1	0	3	1	0	87	74	20	98.2	96	32	15	6.4	184	11.8	13.1	35.9	1.3	2.1	10.7	28	1	36	85	142	3.9	7.4	101	28	3.9	7.41	1.6
0	1	1	1	1	0	0	0	0	0	0	0	0	0	0	0	1	2	0	0	78	87	19	98.3	98	35	15	5.5	155	10.8	14.6	31.6	0.6	1.2	10.8	33.4	1	12	140	131	4	8.3	92	28	4	7.38	1.9
1	0	0	0	0	0	0	0	0	0	0	0	0	1	0	0	1	4	0	1	20	66	16	99.5	100	25	15	13.1	223	9.9	13.5	33.2	0.5	1	12.9	37.4	1.2	14	126	135	5.3	6.1	111	16	2.5	7.26	2.5
1	1	0	0	1	0	0	0	0	0	0	0	0	0	0	0	1	4	0	1	49	102	22	97.3	100	23	15	7.6	207	14.1	13.4	43.4	0.3	0.6	11.6	27.5	1.1	8	108	142	3.2	8.1	107	19	4.2	7.32	2.5
1	1	0	0	1	1	0	0	0	0	0	1	1	1	1	0	1	4	0	0	79	88	19	98.9	91	30	15	5.3	131	13	15.3	39.6	15.9	1.5	11.1	28.6	1	28	86	136	5.8	9.8	98	27	4.4	7.35	1.4
1	1	0	1	1	0	0	0	0	0	0	0	0	0	0	0	1	2	0	0	85	58	23	98	97	38	14	9.3	164	12.6	15.2	41.2	1.8	1	12.6	29.9	1.2	18	130	141	4.5	9.2	102	24	4.1	7.48	1.7
1	0	0	1	0	1	0	0	1	0	0	0	1	0	0	1	1	4	0	1	60	67	22	95.9	96	67	15	6.6	461	9.7	21.9	30.8	0.4	0.6	12.1	27.1	1	12	98	137	4.1	9.1	102	26	2.9	7.41	0.8
0	0	1	1	1	0	0	0	0	1	0	0	0	0	0	0	0	5	1	0	84	87	19	98.3	98	35	15	10.8	281	13.8	13.1	38.7	0.4	1	12.3	26.1	1	35	131	139	4.1	8	101	27	4.1	7.42	1.3
0	0	0	1	1	0	0	0	0	0	0	0	0	0	1	1	0	5	1	0	76	112	22	96.6	98	32	15	25	303	9.7	15.2	28.9	0.5	1.2	12.7	21.1	1.1	28	145	144	4	8.7	108	21	3.4	7.26	4
0	1	0	0	0	0	0	0	0	0	0	0	0	0	0	0	1	4	0	0	31	87	19	98.3	98	35	15	24.4	214	15.7	13.7	44.2	0.4	1.1	13.3	22	1.1	17	105	131	4.4	8.3	96	16	3.3	7.32	1.1
1	1	1	1	1	1	1	0	1	0	1	1	1	1	1	0	1	3	0	1	73	100	32	98.8	97	41	15	8.3	154	13.4	13.7	40.4	0.6	1.2	14.4	29.4	1.2	10	487	130	4	9.9	89	29	3.7	7.37	2
1	0	1	1	1	1	0	0	1	0	0	1	0	1	1	0	0	5	1	0	91	131	31	98.4	93	43	15	5.6	213	12.3	14.3	37.9	0.6	0.6	12.5	22.8	1.1	17	94	147	4.3	9.5	105	29	3.6	7.44	1.5
1	1	0	1	0	0	0	0	0	0	0	0	0	0	0	1	1	3	0	1	57	121	24	98.4	95	38	15	7.6	216	14.1	12.8	41.9	0.5	0.8	11.8	32.4	1.1	15	99	140	3.5	8	102	30	4.3	7.3	2.4
1	1	0	0	0	0	0	0	0	0	0	0	0	1	1	0	0	5	1	1	20	142	26	99.4	100	21	15	17.7	314	15.2	13.2	45.5	1.2	1.4	16.2	26	1.4	12	112	141	4.1	8.1	108	24	2.5	7.25	3.8
1	0	0	1	0	0	0	0	0	0	0	0	0	0	0	0	1	4	0	1	51	84	20	101.4	100	43	15	15.3	115	9.5	15.5	27.1	10.3	0.5	14.5	30.4	1.3	14	100	130	3.2	8.1	87	25	3.7	7.56	1.4
1	1	0	1	0	0	0	0	0	1	0	0	0	1	1	0	0	5	1	1	78	143	19	99.12	95	59	15	10.1	314	13.2	13.4	41.4	0.5	0.8	10.2	30.3	0.9	20	98	134	4.3	8.8	101	24	3.5	7.41	1
1	1	0	1	0	0	0	0	0	0	0	0	0	0	0	0	0	5	1	1	59	95	15	98.7	100	37	15	6.7	143	12.6	13.4	38.6	0.6	0.7	12.8	32.9	1.2	17	161	135	5.1	7	103	23	2.9	7.34	2.2
0	1	0	1	1	0	0	0	0	0	0	0	0	0	0	0	1	4	0	1	82	97	20	100.3	100	35	15	18.8	245	12.9	13.3	39.3	1.7	0.9	15	30.1	1.3	16	156	137	3.9	8.7	103	24	3	7.42	1.4
0	1	0	1	0	0	0	0	0	0	0	0	0	0	0	0	0	5	1	0	53	85	15	99.5	100	19	15	9.3	232	15.7	13.3	42.6	0.3	1	9.9	25.6	0.9	13	103	143	3.8	9.2	105	22	4.5	7.4	2.3
0	0	0	1	0	0	0	0	0	0	0	0	0	0	0	0	1	3	0	0	78	69	20	99.1	92	39	15	10	146	14.4	12.9	43.1	0.3	0.6	10.6	28.6	1	8	102	138	3.7	8.5	102	24	3.5	7.4	1.4
0	1	0	1	0	0	0	0	0	0	1	0	0	0	0	0	1	4	0	0	58	87	19	98.3	98	35	15	7.5	376	13.6	13.5	39.8	0.4	1.3	13.8	29.2	1.2	26	102	144	3.8	8.5	107	26	3.8	7.44	2.7
1	0	0	1	1	0	0	0	0	1	0	0	0	0	0	0	0	5	1	1	82	72	20	97	99	31	15	8.8	282	9.9	15.5	29.2	0.1	0.7	13.2	28.2	1.1	4	85	133	3.1	7.7	97	26	5	7.51	1.2
1	0	0	1	0	0	0	0	0	0	0	0	0	0	1	0	1	2	0	1	91	81	17	98.6	98	39	15	6.4	330	10.7	12.7	31.8	0.5	1	12.6	24.8	1.2	18	133	134	5.3	9.9	97	22	3.9	7.48	1.7
1	1	0	1	1	1	0	0	1	0	0	0	0	1	1	1	1	3	0	1	50	71	10	98.8	99	26	15	6.2	45	14.9	14.2	44	2.4	0.8	23	47.2	2.1	14	81	138	3.9	8.6	103	25	3.6	7.33	1.4
0	1	0	0	0	0	0	0	0	0	0	0	0	1	1	0	1	2	0	1	25	56	20	98.3	84	33	15	21.7	214	12.7	15.2	41	0.2	1.2	15.8	36.4	1.4	12	124	152	3.2	6.5	119	15	2	7.1	6.1
1	1	0	0	0	0	0	0	0	0	0	0	0	0	0	0	1	4	0	1	34	66	12	97.6	100	23	15	6.8	281	14.6	12.5	48.2	0.5	1	10.5	32	1	15	108	143	4.1	9.3	107	22	4.4	7.28	2.4
1	0	1	0	0	0	0	0	0	0	0	1	0	0	0	0	1	4	0	0	86	71	20	98.4	100	50	14	17.8	317	9.7	15.5	28.9	0.3	1.9	13.1	31.3	1.2	61	278	137	4.7	9.3	98	28	3.5	7.31	1.9
1	1	1	1	1	0	0	0	1	0	0	1	1	0	0	0	0	5	1	0	83	84	28	100.8	92	52	15	6.1	259	14	13.2	41.1	0.6	1.2	13.7	25.1	1.2	19	125	138	4.3	9.5	104	27	4.2	7.44	1.9
1	1	0	1	1	0	1	0	0	0	0	0	0	1	0	0	0	5	1	1	84	102	16	101.2	100	35	15	14.2	240	16.2	13.5	50.1	0.7	1.2	11.8	24.6	1.1	26	134	148	4.2	10	107	21	4.4	7.41	8.1
1	1	0	0	0	0	0	0	0	0	0	0	0	0	0	0	1	3	0	1	20	58	25	98.3	100	22	15	20.3	236	14.5	11.9	44	1	1.1	11.7	27.2	1.1	25	138	135	3.1	11.3	98	19	3.5	7.25	5.9
0	1	1	1	1	0	0	0	1	0	0	0	0	1	1	1	0	5	1	1	78	115	17	98.9	98	29	15	14.3	236	13.9	12.3	40.8	0.9	1.2	14.5	30.4	1.3	24	132	141	4.1	9.3	102	26	3.8	7.42	1.4
0	1	1	1	1	1	0	0	1	0	0	1	0	0	0	0	1	2	0	1	62	87	14	97.4	99	23	15	7.1	140	13.8	13.5	40.8	0.4	1.4	10.6	31.5	1	16	101	140	3.8	8.6	105	24	4.3	7.34	1.1
1	1	0	0	0	0	0	0	0	0	0	0	0	0	0	1	1	2	0	1	44	92	14	97.9	100	35	15	7.4	168	12.7	12.7	36	0.4	0.4	11.9	34.1	1.1	4	100	137	3.5	7.7	97	23	2.5	7.37	4.5
0	0	0	1	1	0	0	1	0	0	0	1	0	0	0	0	1	3	0	1	91	76	16	97.4	100	38	15	13.5	164	10.4	13	37.5	0.3	1.5	11.5	23.7	1.1	25	190	141	7.4	8.5	106	22	3.8	7.48	1.8
1	1	0	1	0	0	0	0	0	0	0	0	0	0	1	0	1	2	0	1	73	56	16	98.8	85	33	15	8.2	411	12	14	35.5	0.5	0.9	12.4	29.6	1	11	96	129	4.5	9.2	92	29	4.3	7.37	1.4
0	0	0	0	0	0	0	0	0	0	0	0	0	0	1	0	1	3	0	1	33	84	20	99.3	100	11	15	11.2	200	10.7	13.5	33.3	0.9	0.6	13.1	30.9	1.2	21	80	142	3.9	7.5	109	24	3.5	7.4	1.5
1	1	0	0	1	0	0	0	0	0	0	0	0	0	0	0	1	4	0	0	86	94	21	97.4	95	36	15	13.3	152	13.7	12.9	41.4	1	1	19.5	34.2	1.8	28	91	145	4	8.9	107	26	3.4	7.44	1.2
1	1	1	1	1	1	0	1	1	0	0	1	0	1	1	0	1	4	0	1	54	87	13	98.4	97	13	15	14.8	221	12.2	13.2	36.5	0.2	0.7	12.2	38.5	1.1	16	206	141	4.2	9.1	107	23	2.4	7.47	0.9
0	0	0	1	1	0	0	0	1	0	0	0	0	0	0	0	0	5	1	1	77	77	24	98.6	96	28	15	16.1	263	10.3	12.8	30.8	0.2	1.1	10.2	24.8	0.9	24	202	136	3.9	9.1	100	19	4.5	7.32	1
0	1	1	0	1	1	0	0	1	1	0	1	0	0	0	0	1	3	0	1	42	88	20	98.1	95	29	15	6.2	260	8.9	16.9	29.3	0.3	12.7	10.8	31.8	1	56	82	139	7.4	7.7	103	19	3.7	7.44	0.9
1	1	1	1	1	0	0	0	0	0	0	0	0	0	0	0	1	2	0	0	79	109	27	97.8	98	36	15	6.9	30	9.9	16.1	29.6	4.1	0.9	20.3	35.4	1.8	17	103	132	4.4	5.4	101	21	2.5	7.28	1.8
1	1	0	0	0	0	0	0	0	0	0	0	0	0	1	0	1	2	0	1	58	84	22	98.4	100	15	15	6.5	124	13.1	13.3	39.8	0.4	0.8	10.5	30.2	1	28	124	143	4.4	8.9	105	27	4.1	7.4	8.3
1	1	0	0	0	0	0	0	0	1	0	0	0	1	0	0	1	4	0	1	25	84	22	98.2	100	22	15	23.2	248	14.5	12.7	44	0.6	1.1	11	25.4	1	19	122	143	4.4	8.8	107	21	4.7	7.41	2.8
1	0	1	0	1	1	0	1	1	0	0	1	0	1	0	0	0	5	1	1	80	73	21	97.1	89	46	15	10.9	192	9.9	16	28	0.7	2.3	20.7	32.9	1.9	64	234	138	4.4	12.7	100	25	4	7.35	3.2
0	1	0	1	0	0	0	0	0	0	0	0	0	0	0	0	1	4	0	0	83	69	16	97.7	100	37	15	11.8	201	14.6	13.7	43.2	1	0.9	13.1	33.4	1.2	17	94	140	4.2	8.8	105	25	3.9	7.43	1.2
0	1	0	0	0	0	0	0	0	0	0	0	0	0	0	0	1	3	0	0	25	51	10	98.3	98	8	15	7.9	230	16	11.9	45.3	0.3	0.8	11.1	32.9	1	10	87	143	3.9	9.4	105	26	4.5	7.41	1
1	1	1	1	1	0	0	1	1	0	0	0	0	1	1	0	1	4	0	1	80	96	20	96	96	32	15	6.5	184	13	14.1	38.4	0.4	1.2	12.8	22.9	1.1	28	90	140	3.9	9	104	26	3.4	7.38	1.3
1	0	1	1	1	0	0	0	0	1	0	1	0	0	1	1	1	3	0	0	63	76	19	98	98	36	15	5.9	452	8.9	23.7	27.8	0.9	0.7	10.3	29.7	0.9	10	108	144	4.7	9.1	108	25	4.5	7.52	1.4
1	0	0	1	1	0	0	0	0	0	0	0	0	0	1	0	0	5	1	1	91	58	11	98.2	100	41	15	10.3	187	11.5	14.6	34.8	0.9	0.9	13.5	24.3	1.2	16	137	127	3.2	8.1	88	25	3.1	7.54	1.6
0	1	0	0	0	0	0	0	0	0	0	0	0	0	0	0	0	5	1	1	33	97	18	98.2	87	20	15	12.1	223	15.2	13.2	46.7	0.3	0.7	11.6	28.1	1.1	7	104	138	4.5	8.9	104	24	4.7	7.26	4
1	1	1	0	1	1	0	0	1	0	0	0	0	0	0	0	0	5	1	1	77	63	9	98.5	99	54	15	8.9	143	15	12.4	44.1	0.8	1	11.7	29.1	1.1	17	357	137	4.3	9.7	99	24	4.2	7.53	2.6
1	0	0	1	0	0	0	0	1	0	0	0	0	0	0	0	0	5	1	1	87	70	17	97.5	100	47	15	11.9	206	12.9	13.9	37.8	0.9	0.7	13.7	25.7	1.3	10	105	131	3.5	9.1	93	28	4	7.6	1.6
1	1	0	1	0	0	1	0	0	0	0	0	0	0	1	0	1	2	0	1	67	94	21	96.1	100	64	15	6.8	145	10.6	13.4	30.2	0.6	0.8	11.1	40.5	1	7	67	137	3.8	8.9	105	17	3.6	7.35	5
0	1	0	1	1	0	0	0	0	0	0	0	0	1	0	1	1	3	0	1	63	100	22	97.8	97	24	15	13.5	120	9.7	14	28.8	0.7	1.1	12.6	27.2	1.2	15	139	133	5.3	7.8	105	18	3.8	7.35	1.4
0	1	1	1	1	0	0	0	0	0	0	0	0	0	0	0	0	3	1	1	76	66	16	98.6	100	35	15	7.4	213	11.2	12.2	33.6	0.5	1	10.8	30.9	1	26	119	133	4.8	9.1	99	22	3.9	7.33	2.7
1	1	0	0	0	0	0	1	0	0	0	0	0	0	0	0	1	3	0	0	30	87	14	98.9	99	13	15	18.3	554	8.4	19	26.6	3.6	0.6	15.4	31.1	1.4	6	106	141	4.3	9.3	108	24	4.4	7.44	1.1
0	1	0	1	0	0	0	0	0	0	0	0	0	0	0	0	0	5	1	1	51	77	14	97.6	100	22	15	3.9	29	10.2	15.8	31.4	1.3	0.5	18.5	36.5	1.7	6	110	139	3.6	6.9	107	28	2.9	7.38	2.2
0	0	0	0	1	0	1	0	0	1	0	0	0	0	0	0	1	3	0	1	69	77	16	98.9	100	22	15	7.5	142	13.3	12.6	37.9	0.5	0.7	13.3	39.3	1.2	6	96	139	4	8.9	104	24	3.6	7.5	3.2
1	1	0	1	1	0	0	0	0	0	0	0	0	1	1	0	0	5	1	1	73	71	11	97.7	100	48	15	8.3	182	14.2	15.6	43.5	0.6	1.1	27.6	33.9	2.7	23	88	142	4.7	9.7	108	29	4.6	7.35	1.5
1	1	0	1	1	0	0	0	0	0	0	1	0	0	0	0	0	5	1	0	90	75	17	96.6	97	91	11	11	162	12.2	14.4	34.1	0.7	0.9	12.8	26.3	1.1	14	68	145	2.4	5.6	119	19	2.2	7.4	1.2
1	0	1	1	1	1	0	0	1	1	0	1	0	0	0	0	0	5	1	0	92	73	18	97.6	98	46	15	5.8	211	10.3	15	28.5	0.7	1.7	13	40.1	1.1	53	131	142	4.6	9.4	109	26	3.9	7.36	1.1
1	0	1	1	1	0	0	0	0	0	0	0	0	0	0	0	1	4	0	1	81	91	20	100.4	100	37	15	14.7	254	9.9	12.5	29.7	0.3	0.6	11.5	25	1.1	23	273	126	4.9	8.1	87	23	2.9	7.45	1
0	0	0	1	1	0	0	0	0	0	0	0	0	0	0	0	1	4	0	1	88	74	20	99.8	100	32	15	6.6	290	13.2	13.4	38.5	0.3	0.9	11.9	20.2	1	21	94	137	4.2	8.5	103	23	3.6	7.46	1.6
1	1	0	0	0	0	0	0	0	0	0	0	0	1	0	0	1	4	0	1	31	63	13	99.2	90	31	15	28.6	284	13.7	13.9	44.1	0.7	1.4	13.2	26.7	1.2	13	213	145	4	8.6	103	21	4.2	7.23	3.1
0	1	0	1	1	0	0	0	1	1	0	0	0	0	0	0	1	2	0	0	76	104	19	98.6	94	24	15	13.5	201	12	16.7	37.4	0.7	0.8	10.7	27.5	1	10	178	136	3.8	7.9	98	24	3.5	7.42	5.3
0	1	1	0	0	0	0	0	1	0	0	1	0	0	0	0	0	5	1	0	92	87	19	98.3	98	35	15	12	192	15.1	14.1	42.8	1.7	1.9	14.2	28.6	1.2	32	118	138	4	9.4	97	28	3.7	7.38	2.4
0	0	0	0	0	0	0	0	0	1	0	0	0	0	0	0	0	5	1	0	89	87	19	98.3	98	35	15	7.2	228	10.7	16.4	33.7	2.2	1.1	23.5	44.7	2.3	40	168	142	3.7	9.5	93	39	3.8	7.53	3.4
0	1	1	1	1	0	0	0	0	1	0	0	0	0	0	0	0	5	1	0	58	102	17	97.9	100	42	15	8.8	261	13	15.4	39.1	0.6	1	11.4	26.2	0.9	15	272	136	3.8	9.1	98	29	4.3	7.36	4.5
1	0	0	1	0	0	0	0	0	1	1	1	0	0	1	0	0	5	1	1	85	89	22	99.3	98	27	15	11.5	220	13.5	14.8	39.4	0.2	1.2	12.9	24.6	1.1	24	98	138	4.3	9.6	99	31	4.5	7.25	2.7
0	0	1	0	0	1	0	0	1	0	0	1	0	0	0	0	0	5	1	0	73	96	19	96.9	93	32	15	9.9	178	11.4	14.8	35	0.3	1.4	13.5	27.7	1.2	40	149	141	4.3	8.8	104	26	3.3	7.33	1.1
0	1	0	1	0	0	0	0	0	0	0	0	0	0	0	0	1	2	0	1	59	98	20	99.2	100	17	15	13.8	217	13.6	12.7	41.2	0.5	0.6	10.4	26.1	1	4	126	136	3.6	7.8	91	18	3.8	7.34	5.4
1	1	0	1	1	1	0	0	0	0	0	0	0	0	0	0	0	5	1	0	88	92	20	96.5	98	40	9	28.3	365	11.4	13.4	35.9	0.4	1.3	11.7	27.9	1.1	25	213	139	3.5	8.9	99	20	3.6	7.41	4.9
1	0	1	0	1	0	0	0	1	0	0	1	0	0	0	0	1	3	0	0	57	88	21	97.8	93	30	15	7.8	243	13.2	14.8	42.2	0.4	4.2	10.6	30	1	20	197	140	3.7	9.4	93	28	4.6	7.37	0.9
0	0	0	0	0	0	0	0	0	0	0	0	0	0	0	1	1	3	0	1	62	120	13	98.6	94	43	15	11.6	38	11.4	14.4	33.4	2.4	1	12.3	29.6	1.1	85	156	139	3.6	7.5	101	25	3.3	7.3	1.7
0	1	1	1	1	0	1	0	0	0	0	0	0	0	0	0	1	3	0	0	82	97	18	98.2	96	37	15	10.1	244	15.2	14.3	47.2	0.8	0.9	12.1	36.2	1.1	17	86	138	4	8.7	99	26	3.7	7.39	1.5
1	0	0	1	0	0	0	1	0	0	0	0	0	0	0	1	0	5	1	1	55	84	17	98.9	96	15	15	4.3	88	13.7	14.6	41.1	2.4	0.6	15.5	39.2	1.4	10	130	141	3.1	8.9	98	27	4	7.5	1.3
1	0	0	1	1	0	0	0	1	0	0	0	0	0	0	1	0	5	1	0	69	68	9	98.9	96	26	15	6.2	279	13	15.1	38.1	1	0.9	13.1	27.7	1.1	21	99	142	3.8	9.3	105	28	3.6	7.34	1.6
0	1	0	0	0	0	0	0	0	0	0	0	0	0	0	0	0	5	1	0	70	87	19	98.3	98	35	15	15.9	165	12.2	13.5	34.4	0.5	1.1	12.2	29.2	1	16	91	139	4.2	7.7	105	20	4.2	7.32	4.4
0	1	0	0	0	0	0	0	0	0	0	0	0	0	0	0	1	4	0	1	22	100	13	97.9	99	16	15	6.5	209	14.1	11.9	38.8	0.5	0.8	12.2	28.4	1.1	10	91	141	4.2	8.7	108	22	4.1	7.4	2.2
1	1	1	1	1	1	1	1	1	0	0	0	0	0	0	1	1	2	0	1	60	77	14	99.6	100	30	15	11.9	176	14.8	12.8	42.9	0.9	1.1	13	30.6	1.2	21	271	139	4.7	9.5	98	27	4.7	7.23	2.3
0	1	0	0	1	0	0	0	0	0	0	1	1	0	0	0	1	2	0	0	95	82	20	97.8	99	52	15	8.8	158	14.7	13	43.3	0.3	1.9	29	47.7	2.8	34	87	141	4.6	9.3	105	28	4.2	7.34	1.1
1	1	1	0	1	0	0	0	0	0	0	0	0	0	0	0	1	4	0	1	56	64	14	97.8	96	21	15	14	181	17.4	14.3	52.3	0.3	0.8	13.5	29.9	1.2	13	108	141	4.3	9.5	101	31	3.8	7.23	3.4
1	1	0	0	1	1	0	0	1	0	0	1	0	0	1	0	1	2	0	0	88	72	12	97.8	95	49	15	11	262	6.5	22.1	20.8	2.9	2.4	12.9	26.9	1.2	66	153	135	5.1	9.1	88	22	3.8	7.46	6
1	1	0	0	0	0	0	0	0	0	0	0	0	0	1	1	0	5	1	0	59	82	17	97.5	97	28	15	8	58	7.4	16.7	21.3	9.8	2.6	14.2	34.6	1.3	49	109	138	3.1	10	103	20	2.9	7.07	6
1	0	1	1	1	0	0	0	1	0	0	1	0	0	0	0	0	5	1	0	94	75	26	96.2	93	39	15	7.3	319	9.3	14.7	27.4	0.5	2	44.4	37.6	4.9	99	94	140	4.5	9.3	103	25	3.6	7.26	1.5
0	0	0	1	0	0	0	0	0	0	0	0	0	0	0	0	1	4	0	1	83	73	13	97.2	100	33	15	15.7	202	12.7	13.4	38.5	0.9	0.7	10.6	31.9	1	15	197	138	3.9	8.9	100	32	4	7.37	2.2
1	1	1	1	0	0	0	0	0	0	0	0	0	1	0	0	0	5	1	1	91	69	24	98.2	100	41	15	7.3	80	9.5	16.7	27.9	0.8	1.4	11.7	28	1.1	33	245	138	4.7	8.2	103	23	3.1	7.45	2.3
0	1	0	0	0	0	0	0	0	0	0	0	0	0	0	0	1	1	0	0	22	96	22	98.3	95	17	15	6.2	251	13.7	13.3	41.4	0.2	1	10.5	31.8	1	13	110	140	4	9.1	103	21	5	7.39	2.5
1	0	0	0	1	1	0	0	1	0	0	0	0	1	0	0	1	4	0	0	90	102	22	98	97	33	15	9.1	232	12.1	14.3	37.1	1.4	0.8	43.1	44.9	3.9	24	115	140	3	9.1	103	22	3.4	7.45	1.9
1	1	0	0	0	1	0	0	0	0	0	1	0	1	0	0	0	5	1	1	61	114	21	92.5	99	67	15	14.2	323	12.5	16.3	38.2	0.5	10	80.5	69.7	7.2	254	229	133	5	8	94	6	3.1	7.16	1.7
0	0	0	0	0	0	0	0	0	0	0	0	0	0	0	0	1	4	0	0	20	114	20	98.3	96	13	15	5.7	240	13.8	11.3	41.9	0.2	0.9	9.6	22	0.9	10	135	138	3.9	8.9	101	27	4.4	7.3	1.8
1	0	0	1	1	0	0	0	0	0	0	0	0	0	0	0	0	5	1	1	87	81	18	97.7	100	36	15	6.7	165	11.6	13.1	34.7	1.3	1.4	12.5	20.1	1.2	25	139	140	3.5	8.5	101	24	2.9	7.44	2
0	0	0	0	0	0	0	0	0	0	0	0	0	0	0	0	0	5	1	1	28	69	19	99.7	100	21	15	17.9	224	12.2	13.4	34.7	0.9	0.8	13.8	26.3	1.2	10	114	137	3.2	8.3	107	19	3.9	7.38	0.9
1	1	1	1	1	1	0	0	1	1	0	0	0	0	0	1	1	2	0	0	83	60	11	97.5	100	37	15	7.4	171	14.5	13.1	42.4	0.4	1.2	13.9	27.6	1.2	14	79	142	3.7	9.1	103	29	4	7.37	2.7
0	1	0	1	0	0	0	0	0	0	0	1	0	0	0	0	1	4	0	0	68	87	19	98.3	98	35	15	8.6	453	10	13.6	32.5	0.2	10.2	12.2	20.8	1	64	63	139	5.5	9.3	104	22	3.4	7.46	1.9
1	0	0	0	0	0	0	0	0	0	0	0	0	1	1	1	1	2	0	1	40	142	40	97.4	85	45	15	17.6	183	8.6	16.6	25.3	10.5	0.4	22.4	37.8	2	7	182	136	4	8.2	107	22	2.1	7.2	5.7
1	1	1	1	1	1	0	1	1	0	0	0	0	1	1	0	1	4	0	1	75	86	21	99.1	97	43	15	14.5	157	13.7	16.7	39.6	0.8	1.8	13.1	24.5	1.2	39	168	141	3.8	7.4	105	24	3.7	7.37	2.6
0	1	0	0	0	0	0	0	0	0	0	0	0	0	0	0	1	4	0	1	32	98	17	99.8	100	12	15	13.4	221	14.6	13	42	0.6	1	12.8	26.1	1.1	19	106	137	3.7	8.6	102	21	3.7	7.19	3.1
1	1	0	0	0	0	0	0	0	0	0	1	0	1	0	0	0	5	1	1	58	73	16	99.7	100	37	15	4.3	87	8.7	13.1	27	0.9	2.9	19.4	38.8	1.8	48	123	144	4.1	8	108	23	3.6	7.45	2.2
0	0	0	1	0	0	0	0	0	0	1	1	0	0	0	0	1	2	0	0	78	70	16	97.6	95	31	15	12.8	274	7.9	15.3	24.3	0.2	13.5	12.9	32.6	1.1	141	106	140	5	6.4	109	7	3.2	7.12	0.4
1	1	0	1	0	0	0	0	0	0	0	1	0	1	1	1	0	5	1	0	69	80	16	97.2	100	43	15	9.7	203	7.2	20.3	24.8	0.5	2.2	27.9	25.7	2.6	35	123	140	4.3	7.6	117	11	2.5	7.15	1.6
1	0	0	1	0	0	0	1	1	0	0	0	0	0	0	0	0	5	1	1	77	108	18	98.7	95	31	15	11.3	202	12.7	15.2	39.2	1.1	0.5	16.5	26.3	1.6	15	166	138	3.2	7.3	100	28	3.7	7.5	2.6
1	1	0	1	1	1	1	0	1	1	0	1	0	1	1	1	0	5	1	1	71	79	7	99	100	72	15	5.5	149	16.3	13.4	49.7	1	1.7	13.3	128.3	1.2	48	144	141	4.2	10	106	24	3.7	7.39	1.9
1	0	0	0	0	0	0	0	0	0	0	0	0	1	1	1	1	2	0	1	29	151	16	97.6	100	58	15	10.2	201	7.7	13.6	24.7	0.3	0.6	19.1	43.4	1.7	10	256	139	3.5	8	108	19	2	7.29	4.3
1	1	0	1	1	0	0	0	0	0	0	0	0	0	1	1	0	5	1	1	68	95	12	98.1	96	38	15	6.1	102	13.5	14.8	37	4.8	1.4	133.2	60	17.5	24	126	134	2.4	7.8	85	35	4.1	7.47	3.2
1	1	0	1	1	0	0	0	1	0	0	0	0	0	0	0	0	5	1	1	66	90	13	100.6	100	33	15	5.2	111	13.8	13.9	39.5	0.5	0.8	12.6	25.1	1.1	19	96	137	3.9	8.8	97	33	4.2	7.44	3.2
1	1	0	0	0	0	0	0	0	0	1	0	0	1	1	0	1	3	0	1	49	98	18	97.7	100	31	15	15.4	282	11.1	13.9	34	1.9	1.1	14.4	25.7	1.3	24	146	143	4.7	8	108	24	2.4	7.32	4.5
1	0	0	1	1	0	0	0	1	0	0	0	0	1	1	0	1	4	0	1	82	91	15	97.6	100	43	15	3.6	189	11.5	14.9	33	0.6	1.1	30.5	34.8	3	31	98	144	3.8	9.6	106	29	4.7	7.54	0.8
0	0	0	0	0	0	0	0	0	0	0	0	0	1	1	1	1	4	0	1	22	127	38	99.2	100	73	15	26.2	198	13.7	14.6	42.4	0.3	1.1	18.7	32.5	1.7	14	239	145	4.3	7.8	114	12	2.5	7.14	5.9
0	1	0	1	0	1	0	0	1	1	1	0	0	0	0	0	0	5	1	1	56	78	18	94.6	100	29	15	7	250	13.8	16.6	39.9	0.3	0.7	12.4	29.6	1	9	92	144	3.5	8.2	102	32	4.2	7.26	3.8
1	1	0	0	0	0	0	0	0	0	0	0	0	0	0	0	0	5	1	1	61	79	15	99.3	95	28	15	4.9	251	14.9	12.7	42.5	0.3	0.9	13.9	25.4	1.2	10	88	141	4	9.4	99	30	4.9	7.35	1.6
0	1	0	1	1	0	0	0	0	0	0	0	0	1	1	1	0	5	1	1	92	54	12	97.3	100	48	15	12.6	225	13.1	14.1	42.5	0.6	1.6	11.9	31.5	1.1	23	99	142	4.8	8.9	107	23	3.1	7.3	1.2
0	1	0	0	0	0	0	0	0	0	0	0	0	0	0	0	1	4	0	1	43	67	24	98.1	100	20	15	14.6	281	14.4	11.9	41.7	0.3	0.9	10.8	27.9	1	12	107	140	5.1	8.2	101	19	3.7	7.43	3.4
1	1	1	1	0	0	0	0	1	0	0	0	0	1	0	0	1	4	0	1	67	78	19	97.3	100	25	15	11.4	500	10.4	17.5	33.2	0.9	0.6	12.5	33.9	1.2	20	139	132	4.5	9.3	91	23	3.9	7.36	1.1
1	1	1	1	1	0	0	0	1	0	0	0	0	1	0	0	0	5	1	1	47	82	11	98	99	30	15	10.5	429	13.8	13.1	38.8	0.2	0.6	9.7	34.2	0.9	13	197	135	4.1	9	99	26	5	7.35	1.7
0	1	0	0	0	0	0	0	0	0	0	0	0	0	0	0	1	4	0	0	43	87	19	98.3	98	35	15	7.9	313	13.7	13	38.8	0.5	1.1	13.4	25	1.1	20	85	138	3.8	8.8	100	29	5	7.53	1.9
1	0	0	1	0	0	0	0	0	0	0	0	0	0	0	0	1	4	0	0	66	110	17	98.3	100	23	15	8.2	262	13	13.5	36.9	0.2	0.7	11.1	30.9	1	14	114	143	4.1	10.3	104	29	4.3	7.42	2.4
1	0	0	0	1	0	0	0	0	0	0	1	0	0	0	0	1	2	0	1	91	102	21	98.6	100	44	15	15.5	267	12.5	13.4	38.9	0.6	1	12.4	28	1.1	22	193	140	3.9	8.4	101	19	4.7	7.38	1.5
1	1	1	0	0	0	0	0	0	0	0	0	0	1	0	0	1	1	0	1	33	105	18	97.8	100	27	15	9.9	269	12.5	12.5	38.3	0.9	1.3	10.1	22.2	0.9	28	514	128	5.7	7.7	86	9	4.1	7.2	2.2
0	0	0	0	0	0	0	0	0	0	0	0	0	0	0	0	1	2	0	0	44	71	10	98.4	100	22	15	9.8	219	12.4	13.1	36.2	0.9	0.8	12.3	27.6	1	11	88	138	4.1	9.6	102	27	5	7.34	0.9
0	1	0	1	1	1	0	0	1	1	0	0	0	0	0	0	1	2	0	0	70	87	19	98.3	98	35	15	14	359	12.8	14.8	37.4	0.6	1	48.5	65.4	4.6	14	103	137	4.2	8	100	27	2.7	7.37	1.5
0	1	0	1	1	1	0	0	1	0	0	1	0	0	1	0	0	5	1	0	77	65	15	96.5	98	29	15	8.9	231	9.4	14.7	28.5	0.9	4	24.8	37.3	2.4	60	88	142	5.2	8.4	113	19	3	7.32	1.3
0	1	1	0	1	1	0	0	1	0	0	1	1	0	0	1	0	5	1	0	83	78	16	98.8	98	34	15	6.1	234	11	13	31.6	0.2	1.8	12.1	22.7	1	44	149	144	5.5	9.4	113	20	4.3	7.36	0.6
0	1	1	1	0	0	0	0	0	0	0	0	0	0	0	0	1	2	0	0	78	87	19	98.3	98	35	15	13	158	14.3	13.2	43.8	0.5	0.9	12.1	28.5	1.1	18	149	140	4.1	9.6	100	26	3.9	7.42	3.4
1	1	1	1	1	1	0	1	1	0	0	0	0	1	0	0	1	4	0	1	77	88	16	99.2	100	40	15	10.1	263	10.9	17.7	34.8	0.2	0.7	10.7	31.3	1	15	100	139	3.5	8.5	101	23	3.4	7.38	1.5
1	0	1	1	1	1	0	0	0	0	0	0	0	1	0	1	0	5	1	1	71	92	22	98.2	99	27	15	12.1	77	11.5	14	34.7	0.7	0.7	16.4	31.6	1.5	13	86	140	3.2	8.7	106	24	3.4	7.37	2.7
1	0	0	1	0	0	0	0	0	0	0	0	0	1	1	1	0	5	1	1	45	135	18	101.9	100	28	15	7.1	108	13.8	14	42.1	0.7	0.6	11.8	24	1	8	89	140	3	7.5	105	22	3.3	7.38	1.8
1	1	0	0	0	0	0	0	0	0	0	0	0	0	0	0	1	2	0	0	57	68	16	97.7	100	30	15	8.1	216	13.7	12.1	39.3	0.7	0.8	12.6	22.7	1.1	19	110	138	3.6	7.6	104	26	4.2	7.31	1.8
0	1	1	0	1	0	0	0	1	0	0	1	0	1	0	0	1	4	0	1	71	55	11	99	98	45	15	6.8	269	14.9	13.1	44.4	0.4	1.5	10.6	25.8	1	26	154	142	4.7	9.8	105	27	4.8	6.87	18.2
0	0	0	1	1	0	0	0	0	0	0	0	0	0	0	0	1	3	0	0	95	71	22	98.8	99	27	15	7	332	12.6	12.7	35.8	2.1	0.9	12.1	30.1	1	20	95	145	4	10.4	106	29	4.5	7.36	1.5
1	1	0	0	0	0	0	0	0	0	0	0	0	1	1	0	1	4	0	1	51	52	16	99	100	33	15	7.1	177	12.1	14.6	35.9	0.6	0.9	14.7	27.8	1.3	18	101	140	4.7	7.5	111	20	3.7	7.3	1.4
1	0	1	1	1	0	1	0	0	0	0	0	0	0	0	0	1	1	0	0	92	72	22	98.6	100	28	15	10.8	186	12	12.4	36.6	0.5	0.8	11.3	23.5	1	11	125	137	4	8.4	102	23	3.2	7.35	1.5
0	1	1	1	0	0	0	0	0	1	1	0	0	0	0	0	1	4	0	0	51	75	14	98.3	96	15	15	6.2	306	13.3	13.8	36.7	0.3	0.7	12	25.1	1	9	155	139	3.4	9.1	101	23	4.4	7.32	2.6
0	1	1	1	0	0	0	0	0	1	0	0	0	0	0	0	1	3	0	0	48	87	19	98.3	98	35	15	14.1	216	16	13.6	47.4	0.4	0.7	10.9	32.2	1	11	148	138	4	8.4	96	30	3.7	7.36	1.6
0	1	1	0	1	1	0	0	1	1	0	1	0	1	1	0	0	5	1	1	84	74	12	97.2	100	39	15	6	165	11.4	12.4	32	0.5	2.9	13.3	24.8	1.1	39	158	138	4.5	8.8	102	26	2.6	7.43	0.8
0	1	1	0	1	0	0	0	0	0	0	0	0	0	0	0	0	5	1	1	83	84	19	100.2	100	31	15	11.8	273	10.7	13.3	31.2	0.3	1.1	14	20.4	1.2	26	130	140	4.3	8.3	107	23	3.9	7.35	2.4
0	1	0	0	1	0	0	0	0	0	0	0	0	0	0	0	1	4	0	0	66	87	19	98.3	98	35	15	7.9	162	14.8	13.1	42	0.4	0.8	13.5	24.9	1.2	16	116	139	4.1	9.3	104	25	4.4	7.53	1.7
1	0	0	1	1	0	0	0	0	1	0	0	0	0	0	0	1	4	0	0	52	109	18	98.5	96	18	15	9.4	107	12.7	14.2	35.8	0.7	0.7	15.7	31.8	1.4	8	155	135	3.9	5.7	102	23	3.3	7.38	1.2
1	1	0	0	1	0	0	0	0	1	0	0	0	0	0	0	1	4	0	1	48	85	18	98.3	100	16	15	7.3	274	14	14.6	41.1	0.5	0.9	10.2	30.1	0.9	18	88	140	3.6	9.4	106	24	4.1	7.36	2.6
1	1	0	0	1	0	0	0	0	0	0	0	0	1	1	1	1	2	0	1	60	124	20	99	100	48	15	11.3	74	10.2	15.6	31.6	13.3	0.9	29.9	44.5	2.8	20	127	140	4.3	8.8	102	13	2.6	7.38	14.9
1	1	0	1	1	0	0	0	0	0	0	0	0	0	0	0	0	5	1	1	73	73	20	97.7	100	44	15	11.1	172	11.3	12.8	34.3	0.2	0.9	12.1	25.6	1.1	16	107	137	4.8	8.6	108	12	3.6	7.29	3.8
1	1	1	1	1	1	0	0	1	0	0	1	0	1	0	0	0	5	1	0	87	93	19	98.7	100	44	14	7.3	183	14.5	13.1	41.8	0.6	1	10.2	31.2	0.9	22	394	140	4.4	9	99	28	4.3	7.38	4.2
0	0	1	1	1	0	0	0	1	0	0	0	0	1	0	0	1	4	0	1	80	56	17	97.3	100	37	15	10.7	196	10.5	14.7	31.5	0.8	1.8	25.3	25	2.4	38	144	162	3.4	8.6	129	28	4	7.52	3
1	1	0	0	0	0	0	0	0	0	0	1	0	0	1	0	0	5	1	0	89	86	18	97.3	96	45	15	3.8	93	9.7	16.6	30.4	0.2	1.8	13.7	30.8	1.2	85	96	141	5.7	8.8	117	14	3	7.26	1.1
0	1	0	1	1	0	0	0	0	1	0	0	0	0	0	0	0	5	1	0	60	86	11	98.1	97	30	15	4.4	115	11.5	20.3	34.3	12.2	0.5	14.3	29	1.3	5	75	142	3	7.6	106	23	2.5	7.54	2.7
0	0	1	1	1	0	0	0	0	0	0	0	0	0	0	0	0	5	1	0	88	87	19	98.3	98	35	15	8.1	210	12.7	14.1	40.3	0.9	0.7	18.6	30.6	1.7	20	234	136	4.5	10.2	102	26	3.7	7.05	6.4
0	0	0	0	0	0	0	0	0	0	0	0	1	0	0	0	0	5	1	0	69	87	19	98.3	98	35	15	7.8	266	14.6	14.1	46.1	0.4	0.9	12.8	21.7	1.1	15	89	144	5	9.9	102	30	4.5	7.38	1.2
0	1	0	1	0	1	0	0	1	0	1	1	0	1	0	1	0	5	1	0	63	89	20	99	94	56	15	2.8	76	11.5	14.8	35.3	0.4	9.8	12.7	31.2	1.2	31	83	141	6.1	9.3	97	33	4	7.32	2
1	1	0	1	0	0	0	0	0	0	0	0	0	1	1	1	1	2	0	1	88	92	24	97.8	98	83	15	15.3	223	11.6	12.8	35.9	0.8	1.4	11.3	28.2	1	53	183	136	5.5	8.3	107	15	2.4	7.4	2.5
1	1	0	0	1	0	0	0	0	0	0	1	0	1	0	0	1	2	0	1	83	83	18	97.7	94	59	15	13.4	181	13	13.7	40.6	0.8	4.2	11.9	28.3	1.1	80	113	135	7.1	7.8	100	12	2.9	7.29	5.7
1	1	1	0	1	0	0	0	1	0	0	1	0	1	1	0	1	2	0	1	85	112	20	97	100	46	15	10.2	223	12.5	14.1	37.5	1.5	2.5	14.9	26.9	1.4	66	223	131	6.1	9.2	95	15	3.9	7.27	5.9
1	1	0	0	0	0	0	0	0	0	0	0	0	0	0	0	0	5	1	0	68	58	16	97.6	100	27	15	7.2	190	14.4	12.6	41.5	0.5	1.2	11.5	34.1	1.1	19	80	142	3.9	9.1	103	31	4.7	7.38	1.6
0	1	0	0	0	0	0	0	0	0	0	0	0	0	0	0	0	5	1	0	69	69	22	98.7	99	20	15	4.3	182	14.2	13.6	42.6	0.9	1.1	10.5	24.9	1	27	76	139	4.5	7.5	103	30	4.5	7.44	2.3
1	1	1	0	1	0	0	0	0	0	0	0	0	0	0	0	0	3	1	1	62	72	20	98.2	100	38	15	17.8	256	14.3	13.7	42.8	0.5	0.9	11.7	21.7	1.1	10	149	143	4.3	8.2	102	16	3.3	7.32	6.1
1	1	0	0	0	0	0	0	0	0	0	0	0	1	0	0	0	5	1	1	31	92	28	102	100	41	15	25.1	408	19.9	13.5	58.2	1.6	1.1	11.2	31.2	1	17	104	144	5.4	8.3	113	14	2.9	7.14	7.5
0	0	1	1	1	0	0	0	1	1	0	1	0	0	0	0	1	3	0	0	93	87	19	98.3	98	35	15	8.7	254	15.1	13.4	45.3	0.5	1.3	10.9	31.4	1	18	82	139	3.1	9.1	97	30	4.4	7.33	1.5
1	0	0	0	0	0	0	0	0	0	0	0	0	1	1	0	1	4	0	1	39	117	24	98.3	100	30	15	25.4	231	8.9	11.7	28.3	0.9	1	13.8	33.5	1.3	6	132	149	3.5	5.7	114	11	3.1	7.07	7.1
0	1	0	0	0	0	0	0	0	0	0	0	0	0	0	0	0	5	1	1	35	71	20	98.8	100	28	15	7.7	422	13.8	12.7	39.7	1.5	0.9	11	26.2	1	12	98	140	4.3	9.8	100	27	5.1	7.4	11.8
0	0	0	1	0	1	0	0	1	0	0	0	0	1	0	0	0	5	1	1	75	78	20	94	100	40	15	12.2	321	11.9	14.2	34.1	1.2	0.4	12.4	24.2	1.1	11	192	132	3.5	9.6	88	24	4.6	7.51	2.3
1	0	0	1	0	0	0	0	0	0	0	0	0	0	1	0	1	2	0	1	86	104	22	98.3	95	47	15	6.8	234	11	13.3	34.6	0.6	0.7	10.8	28.3	1	17	102	136	4.7	9.1	97	26	3.4	7.4	1.6
1	1	1	1	1	1	1	0	1	0	0	0	0	1	0	0	1	2	0	1	68	60	15	97.5	100	27	15	7.5	219	13.4	14	40.7	1.2	1	11.1	35.8	1	16	171	141	3.4	9.2	103	27	4	7.4	1.4
1	1	0	1	0	0	0	0	0	0	0	1	1	0	1	1	0	5	1	0	68	136	17	102.8	93	41	15	7.7	254	7	17.5	25	0.2	1.5	11.9	24.9	1.1	23	119	139	4.4	10.9	106	23	3.9	7.37	1.4
0	1	0	1	1	1	0	0	1	0	0	1	0	0	0	0	0	5	1	0	71	87	19	98.3	98	35	15	8.9	256	14.9	15.4	44.8	0.6	1.6	17.2	150	1.6	34	131	138	3.8	9.5	102	23	4.1	7.4	1.4
1	1	0	0	0	0	0	0	0	0	0	0	0	0	0	0	1	2	0	1	59	87	22	99.4	96	16	15	21.9	452	10.7	13.5	33.1	0.7	1.1	13.6	39.9	1.2	15	164	139	3.3	8	107	24	3.1	7.26	5.5
1	1	1	1	1	0	0	0	0	0	1	1	0	0	0	1	1	4	0	1	63	74	39	98.9	100	47	15	17.9	313	15.4	13.1	48	0.3	1	9.8	35.9	0.9	35	99	141	4.7	8.8	103	32	3.7	7.35	1.7
1	0	0	1	0	0	0	1	0	0	0	0	0	1	1	0	0	5	1	1	55	74	26	97.9	100	34	15	5.3	186	9.7	15.5	30	0.3	0.6	10.9	27.6	1	12	101	141	3.6	7.3	105	25	3.2	7.31	2.2
0	0	0	1	0	0	0	0	0	0	0	0	0	0	0	0	0	5	1	1	80	79	23	100.6	100	45	15	10.4	353	12.4	13.4	35.4	0.5	0.7	12.2	23.2	1	22	109	138	4.6	9.8	104	24	4.1	7.29	1.8
1	0	0	1	1	0	0	0	0	0	0	0	0	0	0	0	0	5	1	0	83	67	22	97.5	88	69	15	5.5	227	12.3	13.3	34.7	0.3	0.8	11.8	22.8	1	13	123	140	4.7	9.1	101	29	4.2	7.38	1.5
0	0	0	1	1	0	0	0	0	0	0	0	0	0	0	0	0	5	1	1	76	86	20	96.8	100	37	15	13.3	182	14.1	12.7	41.8	0.9	0.7	11.7	22.2	1	24	139	136	3.8	8.3	105	20	3.9	7.41	1.5
0	1	0	0	0	0	0	0	1	0	0	0	0	0	0	0	1	4	0	1	55	82	14	98.5	99	31	15	11.7	202	12.6	12.2	36.2	1	1.2	10.7	25.7	1	18	150	142	4.3	6.9	112	19	3.8	7.29	3.3
1	1	1	1	1	1	0	0	1	0	0	0	0	1	0	0	0	5	1	1	85	78	18	98.2	96	28	15	9	148	12.4	13.6	38.8	1.1	1	21.2	37.2	1.9	21	178	136	3.9	8.4	101	27	3.2	7.45	5.2
0	1	0	1	1	1	0	0	1	0	0	0	0	0	1	0	0	5	1	0	84	73	17	96.7	98	31	15	18.9	205	8.8	13.8	26.4	0.4	1.1	15	27	1.3	20	143	144	4.4	6.5	115	21	2.7	7.17	5.1
0	1	0	1	1	0	0	0	0	0	0	0	0	0	0	0	0	5	1	0	69	87	19	98.3	98	35	15	8.5	315	15.1	12.3	40.4	0.5	1.3	10.5	27.5	0.9	22	121	142	3.3	8.9	106	29	3.9	7.46	2.3
0	0	0	0	1	0	0	0	0	0	0	0	1	0	0	0	1	4	0	0	64	87	19	98.3	98	35	15	10.9	165	11.8	12.6	33.8	0.9	0.6	12.9	23.9	1.1	19	155	139	3.3	8.2	103	22	4	7.48	2.6
0	0	0	1	0	0	0	0	0	0	0	0	0	1	1	1	1	3	0	1	59	100	24	97.5	100	41	15	13.7	92	11.8	16	35.2	1.1	0.8	12.7	23.8	1.2	15	106	145	4.2	7.8	116	16	1.7	7.34	3.6
1	1	1	1	1	1	0	0	1	0	0	0	0	0	1	1	0	5	1	1	67	68	19	99.1	100	28	15	4.8	173	11.4	14	36.9	0.3	0.7	13.1	23.1	1.1	15	79	147	3.7	8.8	109	31	3.3	7.33	0.9
1	1	1	1	1	0	0	0	0	1	0	1	0	1	0	0	0	5	1	1	91	68	20	98.9	94	40	15	10.5	276	13.9	14	41.1	0.4	1.1	13.8	32.1	1.2	16	106	139	4.2	9.6	100	28	4.4	7.34	2.1
1	1	0	1	0	0	0	0	1	0	0	0	0	0	1	0	1	4	0	0	61	116	21	99.2	96	20	15	2.6	137	9.6	16.5	29.4	0.9	1.2	16.8	30.4	1.5	5	102	141	3.7	8.7	106	24	3.4	7.47	1.5
0	1	1	1	1	1	0	0	1	1	0	0	0	0	0	1	0	5	1	0	89	63	21	96.4	96	33	15	9.1	197	13.3	12.9	37.6	0.6	1.7	14	21.5	1.2	41	121	138	4.4	8.5	104	26	4.3	7.46	1.3
1	1	0	1	1	0	0	0	1	0	0	1	0	1	0	0	1	2	0	1	70	87	13	98.6	100	59	15	6.4	213	13.7	14.1	38.7	0.3	1.3	12.9	25	1.1	30	111	139	4.4	8.7	102	26	4.9	7.38	1.3
0	1	1	1	1	1	0	0	1	0	0	0	0	0	0	0	1	2	0	0	87	92	24	97.6	96	38	14	6.9	176	13.7	13	39.4	1.3	0.9	14.4	47.5	1.3	19	146	143	3.8	9	107	23	4.5	7.5	2.3
1	0	0	0	0	0	0	0	0	1	0	0	0	0	0	0	0	5	1	0	76	108	21	99.9	94	42	15	19	529	12.9	13.5	38.2	0.4	0.7	10.9	34.2	1	10	112	133	4	8.3	94	30	3.3	7.48	1.9
0	0	0	1	1	0	0	0	1	0	0	0	0	1	1	0	0	5	1	1	76	175	23	97.6	97	30	15	4.9	197	14.4	13	41.9	0.4	0.9	13.2	30.5	1.1	14	125	138	4.4	9.8	100	25	3.9	7.43	1.1
1	1	0	0	1	0	0	0	1	0	0	0	0	0	0	0	1	3	0	1	74	61	15	97.1	100	28	15	6.3	335	14.7	13.3	44.2	0.5	1	22.6	29.1	2.2	21	134	144	4.2	9	104	28	4	7.52	1.1
1	1	1	1	1	1	0	0	1	0	0	1	0	1	1	0	1	2	0	1	76	82	21	99.1	97	88	15	7.8	229	14.2	13.7	41.2	0.2	1.6	12.3	25.1	1	30	230	143	3.9	9.3	108	23	4.1	7.33	1.3
0	0	0	1	0	0	0	0	0	0	0	0	0	0	0	0	1	2	0	0	71	81	20	97.5	100	28	13	8.1	404	14.6	13.2	42.9	0.5	0.9	11.9	26.2	1	16	99	140	4.2	8.5	103	28	4.2	7.52	1.2
1	0	0	0	1	0	0	0	0	0	1	1	1	1	1	1	1	2	0	1	69	90	16	98.1	100	46	15	5.8	72	10	18.3	31	1.1	0.8	14.2	25.2	1.3	20	151	143	3.3	8.3	108	20	3.4	7.38	2
1	1	0	0	0	0	1	0	1	0	0	0	0	1	1	1	0	5	1	1	68	59	14	99.3	100	32	15	16.2	171	14.1	14.2	43.7	0.6	1.1	12.5	25.6	1.2	26	119	141	5	8.7	106	21	3.3	7.46	2
1	1	1	0	1	1	0	0	1	0	0	0	0	1	1	1	1	3	0	1	70	78	28	98.3	100	86	15	22	168	7.8	13.5	25.3	0.9	2.6	22.7	150	2.1	40	315	146	3.3	8	109	12	2.1	7.02	9.3
0	0	0	0	0	0	0	0	0	0	0	0	0	0	0	0	0	5	1	1	53	90	18	95.9	99	27	15	10.1	213	11	13.2	31.8	0.9	0.8	13.2	21.5	1.1	17	137	142	4.4	7.5	109	23	3.5	7.43	2.8
0	0	0	1	1	0	0	1	1	0	0	0	0	1	0	0	0	5	1	1	60	118	19	99.3	92	36	15	4.4	247	8.1	17.8	27.9	1.3	0.7	19.5	37.7	1.8	17	92	140	4.2	8.9	107	24	4.6	7.53	2.9
0	1	0	0	0	0	0	0	0	0	0	0	0	1	0	0	1	4	0	1	25	91	21	100.7	100	6	15	16.7	280	15.6	11.9	46.3	0.9	1.1	10.9	27.5	1	15	98	141	4	8.9	104	20	4.3	7.32	2.3
1	1	0	0	1	0	1	0	0	0	0	0	0	0	0	1	0	5	1	1	76	81	25	98.8	96	34	15	7.3	106	14.2	13.5	40.2	0.3	1.2	25.1	33	2.3	25	97	143	4.2	8.9	108	26	2.9	7.34	1.2
1	0	0	0	0	0	0	0	0	0	0	0	0	0	0	0	1	3	0	1	56	76	10	98.5	100	23	15	15.8	210	12	11.9	37.1	0.4	0.7	10.7	24.5	1	15	123	137	3.4	8.5	104	19	4.1	7.3	5.3
0	1	0	0	0	0	0	0	0	0	0	0	1	0	0	0	0	5	1	0	85	87	19	98.3	98	35	15	15.3	249	19.1	16.6	59.4	1.6	0.9	11.5	27.1	1	17	144	140	3.6	7.7	106	24	3.4	7.35	2.7
0	1	0	1	1	1	0	0	1	0	0	0	0	0	0	0	0	5	1	0	93	87	19	98.3	98	35	15	5.7	147	12.6	12.5	37	0.4	1.2	11.1	28.6	1	26	86	140	4.5	9.8	104	28	3.7	7.41	1.8
1	1	0	0	0	0	0	0	0	0	0	0	0	0	0	0	0	5	1	1	26	103	22	98.2	100	16	15	14.3	292	13.2	12.6	39.3	0.4	1	10.9	32.8	1	14	110	145	3.9	8	113	18	4	7.23	3.2
0	0	1	1	1	0	0	0	1	0	0	0	1	0	0	0	1	4	0	0	72	87	19	98.3	98	35	15	11.6	311	15.8	13.7	48.7	0.3	0.9	13.6	25.2	1.3	16	154	138	5.1	9.7	100	22	4.5	7.46	1.8
1	0	0	1	1	0	0	0	1	0	0	0	0	1	1	0	0	5	1	0	94	96	19	97.3	97	55	15	3.7	184	11.7	13.7	36.2	0.9	0.7	32	30.6	3.4	28	79	143	3.9	9	107	33	3.8	7.43	1.4
0	1	1	1	0	0	0	0	0	0	0	0	0	0	0	0	1	4	0	1	38	59	16	98.7	100	23	15	21.3	395	16.4	12.4	48.6	0.8	1	12.2	22.6	1	15	173	141	4.2	9.4	102	27	4.1	7.31	3.8
0	1	0	1	0	0	0	0	0	0	0	1	0	0	0	0	0	5	1	0	89	87	19	98.3	98	35	15	7.4	204	13.8	13.5	38.1	0.5	1.5	13.4	29	1.1	21	82	142	3.2	7.6	99	29	3.4	7.54	1
1	1	1	0	0	1	0	0	1	0	0	0	0	1	1	1	0	5	1	1	50	116	23	98.6	99	61	15	16.3	93	13.3	14.8	40.3	0.9	0.8	27.1	47.8	2.5	5	126	145	4.8	7.9	104	22	3.1	7.27	6.1
1	1	0	1	1	0	0	0	1	0	1	0	0	0	1	0	0	5	1	1	63	93	16	95.7	94	40	15	15.1	248	12.4	13.9	35.8	1.4	1.2	27.8	39.4	2.7	28	108	142	4.1	7.8	112	23	2.6	7.18	3.7
1	0	0	0	0	0	0	0	0	0	0	0	0	0	0	0	0	5	1	1	43	88	19	98.7	100	27	15	17.7	252	15.2	12.4	46.8	0.9	0.7	11.3	30.2	1	5	133	142	4.1	8.7	109	24	3.7	7.18	2.2
0	1	1	1	1	0	0	0	1	0	0	0	0	0	0	0	0	5	1	0	79	87	19	98.3	98	35	15	5.6	211	13.4	13.5	37.4	0.2	0.9	35	32.7	3.7	18	111	138	3.9	9	104	27	4	7.39	1.2
1	0	0	1	0	0	0	0	0	0	0	0	0	0	0	0	0	5	1	0	88	80	23	97.8	96	46	15	15.9	646	14	14.9	40.6	0.9	0.6	13.4	31.1	1.1	16	143	136	5.4	9	99	27	2.7	7.55	2.3
0	0	1	0	0	0	0	0	0	1	0	0	0	0	0	0	1	4	0	0	57	87	19	98.3	98	35	15	5	188	11.3	14.4	37.8	0.3	0.7	10.7	31.3	1	7	130	135	3.8	8.5	95	27	4	7.42	1.8
0	0	0	1	1	0	0	0	0	0	0	0	0	0	0	0	0	5	1	0	79	80	23	97.9	94	39	13	6.2	109	6.5	18.3	19.7	0.2	1.2	12.9	29.8	1.1	23	101	137	4.3	8.8	103	24	3.2	7.49	1
0	1	0	1	0	0	0	0	0	0	0	0	0	1	1	1	1	2	0	1	74	84	12	97.8	100	39	15	6.5	287	15.3	13.1	46.5	0.6	1	9.9	40.4	0.9	15	95	142	5	8.7	101	28	3.9	7.44	1.2
0	1	1	0	1	1	0	0	1	0	0	1	0	0	0	0	0	5	1	0	81	60	13	98.6	98	33	15	12.7	148	12.7	14.9	36.5	0.8	3.6	26.7	40.7	2.5	79	170	143	3.5	8.9	96	30	2.3	7.35	2
1	0	0	0	0	0	0	0	0	0	0	1	0	1	1	1	1	2	0	0	57	99	21	98.1	98	31	15	4.8	57	13	14.9	39.7	3.9	0.5	15.1	35.5	1.4	7	115	142	3.6	8.1	105	28	3.1	7.51	1.6
1	1	1	1	1	1	1	0	1	0	0	1	1	0	0	0	0	5	1	0	77	81	8	98.3	96	48	15	7.6	259	12	13.8	37.6	0.4	4.8	12.2	22.3	1	71	177	137	4.8	8.7	104	24	3.4	7.39	0.6
0	0	0	1	1	0	0	0	0	0	0	0	0	0	0	0	0	5	1	0	79	78	27	98.4	100	32	15	6.5	177	12.1	15	34.9	1.6	0.7	13.1	38.2	1.2	16	94	142	4.1	8.8	106	25	3	7.46	3.3
0	1	1	1	1	1	0	0	1	0	0	1	0	0	0	0	1	2	0	0	92	87	19	98.3	98	35	15	6	196	12.6	12.9	39.9	0.3	1.5	13.8	30	1.2	45	161	142	4.6	8.3	105	28	4.2	7.36	1.1
1	0	0	1	1	0	0	0	0	0	0	0	0	0	0	0	0	5	1	1	88	63	11	97	100	45	15	13.4	227	10.4	14.3	31.7	0.9	0.9	12	23.9	1	13	121	143	3.2	8.2	109	24	3	7.47	1.4
1	1	1	0	1	1	0	0	1	0	0	1	0	0	0	0	1	4	0	1	70	90	25	95	89	47	15	9.5	230	15.4	14.7	46.6	0.2	1.6	12.1	30.1	1	25	119	143	3.8	8.6	106	28	4.1	7.27	1.7
1	1	1	1	0	0	0	0	0	0	0	0	0	0	0	1	1	2	0	1	50	102	18	99	100	33	15	5.6	49	12	14	36.7	3.6	0.7	16.1	39.4	1.5	7	174	137	6.1	8.8	98	17	3.5	7.39	6.9
1	1	0	0	0	0	0	0	0	0	0	0	0	1	0	0	0	5	1	1	21	80	19	96.7	100	24	15	30.6	213	14.3	14.3	44	0.9	1.1	13.6	26.8	1.2	16	145	141	3.8	8.2	107	24	3.5	7.44	4.8
0	1	0	1	1	0	0	0	1	0	0	0	0	0	0	0	0	5	1	0	88	87	19	98.3	98	35	15	8.1	200	14.2	13	40.4	0.3	0.7	36.5	31.8	3.7	5	112	145	3.6	9	104	31	4.3	7.33	1.8
0	1	1	1	0	0	0	0	0	0	0	0	0	0	0	0	0	5	1	0	92	87	19	98.3	98	35	15	9.1	359	11.4	14.2	33.6	0.3	1.9	14	26.1	1.2	35	119	143	4.8	8	107	26	3	7.38	1.8
0	1	0	1	1	0	0	0	0	1	0	0	0	0	0	0	1	4	0	0	66	93	16	98.9	94	27	15	18.8	348	12.8	13.4	38.6	0.2	1.3	11.6	28.8	1.1	18	146	140	4.2	8.1	108	24	4.4	7.31	1.4
1	0	1	1	0	1	0	0	0	0	0	0	0	1	1	0	0	5	1	1	87	81	17	96.1	100	44	15	11	259	11.9	13.7	35.7	0.7	1.3	53.1	33.8	4.7	22	241	135	4.4	9.9	98	22	4.3	7.41	1.2
1	1	0	0	0	0	0	0	0	0	1	0	0	1	0	0	0	5	1	1	56	73	20	97.3	100	26	15	8.8	106	15.8	12.1	46.4	0.2	0.7	12	33.6	1.1	10	123	142	4.3	8.1	106	33	3.8	7.28	1.5
0	0	1	1	0	0	0	0	1	1	0	1	0	0	0	0	0	5	1	0	89	77	20	98	91	29	15	6.9	278	12.3	14.1	36.1	0.3	0.8	11.7	25.4	1	18	109	142	4.4	9.7	101	33	4.4	7.41	1
0	0	1	1	1	0	0	0	1	0	0	1	0	0	0	0	0	5	1	0	84	87	19	98.3	98	35	15	11.9	257	13.5	14.2	39.6	0.3	1.5	13.7	33.2	1.2	27	85	141	4.2	8.5	104	26	4.4	7.5	1.2
1	1	0	0	0	0	0	0	0	0	0	0	0	0	1	0	1	4	0	1	28	94	20	100.9	100	20	15	15.5	187	13.1	13.1	38.7	0.3	1.1	13.4	26.6	1.2	16	101	140	4	8.3	108	24	2.6	7.37	1.6
1	0	1	1	1	0	0	0	1	0	0	0	0	1	1	1	1	2	0	1	83	60	10	97.7	100	37	15	5.5	136	10.9	13.4	32.8	0.5	0.8	12.7	30.9	1.2	25	178	135	3.7	9.6	103	25	3.8	7.46	1.2
0	0	0	0	0	0	0	0	1	0	0	0	0	0	0	0	0	5	1	0	79	82	20	98.9	99	29	15	19.4	268	11.6	13.4	36.7	0.3	0.8	11.4	25	1.1	15	134	142	4.4	8.5	110	24	2.6	7.31	3.4
1	0	1	1	0	0	0	0	1	0	0	0	0	0	0	0	0	5	1	1	86	93	16	99	100	41	15	9.7	198	11.2	14.4	32.3	1	1	22.1	27.4	2.1	17	176	139	3.9	9.9	98	28	3.9	7.37	1.9
1	1	0	0	1	1	0	0	1	0	0	1	0	1	0	0	1	3	0	0	89	64	15	97.8	96	47	15	8	224	13.7	13.4	39.6	0.5	1.7	11.3	23.5	0.9	41	94	142	5.2	9.6	106	26	4.5	7.32	2.6
0	1	0	1	1	1	0	0	1	0	0	0	0	0	0	0	1	3	0	1	56	82	23	98.3	100	20	15	6.5	253	14.7	12.1	45	0.9	1.3	10.8	28.1	1	22	140	138	4.5	8.7	99	25	3.5	7.16	7.6
1	0	0	1	0	0	0	0	0	0	0	0	0	0	1	0	0	5	1	0	99	102	27	98.5	97	35	15	7.9	259	10.7	13.8	30.8	0.5	0.8	10.9	23.8	0.9	12	108	132	3.9	9.3	96	28	3.7	7.38	1
1	1	0	1	1	0	1	0	0	0	0	0	0	1	1	0	0	5	1	1	69	56	20	97	98	42	15	9.3	176	14.5	14.6	42.4	0.9	1	12.1	24	1	26	122	146	3.6	8.7	108	28	3.6	7.38	1.2
1	1	0	1	0	0	0	0	1	0	0	1	0	1	0	0	0	5	1	1	92	82	29	98	93	42	15	7.8	199	14.5	13.1	41.6	0.5	0.9	14	29.4	1.3	22	100	140	3.3	9.6	100	28	4.8	7.48	1.4
1	1	0	1	1	1	0	1	1	0	0	1	0	1	1	0	1	3	0	1	87	108	25	99.2	100	40	15	4.4	184	13.6	13.6	42.3	0.4	1.2	13	28.3	1.1	14	87	142	4.8	9.6	106	30	3.1	7.54	4.7
1	1	1	1	1	1	0	0	1	0	0	0	0	1	0	0	0	5	1	1	56	70	15	97.8	100	28	15	9	279	11.2	13.3	35	0.2	1.3	9.4	29.4	0.9	28	431	128	6.3	8.6	90	32	3.5	7.32	0.8
1	1	1	1	1	1	1	0	1	0	0	0	0	1	0	0	0	5	1	1	83	83	20	98.8	99	47	15	16.6	250	10.4	14	33.2	0.4	1.6	10.8	28.5	1	39	468	136	5.6	9.7	102	14	3.8	7.32	5.1
1	1	0	0	0	0	0	0	0	0	0	0	0	1	1	0	0	5	1	1	19	128	30	98.7	95	39	15	9.3	190	12.3	12.3	37.7	0.4	1.3	13	36.9	1.2	17	233	143	5.1	6.8	114	19	2.2	7.09	4.9
0	1	1	0	1	0	0	0	0	0	0	1	0	0	0	0	1	4	0	0	69	77	16	98	99	33	15	7	256	9.3	16.8	28.6	0.2	4.8	11.1	32.8	1	67	88	140	4.2	8.9	102	25	4	7.54	1.6
0	1	0	1	1	0	0	0	1	0	0	0	0	0	0	1	0	5	1	0	89	74	10	95.9	100	42	15	10.2	175	13.5	13	37.2	0.5	1	28.1	29.9	2.8	17	165	135	3	8.3	99	27	3.5	7.36	1.4
0	0	0	0	0	0	0	0	0	0	0	1	0	0	0	0	0	5	1	0	94	87	19	98.3	98	35	15	7.3	257	9	16.6	28.5	0.4	1.6	39.1	34.7	4.1	55	153	138	4.3	8.3	100	30	3.3	7.22	3.7
1	1	0	0	0	0	0	0	0	0	0	0	0	0	0	0	1	4	0	1	52	69	13	98.1	100	37	15	14.6	294	14.5	13.5	42.2	1.2	1	11	28	1	23	183	140	4	9.9	98	31	5.1	7.38	6.3
0	1	1	0	1	1	0	0	1	0	0	1	0	0	1	0	1	2	0	0	90	63	14	97.6	98	35	15	10.9	222	11.5	15.4	36	0.2	2.2	12.5	25.2	1.1	54	95	141	4.8	9.2	108	25	3.7	7.29	1.1
1	0	0	0	1	0	0	0	0	1	0	1	0	0	0	0	1	4	0	0	84	95	23	97.3	97	39	15	14.9	432	12.8	14.1	38.6	0.3	1.5	12.8	27.5	1.1	26	202	142	4.3	8	104	27	1.9	7.37	1.5
0	1	0	0	0	0	0	0	0	0	0	0	0	0	1	0	1	2	0	0	93	75	19	97.9	96	31	15	3.9	162	10	15.1	32.7	0.7	1.1	13.3	34.5	1.2	20	93	140	4.5	8.7	106	27	3.7	7.41	0.7
1	0	1	1	1	1	0	0	1	0	0	0	0	1	0	0	1	2	0	1	68	104	24	98.1	98	28	15	16.2	111	14.4	15.1	41.9	1.6	0.8	14.5	30.4	1.3	18	168	122	4.1	8.9	91	20	3	7.45	1.6
0	1	0	0	0	0	0	0	0	0	0	0	0	0	0	0	1	2	0	1	91	62	17	98.7	100	32	15	10.4	249	11.9	20	38.7	0.6	1.2	11.2	27.5	1	18	159	144	3.8	10	107	24	4.2	7.34	2.2
1	1	1	1	1	0	0	0	1	0	0	0	0	1	0	0	1	2	0	1	79	61	14	97.7	100	46	15	6.4	133	14.4	13.9	35.5	4.8	1.1	10.6	26.3	1	15	190	139	3.9	7.7	105	23	3.2	7.32	2.4
0	1	0	0	1	1	0	0	0	0	0	0	0	0	0	0	0	5	1	1	83	64	6	98.3	97	28	15	7	122	12	14.5	35.5	0.5	0.7	13	28.4	1.2	11	138	139	4.2	8.7	102	24	3	7.31	2.6
0	0	1	0	1	0	0	0	0	0	0	1	0	0	0	0	0	5	1	0	79	87	19	98.3	98	35	15	16	267	12.1	13.9	35.4	0.9	2	13.2	23.8	1.1	26	136	140	4.8	8.1	108	21	2.6	7.34	2.8
1	0	0	0	1	0	0	0	1	1	0	1	0	1	1	0	1	3	0	0	86	76	19	97.7	95	45	15	5.3	126	10.4	14	33.7	1	1.3	17.2	33.5	1.6	43	122	142	3.4	8.9	103	28	3.5	7.4	1.9
1	0	0	1	0	0	0	0	1	0	0	0	0	1	0	1	0	5	1	1	67	93	15	98.1	98	31	15	4.3	194	9.3	14.7	27.6	0.8	0.7	12.3	25	1.1	14	83	126	3.8	8.6	85	25	3.9	7.31	1
0	0	1	1	1	0	0	0	1	0	0	0	0	1	0	0	0	5	1	1	95	166	21	97.6	100	58	15	7.5	185	13	13.7	34.3	0.4	0.7	11.1	23.7	0.9	14	94	144	3.8	9.8	105	27	2.5	7.43	1.2
1	1	0	1	1	1	0	0	1	0	0	1	0	1	1	0	1	3	0	1	90	124	17	97.9	99	49	15	10.1	309	11.7	13.1	34.3	0.7	1.5	11.6	27.4	1	30	94	140	4.1	9.4	100	30	3.9	7.5	1
0	1	0	1	0	0	0	0	0	0	0	0	0	0	0	0	1	2	0	0	71	64	18	97.8	99	25	15	8.5	209	13.1	13.4	37.8	3	0.5	10.9	26.5	1	6	231	140	3.6	8.3	93	25	2.8	7.49	1.3
1	1	0	0	1	0	0	0	1	0	0	1	0	1	1	0	1	3	0	1	88	80	13	99.4	100	42	15	8.7	151	12.5	13.9	36.5	0.4	1	14.3	29	1.3	15	83	137	4.2	8.7	103	25	3.6	7.39	2.1
0	1	0	1	1	0	0	0	0	0	0	0	0	0	0	0	0	5	1	0	68	87	19	98.3	98	35	15	9.5	202	14.1	13.4	40.4	0.4	1.2	20.5	31.3	1.9	31	130	142	4	9.4	103	25	4.3	7.41	1.5
1	0	0	0	0	0	0	0	0	0	0	0	0	0	1	0	0	5	1	1	26	111	18	97.7	100	21	15	12.1	247	13.7	14	41.6	0.2	0.8	13.7	26	1.2	9	116	145	4.2	9.3	110	27	2.7	7.26	1.5
0	1	1	1	0	0	0	0	1	0	0	0	0	0	0	0	0	5	1	0	77	87	19	98.3	98	35	15	8	223	13.6	13.6	39.8	0.4	0.8	12.5	26.3	1.1	20	200	138	3.9	8.6	103	28	4.1	7.45	1.3
1	1	0	0	1	0	0	0	1	0	0	1	0	0	0	0	1	2	0	0	88	61	16	96.5	100	46	14	6.5	167	10.6	12.9	32	0.9	1.6	10.8	25.1	1	27	148	144	4.2	8.7	108	21	3.9	7.49	2
1	1	0	1	0	0	0	0	0	0	1	0	0	0	0	0	0	5	1	1	50	82	9	99	95	18	15	8.2	377	15.8	13.9	46.5	0.1	0.8	14.5	28.6	1.3	12	148	143	4.1	8.9	99	29	4.2	6.81	2.3
0	1	0	1	0	0	0	0	0	0	0	0	0	0	0	0	0	5	1	1	58	98	11	98.6	100	28	15	8	312	12.2	14.4	37.1	0.4	0.7	9.5	29.5	0.9	11	109	141	4	8	107	21	4.2	7.33	2.9
0	0	0	0	0	0	0	0	0	0	0	0	0	0	0	0	0	5	1	0	55	87	19	98.3	98	35	15	12.9	53	13.9	14.1	40.2	0.8	1.6	16.3	38.6	1.5	35	211	134	3	6.6	103	16	2.9	7.44	2.4
1	0	0	0	1	0	0	0	0	0	0	0	0	1	1	0	1	2	0	1	57	79	20	97.4	100	28	15	8.5	359	11.9	14	35.5	0.4	0.6	11.1	34.1	1	11	76	142	3.2	7.9	103	28	3.8	7.32	1.8
0	1	1	1	0	0	0	0	0	0	1	0	0	0	0	0	1	2	0	1	61	94	16	97.7	97	19	15	3.8	145	14.8	14.7	41	0.5	0.6	11.5	29.6	1	7	145	141	4	9.2	102	27	4.7	7.46	1.4
1	1	0	1	0	0	0	0	0	0	0	0	0	1	1	1	0	5	1	1	67	112	25	99.9	95	43	15	2.7	59	14.2	12.6	38.7	0.6	1.1	10.1	35	0.9	17	149	118	3	7.2	83	19	3.9	7.26	3.4
1	1	0	0	0	0	0	0	0	0	0	0	0	0	0	0	0	5	1	1	48	64	14	95	99	29	15	8.6	279	12.9	12.3	39.5	0.3	1.1	13.6	22.5	1.2	15	150	139	6.5	7.6	107	24	3.3	7.39	2.1
0	1	0	1	0	0	0	0	0	0	1	0	0	0	0	0	1	2	0	0	63	87	19	98.3	98	35	15	3.3	88	11.8	14	35.6	0.2	0.9	11.8	29.9	1	17	98	148	3.5	8.8	107	29	4	7.4	2.3
1	1	0	1	1	0	0	0	1	1	0	1	0	0	1	0	1	2	0	0	90	101	24	98.3	97	42	15	7.7	175	13.2	14.4	39.4	0.5	2	34.8	28.2	3.4	45	144	139	4.1	8.3	104	19	3.7	7.45	1.4
0	1	0	1	0	0	0	0	0	0	0	0	0	0	0	0	0	5	1	0	86	87	19	98.3	98	35	15	5.1	120	14.3	12.5	43	0.9	1.1	13	28.2	1.1	20	111	143	3.8	9.5	106	28	3.4	7.45	1.8
0	0	1	1	0	1	0	0	1	0	0	1	0	0	0	0	0	5	1	0	90	87	19	98.3	98	35	15	13.5	282	12.1	13.9	36.3	0.2	1.5	9.5	29.1	0.9	36	120	133	4.4	9.4	96	24	4.3	7.4	1
1	0	0	0	0	0	0	0	0	0	0	0	0	0	0	0	1	4	0	1	88	64	26	99.7	97	50	15	10.6	123	11.6	12.8	36.3	0.6	1	11.4	27.6	1.1	18	109	141	3.9	8.6	106	21	4.2	7.39	0.9
1	1	0	1	1	0	1	0	0	0	0	0	0	1	0	0	0	5	1	1	78	115	17	100.4	100	27	15	14.3	211	15.2	13.4	43.2	1	0.9	10.4	27.7	1	22	122	143	4.2	8.7	103	21	4.6	7.48	2.5
0	0	0	1	1	0	0	0	0	0	0	0	0	0	0	0	0	5	1	0	93	67	16	100.9	94	32	15	9.9	313	11.8	14.5	34.6	0.3	0.7	11.8	22.9	1	13	91	138	4	9.8	96	29	4.6	7.32	1.7
0	1	0	1	1	0	0	0	0	0	0	0	1	0	0	0	1	4	0	0	79	87	19	98.3	98	35	15	4.5	212	14.4	13.4	43.6	0.5	1.3	12.9	25.2	1.1	17	86	141	4.2	9.6	104	27	4.6	7.46	3.6
1	1	0	0	0	0	0	0	0	0	0	0	0	1	0	0	0	5	1	1	33	90	15	97.5	99	28	15	21.7	281	16.1	13.8	45.1	0.3	1	11.4	26.5	1	15	142	143	4.5	8	112	24	4.2	7.29	1.7
0	1	0	0	0	0	0	0	0	0	0	0	0	0	0	0	1	4	0	0	24	87	19	98.3	98	35	15	8.4	349	15.2	12.9	43.6	0.2	1	10.8	28.8	1	15	87	137	3.7	8.7	99	25	3.2	7.36	1.8
0	0	0	1	1	1	0	0	1	0	0	0	1	0	0	0	1	2	0	0	82	87	19	98.3	98	35	15	8.5	257	12.9	13	40.1	0.4	0.8	10.7	38.2	1	10	92	140	3.9	10.2	105	26	3.5	7.43	0.7
0	1	0	0	0	0	0	0	0	0	0	0	0	0	0	0	1	4	0	0	47	87	19	98.3	98	35	15	8.8	293	14.3	12.7	41.5	0.7	0.9	11.2	33.4	1	13	88	138	3.8	9	101	25	4	7.47	2.1
1	1	0	0	0	0	0	0	0	0	0	0	0	0	0	0	0	5	1	1	51	97	25	97.6	93	40	15	11.3	235	13.7	12.1	40.5	0.9	0.7	10.1	30.8	0.9	4	122	137	4.1	8.2	101	17	4.4	7.31	2.4
0	1	0	1	0	0	0	0	0	0	0	0	0	0	0	0	0	5	1	0	51	87	19	98.3	98	35	15	7.6	408	15.6	13.3	46.3	0.4	1.2	14.7	26.1	1.3	13	88	141	4.8	9.6	102	26	4.4	7.41	1.8
1	1	0	1	0	0	0	0	0	0	0	0	0	0	1	0	0	5	1	1	84	97	16	99.4	81	54	15	8.2	227	13.1	13.6	36.9	0.2	1	10.6	30.3	1	19	164	142	3.3	8.6	100	30	3.9	7.39	2
0	1	0	0	0	0	0	0	1	0	0	0	0	1	0	0	1	3	0	0	50	107	8	99.5	100	28	15	23.6	225	14.8	12.9	45.1	0.2	1.3	13.7	24.5	1.3	18	136	139	6.1	8.4	104	19	3.9	7.12	4.2
1	1	1	1	0	0	0	0	0	0	1	0	1	1	1	1	0	5	1	1	64	89	18	101.1	92	15	15	3	50	14.2	13.5	40.3	2.5	1	15.1	28.8	1.3	16	127	134	3.9	9.5	97	24	4.2	7.42	10.4
1	1	1	1	1	0	1	0	1	0	0	1	1	1	1	0	1	2	0	1	75	80	16	98.2	100	36	15	6	144	13.9	13.9	38.3	0.4	1.2	20.9	28.5	2	23	156	143	4.9	9.8	105	30	4.1	7.36	0.9
1	0	1	1	1	1	0	0	0	0	0	0	0	1	1	0	1	2	0	1	78	108	31	98.5	94	27	15	9.1	384	12.1	14.5	37.3	0.4	1	13	27.4	1.2	13	150	124	3.9	9.7	85	27	4.7	7.37	1.6
0	1	1	1	0	0	0	0	1	0	0	1	0	1	0	0	0	5	1	0	72	90	24	98.4	90	28	15	12.2	160	14.2	13.7	41.6	2.2	1.2	27.8	31.3	2.6	24	259	136	5.1	8.2	99	25	3.7	7.21	2.2
0	1	0	0	0	0	0	0	0	0	0	0	0	0	0	0	1	3	0	0	50	79	19	97.8	99	20	15	7.8	197	15.3	13.2	47.1	0.5	1.1	10.7	25.9	1	16	98	141	4	10	103	23	4.7	7.49	2.9
1	1	1	1	0	0	1	0	0	0	0	0	0	0	1	1	1	2	0	1	51	83	30	98.9	95	16	15	11	154	13.9	14.3	40.9	0.2	0.8	12.1	29.9	1.1	14	245	143	3.9	7	105	24	2	7.49	1.1
0	1	0	0	1	0	0	0	0	0	0	0	0	0	0	0	1	2	0	1	50	95	18	101.6	99	23	15	9.2	197	11.2	20.9	37.1	0.9	1.2	11	26.4	1	13	133	135	4	8.8	96	23	4.3	6.99	15.8
1	0	1	1	1	0	0	0	1	1	0	0	0	1	1	0	0	5	1	1	82	92	10	97.9	100	47	15	8.3	283	14.6	12.8	42.9	0.7	1	11.2	32.6	1	19	223	135	4.2	8.8	94	33	4.5	7.43	1.7
0	0	0	0	0	0	0	0	1	0	0	1	0	0	0	0	0	5	1	0	91	87	19	98.3	98	35	15	7.3	168	13.6	14.4	41.5	0.3	2.7	13.3	29.7	1.2	85	126	140	4.3	9.6	99	28	4.2	7.46	1
1	0	1	1	1	0	0	0	0	0	0	0	0	0	0	0	1	2	0	1	82	88	16	98	100	40	15	16.2	199	12.3	13.4	38.8	0.2	0.8	14.5	30.4	1.3	24	315	140	3.6	9.1	99	24	4.3	7.38	1.7
1	1	0	0	1	1	0	0	0	0	0	0	1	0	1	1	0	5	1	1	64	80	18	97.8	100	37	15	6	56	11.3	17	31.9	0.7	0.9	11.9	26.1	1	19	91	139	3.7	8.7	103	26	3.8	7.33	0.8
1	0	0	1	1	0	0	0	1	0	0	1	0	0	0	0	0	5	1	1	93	72	17	97.3	98	33	15	12.2	146	12.9	13.4	36.9	0.8	0.9	10.5	25.5	1	31	124	129	5.1	8.5	95	19	2.5	7.3	3
0	1	0	0	0	0	0	0	0	0	0	1	0	0	0	0	0	5	1	1	93	71	12	98.3	99	68	15	7.7	268	12.6	13	37.7	0.4	1.2	12.3	28.6	1	24	73	140	5.2	8.4	103	29	3.4	7.11	2.2
1	1	1	0	1	0	0	0	0	0	0	0	0	1	0	1	0	5	1	1	77	48	7	94	100	42	15	9.8	210	11.8	14.3	33.2	0.9	1	14.9	28.3	1.3	20	200	141	3.8	9	105	25	3.3	7.31	2.1
0	0	0	0	0	0	1	0	0	0	0	0	0	0	0	0	0	5	1	0	45	87	19	98.3	98	35	15	13.8	174	11	12.9	32.7	0.3	0.5	14.5	30.4	1.3	17	158	138	4.2	8.3	101	24	4	7.45	2
0	1	0	1	1	0	0	0	0	0	0	1	0	0	1	0	0	5	1	0	90	81	22	97.9	97	31	15	4.8	122	12.7	13.8	39.3	0.7	1.3	13.2	29.2	1.1	22	94	141	4	9.2	101	31	3.4	7.39	1.3
1	0	1	1	1	1	0	0	1	0	0	0	0	1	1	0	0	5	1	1	90	95	9	97	96	57	15	5	284	10.5	12.8	34.4	0.3	0.8	11.2	30.5	1	18	74	134	4.5	9.4	98	26	3.4	7.27	0.9
0	1	1	1	1	0	0	0	1	0	0	0	0	0	0	0	0	5	1	0	87	87	19	98.3	98	35	15	4.7	163	14	14.6	41.9	0.9	0.8	14.5	34.7	1.3	18	200	139	3.5	8.3	100	23	3.4	7.43	1.2
1	1	0	0	0	0	0	0	0	0	0	0	0	0	0	0	0	5	1	1	25	99	20	100.1	100	18	15	20.6	283	16.4	14.1	44.3	1.2	0.7	12.3	24.6	1	13	123	142	4.3	8.7	106	23	3.5	7.36	3
1	1	0	0	0	0	0	0	0	0	0	0	0	1	0	0	0	5	1	1	47	99	14	95.8	100	49	15	10.1	270	12.1	15.9	34.8	0.4	1.4	12.9	24.2	1.1	14	114	127	4.5	9.8	83	33	3.9	7.35	9.9
1	0	0	0	0	0	0	0	0	0	0	0	0	1	1	0	0	5	1	1	84	73	16	98.2	100	30	15	9.5	234	12.7	13.3	36.4	0.5	0.7	12.3	27.8	1	14	113	142	3.7	9	107	28	3.3	7.46	0.8
0	1	0	0	1	0	0	0	1	0	0	0	0	0	0	0	0	5	1	0	73	75	24	98.8	94	23	15	6	175	15.4	13.8	44.9	1.1	1.1	14	30.8	1.2	20	93	141	3.9	8.8	107	25	3.9	7.49	1.1
0	0	0	0	1	0	0	0	0	1	0	0	0	0	0	0	1	4	0	0	31	87	19	98.3	98	35	15	7.8	319	12.3	13.7	36.9	0.2	0.7	11.2	32.9	1	13	90	140	4.2	8.9	105	26	3.9	7.31	0.8
1	0	0	0	0	0	0	0	0	0	0	0	0	0	0	0	0	5	1	0	89	68	27	96.8	100	40	14	15.6	310	12.3	12.8	35.9	0.9	1	13	27.4	1.1	22	123	140	4.8	8.5	105	30	3.2	7.46	2.5
0	1	0	1	1	0	0	1	1	0	0	0	0	0	0	0	1	2	0	1	63	71	20	97.9	100	39	15	18.3	266	13.3	13.2	37.4	0.9	1.1	13.1	20.2	1.1	12	112	140	4.1	7.8	110	22	3.5	7.29	3.9
0	0	0	1	1	0	0	0	1	0	0	0	0	0	0	0	1	4	0	0	91	61	11	98	98	35	15	7.6	207	13.7	14	41.5	0.3	0.7	10.5	29.1	1	18	99	140	3.8	10.3	103	25	4.5	7.42	1.8
1	0	1	1	1	0	1	0	1	1	0	0	0	1	1	1	0	5	1	1	53	90	13	95.7	100	30	15	7.2	111	12	14.6	37.2	2.6	0.7	12.4	34.9	1.1	12	152	135	3.4	9.3	89	25	4	7.39	5.1
0	0	0	1	0	0	1	0	0	0	0	0	0	0	0	0	0	5	1	0	91	87	19	98.3	98	35	15	12.2	202	14	14.7	42.9	0.5	0.7	11.2	25.8	1	18	148	141	6.1	9.8	100	23	3.6	7.4	1.5
0	0	0	1	0	0	1	0	0	0	0	0	0	0	0	0	1	3	0	0	89	180	25	96.9	99	59	15	5.5	454	12.8	13.4	40.1	0.8	0.6	11.8	33.9	1.1	13	106	139	4.2	9.4	103	25	4.4	7.36	1.4
0	0	0	1	1	0	0	0	0	0	0	0	1	0	0	0	0	5	1	0	73	87	19	98.3	98	35	15	7.3	267	13.6	14.8	40.7	0.5	0.7	13.6	22.6	1.2	18	90	137	4.8	8.4	104	25	4.1	7.6	4.2
0	1	0	0	0	0	0	0	0	0	0	0	0	0	0	0	1	4	0	1	55	82	15	97.6	100	28	15	14	181	14.3	12.1	43.3	0.7	0.9	11.5	22.5	1.1	14	122	139	3.8	8.7	103	24	3.5	7.38	1.8
1	0	0	1	0	1	0	0	1	0	0	0	0	1	1	1	1	4	0	1	66	57	16	97.5	100	44	15	15.6	201	12.4	13.1	38.8	0.5	0.8	12.5	28	1.2	20	123	141	3.1	7	110	21	3.3	7.34	2.8
1	1	0	0	0	0	0	0	0	0	0	0	0	1	1	0	0	5	1	1	60	61	30	97.8	100	34	15	7.7	146	15.5	12.2	44.9	1.3	1	11.6	31.4	1.1	21	155	143	4.7	8.6	102	28	2.8	7.43	1.9
0	1	0	0	0	0	0	0	0	0	0	0	0	0	0	0	1	4	0	0	25	87	19	98.3	98	35	15	4.6	223	15.2	13.3	44.6	0.9	0.8	11.9	22.3	1	15	89	139	3.7	9.6	101	28	5	7.45	2
1	1	0	0	0	0	1	0	0	0	0	0	0	0	0	0	1	2	0	0	76	78	18	97.8	97	40	15	6.5	227	13.1	13.9	41.4	0.4	0.7	11.7	24.5	1.1	11	110	137	6.8	8.8	103	21	3.8	7.38	1.3
0	1	0	0	0	0	0	0	0	0	0	0	0	0	0	0	0	5	1	0	25	82	11	97.8	98	17	15	10.4	252	16	12.7	48.5	0.2	1	10.1	28.3	0.9	8	109	139	4.3	10.1	102	26	4.5	7.28	0.9
1	0	0	0	0	0	0	0	0	0	0	0	0	1	1	1	0	5	1	1	51	94	11	98.4	99	48	15	5.8	183	12.1	13.5	34.5	0.6	1	13.1	21.4	1.1	16	94	140	4.1	10	104	26	3.6	7.46	4.8
0	1	0	0	0	0	0	0	0	0	0	0	0	0	1	0	0	5	1	0	21	97	16	98.3	100	19	15	26.8	187	11.4	12.9	34.1	0.7	1.1	12.3	23	1.1	21	85	143	3.7	8.3	104	20	4.2	7.4	5.6
1	1	1	1	1	0	0	1	1	0	0	1	0	0	0	0	1	4	0	1	71	68	17	98.9	95	33	15	9.7	290	11.8	13.8	33.8	1	1.5	27.9	39.9	2.8	24	87	136	4.6	8.7	102	28	3.7	7.49	1.2
0	1	0	1	1	0	0	0	0	0	0	0	0	0	0	0	1	4	0	0	87	107	18	98.2	96	33	13	11.9	243	12.2	14.9	38.2	0.7	0.7	14.6	28.1	1.3	17	89	140	4.2	8.1	105	21	3	7.39	2
0	1	0	0	0	0	0	0	0	0	0	0	0	0	0	0	1	4	0	1	25	109	18	100.4	100	23	15	19.4	260	13.6	13.6	39.5	0.9	1	13.7	19.9	1.2	8	82	141	3.7	9	102	31	4.3	7.4	1.9
1	1	0	0	0	0	0	0	0	0	0	0	0	0	0	0	0	5	1	1	46	83	18	98.9	100	24	15	16	145	15	12.1	43.7	0.4	0.9	11.5	22.2	1.1	9	121	137	4	8.2	98	25	3.9	7.3	2.9
0	1	1	1	1	0	0	0	0	0	0	0	0	0	0	0	0	5	1	0	72	68	21	98.3	96	25	15	6.5	141	16	13.4	44.3	0.6	1	13.4	34.2	1.1	30	81	142	3.5	9.4	100	30	4.9	7.42	1.6
0	1	1	0	1	1	0	0	1	0	0	1	0	0	0	0	1	4	0	1	71	74	19	96.4	98	29	15	6	133	11.9	14.6	38.9	0.5	1.8	16	36.8	1.5	33	103	142	3.7	9.2	101	27	4	7.4	0.8
0	1	0	0	0	0	0	0	0	0	0	0	0	0	0	0	0	5	1	0	44	87	19	98.3	98	35	15	11.8	279	16	13	48	1	0.5	10.7	33.3	1	12	87	138	4.5	8.4	103	20	3.9	7.36	1.6
0	0	0	0	0	0	0	0	0	0	0	0	0	0	0	0	1	4	0	0	22	87	19	98.3	98	35	15	8	168	9.7	14.3	29.2	0.5	3.2	12.8	30.7	1.2	13	83	144	3.2	8.2	106	23	3.4	7.38	1.1
0	1	0	0	0	0	1	0	0	0	0	0	0	0	0	0	0	5	1	0	19	110	12	99	98	10	15	13.3	297	15.2	11.8	45.4	0.9	0.9	11.4	28.1	1.1	9	148	141	4.4	8.6	103	26	4.1	7.46	2.4
0	0	1	1	1	0	0	0	0	0	0	0	0	0	0	0	1	2	0	0	63	87	19	98.3	98	35	15	9.9	387	12.4	13	38.2	0.1	0.7	12.9	26.1	1.1	15	209	142	4.4	9.2	109	25	4.1	7.35	2.2
1	1	0	1	0	0	0	0	0	0	0	0	0	0	0	0	1	2	0	1	76	69	14	97.6	98	42	15	5.8	152	11.6	13.2	35.2	0.8	0.7	12.7	28.1	1.2	22	84	144	3.8	7.6	108	24	3.3	7.45	1.2
1	1	0	1	0	0	0	0	0	0	0	0	0	0	1	1	0	5	1	1	67	87	20	99.6	98	52	15	11.6	180	13.8	14.2	41.7	0.3	0.7	11.5	27.3	1.1	8	97	141	4	8.8	103	20	3.3	7.48	1.2
0	0	0	1	1	0	0	0	0	1	0	0	0	0	0	0	1	2	0	0	84	87	19	98.3	98	35	15	7.4	383	13.7	13.5	37	0.5	1.1	14.6	30.2	1.3	19	107	138	3.8	10	102	28	4.5	7.45	1
1	1	0	0	0	0	0	0	0	0	0	0	0	1	0	0	0	5	1	1	72	97	20	99.9	99	34	15	9.1	213	14.5	14.9	42.1	0.4	0.8	11	27.3	1	14	125	139	3.6	9.1	107	23	4.2	7.3	2.2
0	1	0	1	1	0	0	0	0	0	0	0	0	0	0	0	0	5	1	1	49	71	20	98.2	100	27	15	9.7	323	15.9	13.7	45.7	0.7	0.8	14.2	21.6	1.2	7	187	145	4	8.9	107	23	5.1	7.34	2.2
1	1	1	1	0	0	0	0	0	0	0	0	0	1	1	1	0	5	1	1	52	109	16	98.9	99	31	15	9.1	44	10.2	17.4	30	7.6	0.6	13	25.6	1.2	14	171	135	5.7	8.8	93	20	3.6	7.57	3.3
1	1	0	0	0	0	0	0	0	0	0	0	0	0	0	0	0	5	1	0	49	55	14	98.4	100	24	15	7.9	146	15.1	12.9	42.2	1.1	1.1	11.1	33.6	1	11	103	139	4	9.4	104	29	4.5	7.44	1.1
0	1	0	1	0	1	0	0	1	0	0	0	1	0	0	0	1	4	0	0	91	87	19	98.3	98	35	15	6.9	315	11.9	17.4	37.7	0.7	1.1	12.3	26.6	1.1	23	118	144	3.6	9.8	102	31	3.8	7.27	3.5
1	1	0	1	1	0	0	0	0	0	0	0	0	0	0	0	0	5	1	1	64	98	12	100.8	92	20	15	18.9	271	15.5	13.7	44.8	0.5	1	12.3	19.8	1	15	123	138	3.6	8.9	104	25	3.7	7.41	1.6
1	1	1	0	1	1	0	0	0	0	0	1	0	0	0	0	1	3	0	1	51	66	18	98.3	100	26	15	8.5	153	8.6	14.8	27.7	0.4	3.7	10.7	24.8	1	80	77	138	5	9.4	91	31	3.9	7.57	1.6
1	0	1	1	0	0	0	0	0	0	0	0	0	1	0	0	0	5	1	1	67	102	12	98.1	100	49	15	8.3	192	7.4	14.4	21.9	0.4	0.7	18.9	56.5	1.7	11	178	136	4.2	7.6	104	13	3.4	7.27	3.6
1	1	0	0	1	1	0	0	1	0	0	0	0	1	0	0	1	2	0	1	74	85	24	99	89	26	15	8.7	209	11.7	14.8	35.5	1.6	0.9	21.1	36.4	1.9	13	104	138	4.4	8.5	100	26	3.5	7.3	1.5
1	1	0	1	1	0	0	0	0	0	0	0	0	0	0	0	1	4	0	1	42	88	18	98.2	100	25	15	15.7	222	14	13.3	39.7	0.5	0.7	11.6	25.1	1	8	87	142	3.9	8.6	105	22	3.1	7.28	2.4
1	1	0	0	1	0	0	0	0	0	0	0	0	0	0	0	0	5	1	0	63	75	16	100.3	96	33	15	16.5	288	13.9	13.2	42.8	0.9	0.8	10.3	24.7	0.9	11	130	139	4.3	8.8	103	26	3.2	7.42	1.6
1	1	0	0	0	0	0	0	0	0	0	0	0	0	0	0	1	4	0	1	48	69	19	97.5	100	26	15	11.8	172	13.6	13.1	39.8	0.9	1.1	15.5	30.1	1.4	13	142	143	4.2	8.4	110	24	3.4	7.39	1.7
0	0	0	0	0	0	0	0	0	0	0	0	0	0	0	0	1	2	0	0	80	87	19	98.3	98	35	15	8.6	185	12.9	11.4	38.7	0.4	0.7	12.4	29.2	1.1	12	132	147	4	9.3	106	26	3.8	7.54	1.1
1	1	1	1	0	1	0	0	1	0	0	0	0	0	0	0	1	2	0	1	82	80	18	97.2	100	57	15	9.2	205	14.9	14.4	46.2	1.5	1.2	12.3	28.2	1.1	31	173	138	4.2	5.4	99	29	3.8	7.56	3.5
0	1	0	1	0	0	0	0	0	0	0	0	0	0	0	0	1	3	0	0	67	91	11	98	99	20	15	23.9	290	13.3	14.4	39.3	1	1.1	11.3	24.8	1	14	162	141	4.2	8.3	99	24	4.3	7.42	1.7
1	1	0	1	1	1	0	0	1	0	0	0	0	0	0	0	0	5	1	0	90	72	16	96	100	52	15	6.1	193	13	14.4	38	0.6	1.2	26	32.8	2.5	31	167	142	3.3	8.2	108	25	3.9	7.34	2.2
1	1	0	0	0	0	0	0	0	0	0	0	1	0	1	0	1	4	0	1	69	113	22	98.6	96	22	15	10.1	220	13.6	12.5	40.8	0.3	0.8	13	26	1.2	7	121	139	3.7	9.1	96	21	3.2	7.37	1.5
0	0	0	1	1	0	0	0	1	0	0	1	0	0	0	0	1	4	0	0	95	61	15	95.5	96	26	15	6	240	13.1	13.8	36.2	0.4	0.9	12.1	26.1	1	17	96	134	4.2	8.7	100	26	4.6	7.39	1.9
0	1	0	1	1	0	0	0	0	0	0	0	0	0	0	0	0	5	1	0	74	67	16	97.9	99	30	15	6.4	257	13.5	13.3	41.4	0.9	1	12.5	31.3	1.1	14	84	140	4.6	9.3	103	26	4	7.2	1.5
0	1	1	1	1	0	0	0	1	0	0	1	0	0	0	0	0	5	1	0	58	70	12	98.1	97	32	15	16.7	291	12.5	12.9	36.7	0.3	2.1	12.3	28.7	1.1	44	448	126	5.4	8.1	93	16	2.9	7.39	1.7
0	0	0	1	0	0	0	0	1	0	0	0	0	0	0	0	0	3	1	1	80	100	20	97.5	100	29	15	11.5	150	11.5	13.4	37.5	0.6	0.8	13.2	25.4	1.2	14	156	132	5	8.8	97	20	3.5	7.49	2.1
0	1	0	1	1	0	0	1	1	0	0	0	0	0	0	0	0	5	1	0	83	66	12	97.8	99	28	15	5.1	122	12.7	13.4	37.7	1.4	0.9	27	33.7	2.6	27	146	140	4.4	9.2	100	29	3.9	7.46	1.1
1	1	1	1	1	0	0	0	1	0	0	0	0	0	1	0	1	3	0	0	77	100	16	97.6	93	41	15	7.8	169	17.2	14.6	51.2	0.9	0.8	41.5	48.4	3.7	21	134	141	4.3	10.2	102	28	2.5	7.48	2.8
0	1	0	0	1	0	0	0	0	0	0	0	0	0	0	0	1	3	0	0	78	104	21	98.7	97	44	15	9	126	11.9	12.9	37	0.4	1	13.1	30.1	1.2	23	143	136	5.3	8.4	104	18	3.9	7.47	1.5
0	1	0	1	0	0	0	0	0	0	0	0	0	0	0	0	0	5	1	0	55	117	12	97.7	97	17	15	8.5	161	13.7	14.7	40.6	0.4	0.7	8.8	38.2	0.8	17	118	142	3	8.5	99	26	3.9	7.45	1.8
1	0	0	1	0	0	0	0	0	0	0	0	0	1	1	1	1	4	0	1	54	112	19	98.3	100	66	15	5.9	36	5.3	21.9	18.6	1.5	0.7	26.6	116.7	2.4	6	279	149	3.3	10.1	106	14	2.5	6.71	15.5
0	0	1	0	1	0	0	0	0	0	0	0	0	0	0	0	1	2	0	1	84	87	20	98.6	100	52	15	14.2	144	9.1	12.5	27.3	0.3	1.1	17.3	25.7	1.6	41	258	141	4.9	7.4	102	18	2.7	7.3	10.4
0	1	0	0	1	0	0	0	0	0	0	0	0	0	0	0	1	4	0	0	70	88	22	98.7	96	33	13	3.6	146	16.7	11.8	46.3	0.7	0.8	12.8	30.7	1.2	11	85	145	4	9.6	105	26	4.5	7.4	4.7
1	1	0	1	0	0	0	0	0	0	0	0	0	1	1	0	1	2	0	1	42	122	24	100.2	100	35	15	15.8	231	13.1	15.8	39.4	0.4	1.2	11.2	25.1	1	15	149	145	4.1	7.9	111	19	2.8	7.26	3
1	1	0	1	1	0	0	0	0	0	0	0	0	1	0	0	1	4	0	1	63	60	14	98.1	99	26	15	10.2	161	15.2	12.7	46.6	0.7	0.6	14.5	30.4	1.3	17	133	137	5.3	8.8	105	21	3.7	7.12	3.4
1	1	0	1	0	0	0	0	0	0	0	0	0	1	0	0	0	3	1	1	37	59	20	95.6	100	28	15	10.5	246	15	12.8	45.4	0.4	0.7	9.8	28.1	0.9	6	114	137	4.7	7.1	108	16	3.6	7.34	2.5
0	0	1	0	0	0	0	0	0	0	0	0	0	0	0	0	1	4	0	0	84	87	19	98.3	98	35	15	9.1	165	9.6	13.1	29.5	0.8	0.9	28.3	30.6	2.6	32	140	136	3.3	9.8	102	21	3.4	7.32	1
1	1	0	0	0	0	0	0	0	0	0	0	0	1	1	1	1	2	0	1	49	73	17	98.3	100	29	15	8.3	122	15.3	12.5	44.8	0.7	1.2	20.1	37	1.8	15	137	140	4.6	8.7	107	20	2.7	7.3	1.7
0	0	0	1	1	0	0	0	0	0	0	0	0	0	0	1	0	5	1	0	77	88	14	98.4	99	26	15	10.8	294	14	13.1	40.3	0.5	1.4	17.9	27.4	1.6	28	88	140	4	8.8	101	26	4.3	7.35	1.6
1	1	0	0	0	0	0	0	0	0	0	0	0	1	1	0	1	2	0	1	82	73	15	97.9	96	44	15	10.3	200	13.7	14.9	40.8	1.3	0.9	14.6	32.3	1.3	18	109	138	4.7	9.2	101	21	2.5	7.48	1.1
0	1	1	1	1	1	1	0	1	0	0	1	0	0	0	0	0	5	1	0	88	87	19	98.3	98	35	15	4.1	147	11.5	14.3	34.9	0.4	1	23.5	41.9	2.3	25	93	137	4.5	8.7	100	29	4.1	7.5	1.3
0	0	0	0	0	0	0	0	0	0	0	0	0	0	0	0	1	4	0	0	55	87	19	98.3	98	35	15	5.4	155	11.8	14.8	36.7	0.5	0.4	13	35.1	1.2	8	95	141	3.1	8.7	102	25	4.3	6.56	22.6
1	1	0	1	0	0	0	0	0	0	0	0	0	1	1	1	0	5	1	1	74	83	21	96.5	100	26	15	4	32	10.1	14.9	29.2	1.7	0.5	17.5	33	1.6	10	103	141	3.6	7.2	106	23	2.9	7.42	1.8
1	1	0	1	1	1	1	0	1	1	0	0	0	1	1	0	1	3	0	1	74	89	19	98.1	97	30	15	8	233	13.3	13.9	40.3	0.3	0.9	15.8	45.8	1.5	24	94	142	3.8	9.1	102	30	4	7.43	1.7
0	1	1	1	0	0	0	0	0	0	0	0	0	1	1	1	0	5	1	1	83	67	16	96.6	99	59	15	17	234	12	12.7	36.1	0.9	1.2	13.1	30.5	1.1	25	177	139	4.1	7.9	109	20	2.4	7.34	2.1
1	1	1	1	1	0	0	0	0	0	0	0	0	1	0	0	0	5	1	1	67	89	25	99.1	93	52	15	7.8	180	12.9	14.6	39.6	0.8	1.2	11.8	22.7	1.1	26	293	146	4.4	9.3	105	29	3.6	7.37	2.8
0	0	0	1	1	1	0	0	1	0	0	0	0	0	0	0	0	5	1	0	93	87	19	98.3	98	35	15	5.7	39	13.8	14	43.2	0.3	0.5	12.2	28.3	1.1	13	83	140	3.6	8.4	102	25	3.5	7.32	1.2
1	0	1	1	1	0	0	0	0	0	0	1	1	0	0	1	1	2	0	0	80	98	18	98.8	98	63	15	0.5	42	8.5	25	26.3	0.8	2.5	13.5	23.7	1.2	48	171	139	4.5	8.3	103	16	3.2	7.4	1.8
0	1	0	1	0	0	0	0	1	0	1	0	0	0	0	0	1	2	0	0	55	87	19	98.3	98	35	15	6.3	123	11.7	17.9	34.4	1.5	0.8	17.8	47.9	1.7	9	97	142	3.4	8.3	108	23	3.5	7.22	1.7
1	1	0	0	0	0	0	0	0	0	0	0	0	1	1	1	1	4	0	1	30	89	28	97.9	100	28	15	17.1	151	11.2	13.3	34.6	0.3	0.9	13.5	24.1	1.2	17	118	147	4	7.5	116	19	4	7.27	3.3
1	1	1	1	1	0	0	0	0	0	0	0	0	0	0	0	0	5	1	1	88	70	23	98.7	96	37	15	17	300	13.7	14	40.9	0.5	1	11.6	28.9	1.1	11	121	137	4.4	8.8	102	26	3.3	7.39	1.1
0	0	0	1	0	0	0	1	1	1	0	0	0	1	0	0	1	4	0	0	82	66	15	95.2	97	45	15	6.9	235	13.4	13.4	39	0.4	0.9	13	20.1	1.1	20	112	145	3.5	10.2	99	38	4.3	7.56	1.1
0	1	0	0	0	0	0	0	0	0	1	0	0	0	0	0	1	4	0	0	37	87	19	98.3	98	35	15	16	182	11	12.8	32.9	0.6	1.1	14.9	31.4	1.4	22	134	136	4.6	7.7	101	26	3.5	7.28	4.4
0	0	0	0	0	0	0	0	0	0	0	0	0	0	0	0	0	5	1	0	88	87	19	98.3	98	35	15	7	313	13	14.3	37	5.8	0.6	10.8	32.7	1	11	102	136	6.4	8.8	102	26	2.9	7.38	1.3
1	1	0	0	0	0	0	0	0	1	0	0	0	0	1	0	1	4	0	1	25	70	20	98	93	8	15	19.8	338	14.5	12.3	40.8	1.5	0.7	10.7	25.3	1	17	88	139	3.8	8.3	108	21	3.9	7.31	1.9
0	0	1	1	0	0	0	0	0	0	0	0	0	0	0	0	0	5	1	0	83	79	15	99.3	100	32	15	8.3	227	11.9	12.7	35.5	0.2	1.3	11.8	23.2	1	26	205	136	4.3	9.5	101	26	3.8	7.36	2
1	0	0	1	0	1	0	0	0	0	0	1	0	1	1	0	0	5	1	1	99	119	24	98.9	96	28	15	7.1	284	12	13.8	36.6	0.2	0.7	15.8	25.8	1.4	23	94	136	4.9	8.1	97	24	3.2	7.39	0.9
0	0	1	1	1	1	0	0	1	0	0	0	0	0	0	1	1	4	0	0	60	89	11	98	96	22	15	14.7	345	12.7	15	37.2	0.9	0.7	14.1	28	1.2	11	139	137	4.7	8.6	101	25	3.4	7.15	0.6
1	0	1	1	1	0	0	0	0	1	0	1	0	1	0	0	1	4	0	1	72	128	10	97.4	100	46	15	8.8	151	13.6	16.2	43.9	0.2	1	47.1	30.4	4.5	16	94	139	4.7	8.9	102	25	3.4	7.38	1.4
1	1	1	0	0	0	0	0	1	1	0	1	0	1	0	0	0	5	1	1	72	81	24	99.9	93	39	15	10	141	13.5	16.5	41.9	1.2	8.4	22.2	29.9	2.1	35	165	139	5.5	9.2	93	32	4.1	7.41	1
1	1	1	0	0	0	0	0	0	0	0	0	0	1	1	0	0	5	1	1	89	85	16	96.8	99	35	15	6.3	170	11.7	14.4	33.9	0.3	0.6	11.5	31	1.1	20	106	133	4.2	8.6	99	26	3.5	7.43	1
0	0	1	1	1	0	0	0	1	1	0	0	0	0	0	0	0	5	1	0	86	69	16	97.8	94	28	15	12.3	186	12.3	12.5	38.2	0.2	0.7	11	26.9	1	22	144	130	4.3	8.9	96	22	4.1	7.4	1.3
0	1	1	0	1	0	0	0	0	0	0	1	0	0	0	0	1	2	0	0	70	87	19	98.3	98	35	15	10.8	130	11.4	16.3	36.3	0.4	3.1	10.9	26.4	1	21	203	136	4.9	8.4	97	25	4.2	7.54	1.3
1	0	1	1	1	0	0	0	0	1	1	0	0	1	0	0	1	4	0	1	72	94	20	97.8	100	37	15	11.1	251	13.7	13.1	40.3	0.6	1	12.8	26.7	1.1	13	180	141	4	8.8	102	29	3.7	7.4	2.5
1	1	0	0	0	0	0	0	0	0	0	0	0	0	1	0	0	5	1	1	25	113	20	97.1	100	28	15	17.4	187	11.3	12.3	33.5	0.4	1	13.2	26.9	1.2	14	133	145	4.7	7.9	115	17	2.7	7.18	2.8
0	1	1	0	1	0	0	0	0	0	0	0	0	0	0	0	1	4	0	0	92	87	19	98.3	98	35	15	9.2	197	12.9	13.8	38.6	0.9	1.1	12.3	27	1.1	17	177	138	4.5	8.3	102	26	3.6	7.46	1.2
1	0	0	1	1	1	1	0	0	0	0	0	0	1	1	0	0	5	1	1	90	70	16	97.2	100	33	15	5.4	182	12.1	14.5	37.2	0.7	0.7	36.6	32	3.8	11	101	126	4.5	9.6	87	31	3	7.43	1.1
0	0	0	1	0	0	0	0	1	0	0	0	0	0	0	0	0	5	1	1	92	55	10	97.8	100	28	15	5.1	209	13.2	13.2	39.5	0.4	1	10.3	29.5	0.9	19	100	140	4.3	9.2	104	25	4.7	7.47	2.5
0	1	1	0	1	0	0	0	1	0	0	1	0	0	0	0	0	5	1	0	85	99	22	98.5	99	35	15	11.3	229	11.5	15.3	37.2	0.5	1.4	11.2	26.2	1	19	124	131	8.1	9.3	94	24	2.8	7.37	1.9
1	0	0	1	1	0	0	0	0	0	0	1	0	0	0	0	1	4	0	1	91	93	16	97.7	99	45	15	8.3	316	11.7	13.1	35.6	0.4	1.5	11.3	35.3	1	45	81	146	4.4	9.8	108	26	3.8	7.39	1.6
0	1	0	0	0	0	0	0	0	0	1	0	0	0	0	0	0	5	1	0	61	76	9	98.1	100	31	15	1.5	52	14.1	14.2	40.7	1	0.9	14.1	52.8	1.2	14	103	133	4	8.1	101	24	2.3	7.54	2.1
1	1	0	0	0	0	0	0	0	0	0	0	0	1	1	0	1	4	0	1	46	96	16	100.4	90	36	15	8.7	172	11.2	15.4	35.3	0.5	1.6	18.7	89.6	1.7	25	121	149	3.4	8	115	21	2.7	6.87	7.6
1	1	0	1	0	0	0	1	0	0	1	0	0	1	0	0	1	3	0	1	39	105	23	99.4	100	10	15	8.4	211	9.2	14.8	28.8	0.5	0.6	11.5	24.7	1.1	17	99	158	4	8	122	26	2.8	7.43	1.1
1	1	0	1	0	0	0	0	0	0	0	0	1	0	0	0	0	5	1	1	83	71	13	98.2	99	45	15	14.6	229	14.9	14.3	41.3	0.9	1.1	12.2	23.9	1	18	141	141	3.2	9.4	100	29	4.9	7.36	2.8
0	0	0	1	0	0	0	0	0	1	0	0	0	0	0	0	1	4	0	1	82	85	20	98.2	90	47	15	13.9	192	11.1	13.3	31.5	0.3	0.9	12.6	24.2	1.1	21	123	139	3.3	9	99	28	3.5	7.47	4.2
0	1	1	1	1	0	0	0	0	0	0	0	0	0	1	0	1	4	0	1	45	137	34	98.5	67	10	15	8.9	331	18	14.7	50.4	0.3	0.8	13.5	27.8	1.2	18	105	137	4.4	10.1	97	28	4.5	7.39	0.7
1	1	1	1	0	0	0	0	0	0	0	0	0	0	0	0	0	5	1	1	63	99	14	98.1	88	34	15	13.1	228	12.5	13.8	39.6	0.5	0.8	24.5	34.9	2.3	17	285	136	4.8	9	95	26	4.6	7.39	0.7
1	0	0	0	0	0	0	0	0	0	0	0	0	0	1	0	1	2	0	1	37	97	12	98.8	100	12	15	20.3	229	8.8	18.8	29.3	0.4	0.6	11.3	21.5	1	8	120	139	3	7.1	104	23	3	7.45	2.1
0	0	0	1	1	0	0	0	0	0	0	0	0	0	0	0	0	5	1	0	81	87	19	98.3	98	35	15	15	376	12.8	13.4	39.3	0.6	0.9	13.3	21.7	1.1	21	125	142	2.9	8.2	106	27	3.4	7.38	2.3
0	0	1	1	1	0	0	0	0	0	0	0	0	0	0	0	0	5	1	1	60	92	18	97.7	100	18	15	8.1	260	15.9	13.8	45.8	0.3	0.7	11.9	23	1	12	178	141	4	9.8	101	29	3.9	7.39	1.8
1	1	0	0	0	0	0	0	0	0	0	0	0	1	1	0	0	5	1	1	52	94	15	97	98	37	15	15.9	311	13	14.7	38.8	0.3	0.8	12.7	23.7	1.1	11	163	146	4.6	8.5	111	25	3.6	7.4	1.7
0	1	0	1	1	0	0	0	0	0	0	0	0	0	0	0	0	5	1	0	85	87	19	98.3	98	35	15	5.4	220	15	14	43.7	0.5	1.3	20.1	30.6	1.9	31	101	139	4.7	9.3	104	24	4.1	7.4	1.1
1	1	0	1	1	0	0	0	1	0	0	0	0	1	1	0	0	5	1	1	66	67	20	95.3	100	34	15	13.8	157	7.8	15	22.7	0.3	1.8	15	28.1	1.3	27	140	137	4.4	8.1	109	15	2.8	7.21	2.8
0	1	1	0	0	0	0	0	0	0	0	1	0	0	1	0	1	2	0	0	69	73	18	97.4	99	52	15	10.1	299	12.8	27.4	36	21.1	1	27.9	47.5	2.5	13	103	128	4.2	8.2	92	21	2.9	7.45	1.7
0	1	0	1	0	0	0	0	0	0	0	0	0	0	0	0	1	4	0	0	79	105	21	98.1	100	46	14	10.4	365	6.7	19.9	24.3	0.3	1.2	12.4	21.1	1.1	16	177	127	4.4	8.9	92	22	4	7.37	2.1
0	1	1	0	0	0	0	0	0	0	0	0	0	0	0	0	0	5	1	0	49	104	9	97.6	100	13	15	6.6	159	14.1	13	41.8	0.4	1.5	16.5	31.9	1.5	19	146	138	3.8	9.7	98	26	4.7	7.49	1.9
1	1	0	0	0	0	0	0	0	0	0	0	0	1	0	0	1	4	0	1	37	110	18	99.8	96	25	15	7.3	181	15.5	12.1	45.5	0.2	0.7	11	26.7	1	10	141	138	4	9.2	101	26	4.6	7.38	1.6
1	1	0	0	0	0	0	0	0	0	0	0	0	0	0	0	0	5	1	1	35	87	15	99.1	100	23	15	27.9	181	13.1	12.4	39	0.3	0.6	11.6	25.3	1.1	11	138	142	4.3	7.9	110	19	3.2	7.17	2.8
1	1	0	1	1	0	0	0	1	0	0	1	0	1	1	1	1	3	0	1	90	80	16	99	100	38	15	5.6	188	14.1	14	42.2	0.6	1.3	9.7	28.2	0.9	31	94	142	4.9	8.7	104	28	4.6	7.4	0.8
1	1	1	0	1	1	0	0	1	0	0	1	0	0	0	0	1	3	0	1	65	63	9	97.4	100	34	15	8.3	363	9.4	14.2	29	0.3	5.2	9.4	32.7	0.9	46	99	136	4.6	10	102	20	4.5	7.16	1.2
1	0	0	1	1	0	0	0	0	0	0	1	0	1	1	0	1	2	0	1	90	125	21	97.6	99	53	15	9.2	428	10.4	14.5	32	0.2	1.1	13.7	39	1.2	21	88	140	4.6	9.3	102	23	4.2	7.33	1
0	0	1	1	1	0	0	0	1	0	0	0	0	0	0	0	0	5	1	0	63	87	19	98.3	98	35	15	6.8	222	13.8	15.2	42.5	0.5	0.6	12.7	31.6	1.1	18	452	132	4	8.7	93	23	4.3	7.46	2.4
1	1	0	1	0	0	0	0	0	0	0	0	0	0	0	0	0	5	1	0	81	84	21	97.4	98	44	14	12.2	273	14.3	13	42.5	0.9	0.9	12.4	25.2	1	14	102	137	3.9	9.3	99	28	3.8	7.45	1.6
1	0	0	1	0	0	0	0	0	1	0	0	0	1	0	0	1	4	0	1	92	73	18	98.7	99	37	15	7.5	342	12.9	14	36.2	0.2	0.8	11.6	24.3	1	17	121	137	3.9	9.7	97	31	4.2	7.3	1.1
1	1	0	1	1	0	0	0	0	0	0	0	0	1	1	0	1	3	0	1	78	83	21	99.5	98	38	15	6.3	172	16	12.9	47.7	0.4	1.2	13	20.1	1.2	17	98	139	4.6	7.2	100	27	2	7.46	0.9
1	1	1	1	1	0	0	0	0	1	0	1	0	1	1	0	1	4	0	1	77	68	12	101.1	96	41	15	8.8	208	11	16.1	33.8	0.6	1.2	30.2	32.2	3.2	32	97	137	3.9	9.4	99	29	4.4	7.5	1
1	1	0	1	1	0	0	0	0	0	0	0	0	1	0	0	1	4	0	1	80	44	19	98.6	93	55	15	6.8	207	14	13.8	42.1	0.3	1	13.9	27.2	1.2	17	111	143	3.8	9.5	103	31	3.1	7.42	1.8
0	0	0	1	1	0	0	0	0	0	0	0	0	0	0	0	1	4	0	0	90	87	19	98.3	98	35	15	5.6	192	12.1	13.2	35.8	0.3	0.7	10.7	29.2	1	15	130	129	3.6	9.2	96	23	3.8	7.36	1.7
0	1	0	0	1	0	0	0	1	0	0	0	1	0	0	0	0	5	1	0	67	83	25	98.8	98	36	15	11.3	352	15.1	14.2	42.8	0.5	1.1	10	37	0.9	19	74	141	4.1	9.9	102	25	4.5	7.43	1.1
1	0	0	0	0	0	0	0	0	0	0	0	0	1	1	1	1	4	0	1	39	122	12	92.8	93	32	15	6.8	200	7.8	13.4	27.6	0.5	0.8	18.7	58.5	1.7	8	155	145	4.4	10.7	109	19	2.1	7.03	7.1
0	1	0	0	0	0	0	0	0	1	0	0	0	1	0	0	0	5	1	1	33	84	21	96	92	37	15	8.3	221	14	12.6	40.1	0.2	1.1	10.5	29.1	1	13	192	138	5.3	7.4	104	28	4.1	7.14	2.9
0	0	0	1	0	0	0	0	0	0	0	0	0	0	0	0	0	5	1	0	75	87	19	98.3	98	35	15	8.5	211	14	13.2	40.8	0.4	0.8	11.7	33.8	1.1	15	107	143	3.7	9.6	104	27	4	7.34	1.9
0	0	1	1	1	0	0	0	0	0	0	0	0	0	0	0	1	3	0	0	81	133	28	98.7	95	33	15	5.3	125	15.3	12.9	44.9	0.9	1.7	37.4	45.1	3.5	21	471	132	3.6	9.1	96	24	4.1	7.43	2.2
1	1	1	1	1	1	0	0	1	0	0	1	0	0	0	1	0	5	1	0	82	92	20	97.7	97	45	15	10.5	169	11.3	14.7	36.2	1.6	0.9	12.3	35.2	1.1	24	93	144	4.2	9.5	104	29	4.1	7.41	1.7
1	1	0	1	1	0	0	0	0	1	0	1	0	1	1	0	1	4	0	1	77	92	28	98.4	91	59	15	12.9	358	13.9	14.1	40.8	0.2	6.8	22	44	2.1	86	117	134	4	8.2	96	21	3.5	7.24	1.5
1	0	1	0	0	1	0	0	0	0	0	1	0	0	1	0	1	2	0	1	37	98	14	99.5	99	32	15	8.6	357	12	16.7	36.7	0.2	11.6	11.5	26.6	1	40	301	137	5.3	8.8	95	17	4.5	7.34	2.1
1	1	1	1	1	1	0	0	1	0	0	0	0	0	0	0	0	5	1	1	66	86	18	99.1	99	27	15	6.9	193	15.2	14.2	45.8	0.6	1	10.2	29.4	0.9	17	109	142	4.4	9.4	106	28	4.3	7.34	3
1	1	0	0	0	0	0	0	0	0	0	0	0	0	0	0	1	4	0	1	37	111	20	102.1	100	16	15	10.1	302	14.9	12.9	42.7	0.7	1	11	26.6	1	15	169	138	4.1	7.9	101	27	3.7	7.17	3.3
0	0	0	0	0	0	0	0	1	0	0	0	0	0	0	0	0	5	1	0	83	87	19	98.3	98	35	15	10.2	223	12.5	14.1	37.5	0.3	0.8	11.6	32.3	1.1	18	137	140	4.4	8.8	106	24	2.4	7.31	2.4
1	0	0	1	0	0	0	0	0	0	1	0	0	0	1	0	1	4	0	1	59	104	33	99.6	100	39	15	14.6	109	7.1	18	23.4	0.4	1.3	13.8	30.9	1.3	19	122	129	4.2	7.7	98	18	2.2	7.35	2
1	1	1	1	1	0	0	0	0	1	0	1	0	1	0	0	1	3	0	1	68	101	18	98.6	89	48	15	5.9	188	13.2	12.4	39	1.2	0.9	14.5	30.4	1.3	16	159	142	4.1	10.9	106	26	3.9	7.31	3.4
0	0	1	1	1	0	0	0	0	0	0	0	0	0	0	0	0	5	1	0	79	87	19	98.3	98	35	15	14	153	12.6	13.8	38	0.6	0.7	11.9	25.2	1	14	117	145	3.7	9.5	105	27	4	7.31	1.3
0	1	0	1	1	1	0	0	1	0	0	0	0	0	0	0	1	4	0	0	93	92	24	98	98	35	15	9.9	137	14	13.6	41.3	0.6	1.1	14.8	44.7	1.3	20	121	136	4.4	8.6	105	23	3.6	7.43	1.7
0	1	0	0	0	0	0	0	1	0	0	1	0	0	0	0	1	4	0	0	91	119	19	98	97	44	15	9.2	265	8.9	14.9	26.8	0.6	4.2	13.9	28.6	1.3	154	124	136	3.6	6.7	99	19	2.8	7.38	1.7
1	0	0	1	0	0	0	0	0	0	0	0	0	1	0	1	1	2	0	0	97	84	11	97.9	94	40	15	5.2	98	10.8	15.4	35.4	1.6	0.8	15.3	44.7	1.4	16	100	130	6.2	9.6	95	26	3.3	7.4	1.9
0	1	0	0	0	0	0	0	1	0	0	0	0	0	0	0	0	5	1	0	82	73	13	97.6	99	51	15	5	164	13.5	14.9	44.2	0.6	1.4	13.3	30.2	1.2	26	94	133	4.4	9.1	97	27	4.3	7.38	3.3
1	1	1	1	0	1	0	0	1	0	0	1	0	1	1	0	1	2	0	1	89	73	13	97.2	100	51	15	6.9	173	10.7	13.7	33.4	0.3	1.4	12.1	30.4	1.1	30	370	130	5.1	9.4	93	28	4.2	7.3	0.6
0	1	0	0	1	1	0	0	0	0	0	0	0	0	0	0	1	4	0	0	74	87	19	98.3	98	35	15	8.9	236	14.3	12.9	44.6	0.8	1	10.9	30.1	1	21	91	139	3.8	8.8	101	24	4.2	7.34	1.5
0	0	1	1	1	0	0	0	1	0	0	1	0	0	0	0	1	3	0	0	85	82	19	98.7	96	30	15	10.5	336	10.2	14.7	32.4	0.6	0.9	17.7	36.6	1.6	37	98	141	4.4	8.7	101	27	3.6	7.45	1.3
1	0	1	1	1	0	0	0	1	0	0	0	0	1	0	0	0	5	1	1	78	83	26	99.6	96	58	15	8.5	256	13.1	17.8	42.3	0.9	0.7	12.7	23.8	1.1	17	124	142	3.9	9.1	103	27	3.3	7.39	2
0	1	1	1	1	0	0	0	0	0	0	0	0	0	0	0	1	2	0	0	84	86	26	97.5	98	43	14	5.7	125	12.1	15.8	37	0.4	1.7	16.5	37.3	1.5	53	96	132	4.6	9.8	97	22	4.7	7.33	1.3
1	1	1	0	1	0	0	0	0	1	0	0	1	0	1	1	0	5	1	0	63	90	22	98.6	96	51	15	7.8	187	12.1	14.1	35.9	0.3	1	13	24.3	1.1	21	132	142	3.5	8.1	104	26	4.4	7.45	1
1	1	0	1	0	0	0	0	0	0	0	0	0	0	0	0	0	5	1	1	43	96	18	98.6	100	19	15	17.2	276	12.5	12.9	39	2.9	1.1	10.4	23.6	1	10	114	140	3.2	8.4	108	25	3.4	7.19	3.6
0	0	0	0	0	0	0	0	0	0	0	0	0	0	0	0	1	4	0	1	49	68	16	98	100	26	15	12.4	236	12.8	12.2	37.7	1.2	0.8	11.3	25.2	1	16	114	138	4.3	7.7	109	21	3.5	7.38	1.8
1	1	1	0	0	0	0	0	1	0	0	1	0	1	1	1	1	4	0	1	60	84	17	98.2	100	38	15	13.1	322	10.3	13.2	29.6	0.4	13.9	12.2	41.7	1.1	56	171	134	3.3	7.4	87	24	2.9	7.32	3
1	1	0	0	0	0	0	0	0	0	0	0	0	0	0	0	0	5	1	1	43	107	17	99.9	98	36	15	10	152	12.2	13.2	34.4	0.3	0.7	11.1	16.8	0.9	11	124	144	3.8	7.5	111	18	3.5	7.26	1.9
0	1	1	0	1	0	0	0	0	0	0	0	0	0	0	0	1	4	0	0	62	87	19	98.3	98	35	15	10.3	296	13.7	12.5	39.3	0.7	0.9	14.5	30.4	1.3	18	225	138	4.3	9.6	103	24	4.2	7.43	0.8
1	1	0	1	0	0	0	0	0	0	0	0	0	1	0	0	1	4	0	1	60	51	20	100.7	99	43	15	17.8	500	15	13.6	43.5	0.2	1	11.2	20.1	0.9	10	148	146	4.8	8.7	107	28	4.3	7.45	1.1
0	1	0	0	1	1	0	0	1	0	0	0	0	0	0	0	0	5	1	0	78	73	19	98.2	100	34	15	6.3	188	11.8	13.6	33.4	0.5	1	11.8	27	1.1	18	144	138	3.7	8.6	104	27	3.7	7.32	1.7
1	0	0	1	1	1	0	0	0	0	1	0	0	0	0	0	1	4	0	1	66	65	12	98.4	100	35	15	5.2	324	12.5	12.4	38.1	0.4	0.6	11	20	0.9	15	171	137	3.5	10.4	97	25	4.4	7.38	5.3
1	1	0	1	1	0	0	0	0	0	0	1	0	1	0	0	0	5	1	1	66	48	17	98	83	51	15	9.4	349	14.2	15.7	42.8	0.4	0.5	10.8	32.2	1	14	82	142	3.8	10.2	101	27	4.2	7.35	1.4
1	1	1	1	1	1	0	0	1	0	0	0	0	1	1	0	1	3	0	1	79	135	21	98.4	98	73	15	9.9	236	14.9	17.4	42.7	0.6	1.1	11.9	22.8	1	23	72	135	4.5	8.3	100	19	3.7	7.28	2.7
1	1	1	1	1	0	1	0	1	0	0	1	0	1	0	0	0	5	1	1	84	66	14	98.1	100	49	15	5.6	132	13.6	13.9	41.2	0.5	1	18.3	44.8	1.7	14	248	142	4.2	8.3	107	32	3.7	7.45	1.2
0	0	0	1	1	0	0	0	0	0	0	0	0	0	0	0	0	5	1	1	81	97	20	97.8	100	30	15	14.8	138	11.1	13.6	31.8	0.6	0.7	13.8	22	1.3	18	96	135	4.9	8.1	102	21	2.9	7.29	1
1	1	0	1	1	1	0	0	1	1	0	0	0	1	0	0	0	5	1	1	72	114	19	99.2	93	32	15	13.2	288	14.7	14.7	45.7	0.4	0.9	12	29.7	1	15	141	144	4	8.7	102	26	4.1	7.23	1.6
1	1	1	1	1	0	0	0	0	0	0	1	1	0	0	0	0	5	1	1	70	70	13	99.1	98	39	15	5.1	200	12.8	13.5	36.2	0.5	1.1	26	28.5	2.5	20	184	136	4.6	8.9	101	25	3.8	7.4	0.9
1	0	1	0	1	0	0	0	1	1	0	1	0	1	1	0	0	5	1	0	70	108	13	98.6	98	33	15	4.5	171	12.7	15.7	29.8	0.2	12.5	14.3	25.1	1.2	94	86	139	4.7	10	94	28	4.3	7.38	1.2
0	0	0	1	1	0	0	0	0	0	0	1	0	0	0	0	1	2	0	0	64	87	19	98.3	98	35	15	7.2	255	13.1	13.4	39.5	0.2	1.2	10.1	29.5	0.9	17	98	135	5.1	10.2	99	28	4.6	7.38	1.1
1	1	1	1	0	0	0	0	0	0	0	0	0	0	0	0	0	5	1	1	73	90	22	98.4	98	30	15	6.9	195	10.8	12.2	30.9	0.2	0.7	9.7	26.8	0.9	15	134	125	4.4	8.4	92	20	2.5	7.32	1.9
1	0	0	0	0	0	0	0	0	0	0	0	0	0	0	0	0	5	1	1	53	80	15	95.1	100	29	15	14.1	202	12.1	12.9	33.2	1	0.9	15	29	1.3	17	182	144	3.3	6.5	111	19	3.2	7.32	4
1	1	1	1	0	0	0	0	0	0	0	0	0	0	0	0	1	4	0	1	48	88	19	97.6	100	19	15	9.1	312	13.5	13.3	41.6	0.1	1	10.2	26.4	0.9	15	340	140	4.6	8.9	104	21	4.2	7.27	2.3
1	1	1	1	0	0	0	0	0	1	1	1	0	0	0	0	1	4	0	1	64	64	17	97.6	100	28	15	3.6	59	12.7	15.3	39.3	2.1	1	17	48.8	1.6	8	103	138	3.7	8.6	105	26	2.8	7.44	1.5
1	0	1	1	1	0	0	0	1	0	0	0	0	0	0	0	1	4	0	1	91	81	22	97.8	100	35	15	14.7	273	11.5	16	33.5	0.4	1	11.7	22.2	1	25	131	143	4.7	8	108	23	3	7.11	4
1	1	0	1	0	0	0	0	0	0	0	0	0	0	0	0	0	5	1	1	38	82	26	98.5	100	12	15	11.5	126	10.9	12.7	33.7	0.4	0.9	11.1	23.6	1	16	98	137	3.6	7.6	102	26	3.6	7.31	2.5
0	1	0	1	1	1	0	0	1	0	0	0	0	0	0	0	1	2	0	0	94	87	19	98.3	98	35	15	4.9	223	12.6	13.4	38.1	0.7	0.9	12.2	24.8	1	23	91	135	3.8	8.9	98	23	4	7.4	1.3
1	0	1	0	1	0	0	0	0	0	0	0	1	1	0	0	0	5	1	1	80	67	18	99.5	88	31	15	7.1	170	13.4	12.5	40.1	0.3	0.8	10.4	31.2	1	20	438	133	4.2	9.6	94	25	3.4	7.37	0.9
0	1	1	1	0	0	0	0	0	0	0	0	0	0	0	0	1	4	0	1	62	93	15	99.5	100	24	15	17.1	203	14.5	13.9	43.2	0.7	0.7	10.7	30.7	1	13	125	143	3.5	7.6	112	21	3.1	7.37	1.3
1	1	0	1	0	0	0	0	1	0	1	1	0	1	1	0	1	4	0	0	70	85	16	98.6	96	39	15	6.3	193	13	14.8	39.5	3.5	1.1	14.3	34.8	1.3	15	92	134	4.4	9	96	24	3.2	7.45	2.1
0	0	0	1	0	1	0	0	1	0	0	0	1	0	1	1	0	5	1	0	86	80	22	99.2	92	56	15	0.5	41	6.8	19	18.7	2.4	0.6	12.6	18.6	1.1	21	145	137	3	8.3	98	24	3.5	7.47	0.9
1	1	0	1	1	0	0	0	0	0	0	0	0	1	1	0	1	4	0	1	73	94	27	97.8	96	66	15	23	311	11.9	13	36.3	0.2	1	11.4	23.9	1.1	28	192	143	4.2	7.6	109	20	1.6	7.28	3.7
1	1	0	0	1	1	0	0	1	0	0	1	0	1	0	0	0	5	1	1	82	113	9	102	100	68	15	11.4	222	8.7	18.2	28.5	0.5	5.2	14.1	23.2	1.3	50	126	137	5.4	7.9	107	20	3	7.35	1.3
1	0	0	1	1	1	0	0	1	0	0	0	1	0	0	0	1	3	0	0	73	51	13	98.2	99	36	15	5.3	274	13.6	12.8	38	1.4	0.9	11.7	26.2	1	16	125	137	3.8	9.9	102	22	3.2	7.44	1
0	0	1	1	0	0	0	0	1	0	0	0	0	0	0	0	1	4	0	1	92	92	17	97.7	98	87	5	9.2	248	14.1	14.4	41.9	0.7	1.1	13.7	27.6	1.2	21	128	136	4.8	8.9	94	31	4.5	7.49	2
0	0	0	0	0	0	0	0	1	0	0	0	0	0	0	0	0	5	1	1	92	72	22	97.8	98	58	15	13.8	251	12.7	13.5	38.6	0.9	1	12	24.7	1	22	162	142	3.4	8.8	106	23	3.5	7.39	2.3
1	1	0	0	0	0	0	0	0	0	0	0	0	1	0	0	1	3	0	1	29	97	13	99.3	100	23	15	5.7	117	10.1	14.7	31.6	1.4	0.6	10.4	28.6	1	5	105	139	4.5	8.1	105	24	3	7.45	0.7
0	1	0	0	0	0	0	0	0	0	0	1	0	0	0	0	1	4	0	0	84	87	19	98.3	98	35	15	4.4	207	11	13.5	34.8	0.9	1.7	12.9	24.3	1.1	36	96	143	4.7	10	107	29	4.3	7.48	2
1	0	0	1	1	0	0	0	0	0	0	0	0	0	0	0	0	5	1	0	88	72	20	99.3	100	26	15	8.7	319	11.6	13.1	34.8	0.9	0.8	9.7	29.2	0.9	18	102	142	4.1	8.3	108	26	3.1	7.38	1.4
1	0	0	0	0	1	0	0	1	1	0	0	1	0	0	0	0	5	1	0	68	79	13	97.6	98	47	14	4.8	234	11.5	13.1	33.4	0.3	0.8	12.9	44.7	1.1	13	111	142	4.3	9.2	108	28	4.3	7.48	1
1	1	0	1	1	0	0	0	0	0	0	0	0	1	1	0	0	5	1	1	67	103	18	97.8	98	29	15	8.4	304	15.7	14	45.9	0.5	0.9	11.2	27.7	0.9	16	95	140	4	7.7	100	33	4.4	7.39	1.8
1	1	0	1	0	0	0	0	0	0	0	0	0	1	0	0	0	5	1	1	68	80	21	98.6	93	23	15	7.4	248	14.2	13.5	40.6	0.4	0.9	12.8	21.2	1.1	18	111	137	4.7	8.9	104	26	4.5	7.4	1.4
1	0	1	1	0	0	0	0	0	0	0	0	0	0	0	0	1	2	0	1	77	75	22	98.8	100	26	15	5.7	301	11.8	15.3	39.1	0.2	0.7	11	28.6	1	15	128	136	5.4	9.1	99	29	3.5	7.47	1.7
0	1	1	0	1	0	0	0	1	0	0	1	0	0	0	0	1	3	0	1	85	60	14	98.3	100	33	15	6.3	151	13.4	13.2	39.8	1.8	1.5	12.6	28.7	1.2	27	112	138	3.7	6.7	99	30	4.2	7.47	2.7
1	0	0	1	0	0	1	0	0	0	0	0	0	1	0	0	0	4	1	1	82	106	21	97.5	96	52	15	15.4	302	12.9	11.9	37.4	0.5	0.5	11	28.4	1	11	178	126	4.9	9.3	86	29	3.3	7.37	2.7
1	0	0	0	0	0	0	1	0	0	0	0	0	1	0	0	1	2	0	1	56	66	14	98.6	100	35	15	9.7	186	11	12.9	32.6	0.3	0.8	13.3	21.9	1.2	21	133	142	3.5	7.4	108	20	3.9	7.33	2.4
0	1	1	1	1	0	0	0	0	0	0	0	0	0	0	0	0	5	1	0	68	87	19	98.3	98	35	15	21.4	219	14.2	13.2	42.2	0.5	0.7	11.6	23.9	1	15	171	139	3.8	8.7	102	24	3.7	7.45	1.7
0	1	0	0	0	0	0	0	0	0	0	0	0	0	0	0	1	3	0	0	36	87	19	98.3	98	35	15	21	290	13.9	13.1	40.5	0.4	1	10.1	27.8	0.9	9	103	137	4.4	10	95	26	4.8	7.43	1.7
1	1	0	1	0	0	1	0	0	0	0	0	0	1	0	0	1	4	0	1	56	98	16	97.8	100	17	15	8.6	124	13.9	14	42	0.1	1.2	10.7	26.5	1	20	97	142	3.4	8.8	102	15	3.2	7.44	2.7
0	0	1	1	1	1	0	0	0	0	0	0	0	1	0	0	0	5	1	1	88	74	17	97.9	98	45	14	7.6	357	12	16.9	39.1	0.9	0.9	21.5	33.7	2	13	199	138	4.2	9.9	98	28	4.3	7.39	1.7
0	0	0	1	0	0	0	0	0	0	1	0	0	0	0	0	0	5	1	0	58	88	18	98.2	93	19	15	12.5	234	10.9	13.7	31.9	0.9	1	12.5	30	1.1	17	154	133	3.6	8.9	95	30	3.6	7.3	0.7
1	1	0	0	1	0	0	0	1	0	0	0	0	1	0	0	1	4	0	1	70	87	17	98.2	95	38	15	9.5	152	13.9	12	40.1	0.7	1.1	10.5	18.4	1	19	113	142	4.7	8.9	106	22	3	7.3	7.4
0	1	1	1	1	0	0	0	0	1	0	0	0	0	0	0	0	5	1	1	85	118	26	96.5	100	40	14	11	234	11.4	15.1	33.8	0.2	1	12.4	25.2	1	15	159	141	4.3	9.1	103	28	4.1	7.09	1.8
1	1	0	1	0	1	0	0	1	0	0	0	0	1	1	0	0	5	1	1	71	51	19	96.4	93	31	15	7.5	206	13.6	12.5	36.7	0.2	0.8	12.3	27.6	1	16	91	138	4	9.6	104	26	4	7.45	0.9
1	1	0	0	0	0	0	0	0	0	0	0	1	1	0	0	1	2	0	1	61	68	15	97.5	100	37	15	10.1	346	10.6	13.6	30	0.8	0.7	12.1	22.2	1.1	7	90	116	3.5	8.2	80	16	3.1	7.4	1.4
0	0	1	1	1	0	0	0	0	0	0	0	0	0	0	0	1	4	0	0	65	83	19	99.4	94	28	15	20	141	14.4	12.4	46.4	0.3	0.8	10.7	21.7	1	15	150	142	7.2	10.2	107	21	4.3	7.36	0.9
1	1	0	0	1	0	0	0	0	0	0	1	0	0	1	1	0	5	1	1	54	126	29	100.2	93	46	15	20.7	22	14.5	13.2	36.9	2.3	1.2	14.5	20.3	1.3	15	111	141	3.8	9.8	103	24	5.1	7.4	2.6
1	0	0	1	0	0	0	0	0	0	0	0	0	1	1	0	0	5	1	1	68	78	23	98.6	100	34	15	10.8	325	10.5	13.8	33.5	0.7	0.8	10.1	29.4	0.9	20	139	141	2.8	8	105	23	3.4	7.18	3.4
1	1	1	0	0	0	0	0	0	0	0	1	0	1	0	0	0	5	1	1	64	120	21	98.6	90	33	15	14	259	11.2	14.6	34.1	0.3	7.3	13.6	33.7	1.2	29	310	140	4.2	7.9	96	32	3.7	7.43	1.2
1	0	0	1	1	0	0	0	0	0	0	0	0	0	0	0	1	3	0	0	76	100	24	98.4	98	36	13	6.8	276	13.3	12.8	38.8	1.5	0.7	11.9	20.7	1.1	14	109	142	4.1	9	102	31	4.1	7.39	5.8
0	0	0	1	0	0	0	0	0	0	0	1	0	0	0	0	1	2	0	1	89	74	16	97.8	99	37	15	9.1	250	12.3	12.6	35.6	0.2	0.9	14	24.8	1.2	16	92	138	4.3	8.4	97	30	3.8	7.38	2.7
0	0	1	1	1	0	0	0	1	0	0	1	0	0	0	0	1	4	0	0	56	90	22	97	95	14	15	6.3	154	12.3	14.7	37.3	0.3	3	11.8	87.6	1	32	255	137	4	9	95	31	4	7.47	0.9
1	0	1	1	1	0	0	0	0	1	0	0	0	0	0	0	0	5	1	1	72	103	26	98.3	98	55	15	10.3	256	11.6	13.6	35.2	0.2	0.5	10.7	21.4	1	12	169	137	3.4	6.7	103	13	3.5	7.27	3.5
0	1	0	0	1	1	0	0	0	0	0	1	0	0	0	0	1	4	0	0	91	87	19	98.3	98	35	15	10	163	12.4	13.7	37.4	0.9	1.2	12.1	31.4	1.1	20	81	144	3.9	8.5	108	23	3	7.47	2.9
1	1	1	1	1	0	0	0	0	0	0	0	0	0	0	0	0	5	1	0	84	117	20	98.8	97	40	15	10.3	179	16.1	13.1	49.4	0.5	0.7	23	36.5	2.1	14	113	134	4.3	8.7	100	23	2.9	7.45	1.1
0	1	0	1	0	0	0	0	0	0	0	0	0	0	0	0	0	5	1	1	92	97	23	98.9	94	41	15	11.8	163	9.5	14.6	27.4	0.6	0.8	12	29	1.1	14	125	140	4	8.2	106	26	2.5	7.39	0.7
0	1	1	1	1	0	1	0	0	0	0	1	0	0	0	0	1	3	0	0	60	90	7	97.8	91	17	15	8.9	292	14.7	12	45	1	0.9	13.6	33	1.2	25	143	137	3.6	9.3	98	27	3.8	7.39	15
1	0	1	1	1	0	0	0	1	0	0	0	0	1	0	0	0	5	1	1	79	102	18	99.4	95	37	15	7.5	258	13.7	13	40.9	0.4	0.7	11.5	24.6	1	16	230	140	4.3	8.5	102	22	3.7	7.28	2.8
1	0	1	0	1	0	0	0	1	1	0	1	1	0	0	0	0	5	1	1	80	95	28	96.8	98	56	15	10.9	168	9.3	14.3	30.3	0.4	1.5	12	28	1.1	49	117	141	4.5	9.2	104	29	3.4	7.28	1.1
0	0	1	1	1	1	0	0	0	0	0	1	0	0	0	0	1	3	0	0	87	87	19	98.3	98	35	15	11.2	251	12.7	14.5	39.5	0.5	0.6	24.3	54.3	2.4	21	116	141	3.5	9.6	103	29	4.6	7.26	1.5
1	0	0	0	0	0	0	0	0	0	0	0	0	0	1	0	0	5	1	1	66	93	21	97.4	98	29	15	5.6	325	10.1	14.4	30.3	0.3	0.7	12.6	23.4	1.1	7	125	140	4.7	9	104	27	3.4	7.4	0.9
1	1	0	1	0	0	0	0	0	0	0	0	0	1	0	0	0	5	1	1	79	101	12	97.5	98	29	15	7.5	177	14.3	13	41.4	0.4	1.1	11.6	24.1	1	19	103	137	4.2	9.2	103	28	4	7.41	2.1
1	1	0	0	1	0	0	0	0	0	0	0	0	1	1	1	1	2	0	1	71	66	22	99.2	100	47	15	17.9	134	12.1	13.2	35.8	0.5	1.1	11.5	26.6	1.1	16	150	136	4	8.5	100	21	3.8	7.24	1.9
0	1	1	1	1	0	0	0	0	0	0	0	0	1	0	0	0	5	1	1	90	61	17	98.7	100	48	15	6.5	214	13.4	14.1	40.3	0.3	1	11.4	28.2	0.9	28	126	139	4.8	9	102	30	4.4	7.35	2.2
1	1	0	0	1	0	0	0	0	0	0	0	0	0	0	0	1	4	0	0	57	114	22	99.8	100	17	15	12	319	14.3	11.6	42.5	0.7	1.2	10.9	24.5	1	11	202	141	3.5	8.5	101	19	3.6	7.28	9.2
1	1	1	1	1	0	0	1	0	0	0	0	0	1	0	0	0	5	1	1	68	84	23	98.1	95	44	15	15.5	210	12.9	12.8	38.8	0.6	1	12	23.4	1	21	164	141	4.1	8.3	104	28	3.8	7.42	1.1
0	0	0	1	1	0	0	0	0	0	0	0	0	0	0	0	1	4	0	1	90	63	16	98	100	33	15	14.8	262	12.2	12.6	37.1	0.9	0.7	14.5	30.4	1.3	16	98	136	3.6	8.7	101	22	3.9	7.39	3.3
0	0	0	0	0	0	0	0	0	0	0	0	0	1	1	0	1	3	0	1	91	72	16	98.3	100	40	15	13.3	177	12.7	14.6	40.4	0.5	0.9	14.5	30.4	1.3	26	125	140	4.3	8.8	103	18	3.7	7.26	3
0	1	0	0	0	0	0	0	0	0	0	0	0	0	0	0	1	4	0	0	45	87	19	98.3	98	35	15	9.7	251	14.5	12.2	41.3	0.9	0.8	13.8	26.4	1.2	17	91	141	4.1	9.1	105	26	4.9	7.38	3.1
1	1	0	1	0	0	0	0	1	0	0	0	1	0	0	0	0	5	1	0	90	101	34	101.6	100	54	15	5.6	197	8.8	15.3	28.1	0.4	0.8	12.3	25	1.1	15	107	141	4.5	6	109	20	3.4	7.44	1.7
0	1	0	0	0	0	0	0	1	0	0	0	0	0	0	0	0	5	1	0	66	87	19	98.3	98	35	15	11.5	176	13.4	13.6	38.7	0.9	0.9	21.9	32.3	2.1	27	119	139	4.2	9.1	102	26	3.8	7.42	1.4
0	1	1	1	1	1	0	0	1	0	0	0	0	0	0	0	0	5	1	0	89	87	19	98.3	98	35	15	8.3	209	10.6	16.1	32.6	0.6	1	11.8	44.3	1.1	25	162	141	5	8.9	107	21	3.4	7.37	1.2
1	1	1	0	0	0	0	0	0	0	0	1	0	1	1	1	1	3	0	1	81	110	18	98.2	97	42	15	10.9	59	10.2	13.7	30	1	1.6	21	31.9	1.9	49	370	130	3.4	8.9	88	24	3.5	7.43	3.8
1	0	1	1	1	0	0	0	0	0	0	0	0	1	1	0	0	5	1	1	64	117	36	97.9	94	24	15	11.2	220	13	13.7	38.1	0.9	0.6	11.5	26.8	1.1	12	192	141	4.3	8.2	106	17	3.5	7.43	3.7
0	1	0	1	0	0	0	0	0	0	1	0	0	0	0	0	1	2	0	0	58	111	22	100.4	97	15	15	10.1	392	9.6	15.9	26.7	0.4	0.8	14.9	27.9	1.3	7	111	140	3.9	8.3	103	31	2.6	7.42	1
1	0	1	1	1	1	0	0	1	0	0	0	0	0	0	0	0	5	1	1	98	95	17	97.3	98	55	15	5.9	218	14.2	15	42.8	1.8	0.8	13.2	26.5	1.1	20	91	140	4.1	8.7	105	27	4	7.42	1.4
0	1	0	0	0	1	0	0	1	0	0	1	0	0	0	0	1	3	0	0	92	87	19	98.3	98	35	15	10.4	56	11.6	12.2	35.5	0.8	1.8	11.3	24.6	1	48	151	138	5.5	9.4	105	21	3.4	7.35	1.4
1	0	0	0	0	0	0	0	0	0	0	0	0	0	0	0	0	5	1	1	67	68	19	100.1	100	46	15	4.6	109	11.9	12.1	35.7	1.5	0.7	10.1	28	0.9	22	127	144	3.7	8.6	109	23	3.9	7.47	1.1
0	1	1	1	1	0	0	0	0	0	0	0	0	0	0	0	1	4	0	1	70	93	12	99.1	100	51	15	10	138	12.4	14.4	34.9	0.8	1.4	13.7	22.2	1.2	23	157	139	4.4	8.8	103	27	4.1	7.31	1.9
1	1	0	0	0	0	0	0	0	0	0	0	0	1	0	0	1	4	0	1	29	95	20	100.3	100	25	15	20.4	245	15.6	12.9	43.4	0.5	1.1	13.7	27.2	1.2	17	130	140	4.4	8.9	104	22	4.5	7.29	3.3
1	1	0	0	0	0	0	0	0	0	0	0	0	1	1	1	1	2	0	1	30	94	23	98.6	70	37	15	10.8	106	8.1	12.4	25.4	0.2	1.6	26.7	49.9	2.5	11	313	149	4	7.6	115	13	1.9	7.03	6.1
0	0	0	1	0	0	0	1	0	0	0	0	0	0	0	0	0	5	1	1	73	86	23	99.4	100	36	15	11.8	184	11.9	12.6	34.9	0.5	0.7	11.5	22	1.1	13	104	141	4	8.5	104	22	3.7	7.46	2.1
0	1	0	0	0	0	0	0	0	0	0	0	0	0	0	0	0	5	1	0	69	72	15	96.9	100	22	15	8.3	244	14.5	13.5	41.8	0.4	0.7	12.9	25.5	1.1	9	102	140	3.9	9	104	28	3.5	7.46	1.4
1	0	0	1	1	0	0	0	0	1	0	0	0	0	0	0	0	5	1	0	66	105	15	98.1	99	24	15	9.4	258	11.4	12.6	35.4	0.2	0.8	11.2	32.8	1	10	87	140	4.4	9.2	107	27	3.7	7.33	0.6
1	1	0	0	0	0	0	0	0	0	0	0	0	1	0	0	1	1	0	1	35	73	14	100.6	99	21	15	6.5	137	13.2	12.3	38.7	0.5	0.9	11.8	29.2	1.1	14	105	141	4.1	8.5	104	20	4	7.48	1.1
1	0	0	1	0	0	0	0	0	0	0	0	0	1	0	1	0	5	1	1	72	111	18	97.5	100	46	15	5.9	204	10.3	20	29.5	1	0.9	11.2	30.4	1	12	123	116	4.1	8.3	80	18	4.3	7.47	4.2
0	1	0	1	0	0	0	0	0	0	0	0	0	0	0	0	0	5	1	1	78	91	16	98.7	100	32	15	11.4	278	12.9	13.1	38.6	0.9	0.7	24.2	26.7	2.3	19	180	139	3.3	7.3	99	23	3.1	7.39	2
0	1	0	1	0	0	0	0	0	0	0	0	0	0	0	0	1	4	0	1	59	102	22	100.8	100	33	15	10.8	246	14.5	13.7	41.4	2	0.6	12.3	30.5	1	6	123	125	4.1	8.9	87	23	4	7.43	1.9
0	0	0	1	1	0	0	0	1	0	0	0	0	0	1	0	1	2	0	0	92	75	17	99.2	99	38	15	9.5	218	10.7	13.6	32.7	0.3	1.7	12.9	26.6	1.1	22	100	139	4.9	9	104	27	4.2	7.33	1.3
1	1	0	0	1	0	0	0	0	0	0	0	0	0	0	0	0	5	1	0	76	107	16	98.5	100	41	15	10	245	15.2	13.3	45.3	1.4	0.9	12.1	30.4	1.1	15	91	139	5	9.5	102	22	3.9	7.42	1.6
0	1	0	1	1	0	0	0	0	0	0	1	0	0	0	0	0	5	1	1	92	80	14	96.5	100	37	15	11	228	14.4	14.1	40.7	0.3	1.1	13.9	21.2	1.2	21	159	139	3.6	8.4	107	25	3.2	7.32	2.1
0	1	0	1	1	1	0	0	1	0	0	0	0	0	0	0	0	5	1	0	95	81	16	97	99	37	15	5.1	142	13.8	13.5	38.5	0.4	1.2	13.2	28.6	1.1	21	90	138	4	8	104	27	4.2	7.38	1
0	1	0	1	0	0	0	0	0	0	0	0	0	0	0	0	0	5	1	0	50	57	8	97.8	100	17	15	5.3	180	11.6	16.9	36.4	0.4	0.8	11.2	23	0.9	11	97	140	5	9	105	21	3.5	7.4	0.6
1	1	0	0	1	0	0	0	0	0	0	0	0	0	0	0	1	3	0	0	73	124	30	99.3	96	31	15	3.9	116	13	17	40.7	0.4	0.7	14.5	30.4	1.3	10	99	139	4.5	9.8	100	26	4.5	7.54	2.2
1	0	1	1	1	0	0	0	0	0	0	1	0	0	0	0	0	5	1	0	70	120	24	100.7	95	29	15	11.3	315	11.7	15.3	41.8	0.5	1.4	11.4	22.6	0.9	17	67	145	4.4	8.8	105	26	4.5	7.36	0.8
1	1	0	0	0	0	0	0	0	0	0	0	0	1	1	1	0	5	1	1	33	104	16	100.5	100	39	15	40.8	183	9.9	13.5	29.5	0.3	1.5	19.3	52.5	1.8	16	150	149	3.3	6.5	117	18	2.6	6.98	5.9
1	1	1	0	1	1	0	1	1	0	0	1	0	0	0	0	1	3	0	1	92	79	14	98.9	100	47	15	11.8	267	11.1	14.2	33.4	1	2	13.1	29	1.2	25	142	134	4.1	8.6	102	23	3	7.44	1.8
1	0	1	1	0	0	0	0	0	0	0	0	0	1	1	1	0	5	1	1	86	88	10	97.8	94	49	15	22.1	203	14.1	13	43.7	1.8	0.9	11.6	27.6	1.1	27	160	145	3.7	10.1	112	25	3.7	7.2	3
0	0	0	1	1	0	0	0	0	0	0	0	0	0	1	0	1	2	0	1	65	71	18	98.4	100	31	15	5.3	141	10.9	12.4	31.2	1.9	0.3	13.4	27.9	1.2	5	109	141	4.2	7.3	101	20	4.2	7.4	2.8
1	1	1	0	1	1	0	0	1	1	0	1	0	0	1	0	0	5	1	0	93	75	23	97.8	98	40	15	6.6	155	10.1	15.3	29.8	0.9	1.8	14	27	1.2	37	160	136	5.4	9.9	100	28	4.3	7.39	1.7
0	1	1	0	0	1	0	0	0	0	0	1	0	0	1	0	0	5	1	1	73	86	20	97.6	93	51	15	4.3	118	8.7	19.4	29.4	0.4	2.3	14.6	25.4	1.3	76	65	137	4.9	11.4	105	16	3.6	7.3	3.2
0	1	1	0	1	0	0	0	1	0	0	1	0	0	0	0	1	4	0	0	71	60	12	97.8	95	52	15	6.7	244	13	14.5	37.2	0.3	1.6	12	22.3	1	24	81	146	5	8.9	108	26	4.6	7.34	2.1
0	1	0	1	1	1	0	0	1	0	0	0	0	1	0	1	0	5	1	1	72	58	17	98	96	22	15	13.8	278	16.7	12.8	49.5	1	0.9	10.8	37.5	1	11	107	135	3.8	8.8	103	22	3.8	7.35	1.3
0	1	0	1	0	0	0	0	1	0	0	0	0	0	0	0	1	4	0	1	84	81	16	98.2	100	37	15	19	269	11	14.1	35.3	0.8	1	13.8	27.6	1.3	20	203	135	4.6	8.5	96	20	3.9	7.32	2.8
1	1	0	1	1	0	0	0	0	0	0	0	0	0	0	0	1	4	0	1	80	84	13	99	98	48	15	9.1	205	13.7	13.7	38.4	0.9	1	21.1	29.7	2	20	163	136	3.7	9.9	99	26	3.4	7.42	1.1
0	1	0	1	0	0	0	0	0	0	0	0	0	0	1	0	1	3	0	0	61	78	18	97.5	99	23	15	4	192	15.4	11.9	44.7	0.8	0.7	11.3	24.8	1	12	148	143	4.8	7.2	110	20	4.9	7.34	2.6
1	1	0	0	0	0	0	0	0	0	0	0	0	0	0	0	1	4	0	1	28	64	14	98	100	19	15	12.2	335	12.8	14.1	36.7	0.9	0.9	13.7	25.7	1.2	8	133	142	3	7.2	112	25	4	7.29	1.6
0	0	0	1	1	0	0	0	0	1	0	1	0	0	0	0	1	4	0	0	63	87	19	98.3	98	35	15	6.6	383	11.8	15.4	35.7	0.6	1.3	13.6	29.2	1.2	12	116	143	3.6	9.7	110	25	3.5	7.4	1.2
1	1	0	1	0	0	0	0	0	0	0	0	0	0	0	1	0	5	1	0	61	101	16	98.3	94	36	15	6.4	59	13.9	15.2	41	3.9	0.8	15.1	35.5	1.4	9	62	143	4.4	7.1	94	15	3.8	7.46	3.6
1	0	0	1	0	0	0	1	0	0	0	0	0	0	0	0	1	3	0	1	84	92	19	99.9	100	43	15	9.7	197	13.8	13.9	42.1	0.5	0.6	12.3	28.2	1.1	15	107	141	4.3	9	102	27	4	7.51	1.8
0	0	1	1	1	0	0	0	0	0	0	0	0	0	0	0	0	5	1	0	55	87	19	98.3	98	35	15	20.7	331	13.1	13.8	37.7	0.8	0.5	16.8	31.8	1.5	5	227	119	4	9.2	86	20	4.4	7.29	2.1
0	0	0	1	0	0	0	0	1	0	0	0	0	0	0	0	0	5	1	0	92	68	20	96.7	99	33	14	9.8	356	10.5	15.6	32	0.3	1	13.6	32.5	1.2	31	80	139	5	9.2	104	24	3.9	7.41	2.7
0	0	0	0	0	0	1	0	0	0	0	0	0	0	0	0	1	3	0	1	76	71	27	100.9	100	29	15	12.4	169	11.5	12.6	35.5	0.6	0.6	11.7	26.5	1.1	20	129	141	3.8	8.7	104	25	3.8	7.42	1.3
0	0	1	1	1	0	0	0	0	1	0	0	0	0	0	0	1	2	0	1	75	78	24	98.6	96	43	15	12.2	301	12.6	14.2	35.9	0.3	0.6	11.2	28.3	1	19	93	142	3.3	9.3	98	31	4.4	7.37	1.3
1	1	0	1	0	0	0	0	1	0	0	0	0	1	0	0	1	2	0	1	80	58	15	98.1	99	40	15	7.2	151	15.8	13.3	44.1	0.8	1	10.7	24.2	1	14	134	136	5.1	8.5	101	26	3.6	7.43	1.7
0	0	0	1	1	0	0	0	0	0	0	0	0	0	0	0	1	4	0	1	77	83	19	98.2	95	23	15	15.5	235	13.7	12.6	39.6	0.6	1	10.6	21.2	1	23	148	138	4.5	9.8	103	25	3.8	7.35	1.5
0	1	0	0	0	0	0	0	0	0	0	0	0	0	0	0	0	5	1	0	73	115	23	97.7	98	42	15	3.5	224	15.5	11.8	42.4	1.7	1	11.9	31.9	1.1	13	82	144	4.1	9.1	104	33	4.1	7.3	2.4
1	1	0	1	0	0	0	0	0	0	0	0	0	1	0	0	1	4	0	1	83	114	25	99.5	94	43	15	12.7	200	16.1	13.5	48.6	1.1	1.1	12.6	24	1.1	17	149	137	4.1	9.2	100	22	4	7.3	3.6
1	0	0	1	0	0	1	1	0	0	0	0	0	0	0	0	1	2	0	1	81	93	17	97.7	100	41	15	19.6	334	13.4	13.2	39	0.9	0.8	13.7	25.2	1.3	22	163	138	3.5	9.6	98	26	4	7.49	1.9
0	0	1	1	0	0	0	0	0	0	0	0	0	0	0	0	0	5	1	0	93	87	19	98.3	98	35	15	14.3	343	14.3	14.5	41.6	0.8	0.8	13.1	28.4	1.1	15	68	123	7.2	8.1	93	24	3.1	7.44	1.9
1	0	0	1	1	0	0	1	1	1	0	1	0	0	0	0	1	3	0	0	90	66	17	98.5	94	44	15	13.6	193	11.9	16.1	37.8	0.9	1.8	13.3	32.7	1.2	47	114	137	5.1	8.5	100	21	2.8	7.33	1.1
1	0	0	0	1	0	0	0	0	0	0	1	0	1	0	0	0	5	1	1	47	140	22	98.2	98	43	15	28.5	306	15.9	13.3	45.3	0.9	2.1	12.1	20.4	1	22	145	144	3.4	11.3	116	18	2.6	7.35	3.6
0	0	1	0	1	0	0	0	0	0	0	0	0	0	0	0	1	4	0	0	41	87	19	98.3	98	35	15	6.2	216	14	12.6	42	0.3	0.6	12.5	23.4	1.1	11	235	138	4.2	8.7	102	30	4.6	7.38	1.3
1	0	0	1	0	0	0	0	0	0	0	0	0	1	0	0	0	5	1	1	68	112	24	98.8	100	39	15	11.8	203	14.6	12.6	43.5	0.6	0.8	28	43	2.5	17	158	142	4.2	6.7	105	16	3.7	7.3	1.6
1	1	1	0	1	0	0	0	1	0	0	1	0	1	1	0	1	2	0	1	63	86	26	96.8	100	67	15	6.7	170	13.9	13.2	41.7	0.5	4.7	32.8	31.4	3	30	162	135	3.7	8.4	92	26	2.9	7.3	4.5
0	0	1	0	1	0	0	0	0	0	0	1	0	0	0	0	1	3	0	0	91	87	19	98.3	98	35	15	15.4	257	8.4	14	24.6	0.5	1.6	13.9	32.1	1.3	40	144	125	4.5	8.4	87	23	3.7	7.27	1.4
0	1	0	1	0	0	0	0	0	0	0	0	0	0	0	0	0	5	1	0	93	87	19	98.3	98	35	15	5.6	152	14.3	14.2	45.2	0.9	1.2	18	27.2	1.7	31	70	141	4.4	9.5	103	31	3.6	7.51	1.7
1	0	1	0	0	0	0	0	0	0	0	0	0	0	0	0	0	5	1	1	85	85	15	99.2	100	39	15	13.2	269	11.4	15.8	38.9	0.4	0.6	12.2	25.7	1.1	11	157	135	4	9.1	99	22	3.3	7.5	3.8
0	1	0	0	0	0	0	0	0	0	0	0	0	0	0	0	1	4	0	0	49	87	19	98.3	98	35	15	21.9	216	13.9	14.5	38.7	0.5	0.6	11.1	24.2	0.9	8	176	137	4.6	8.9	100	27	3.4	7.46	1.1
1	0	1	1	1	0	0	0	1	0	0	1	0	0	0	0	0	5	1	0	93	74	17	98.3	91	36	15	4.5	126	11.2	13.9	32.2	0.2	4.3	11.8	82.5	1.1	80	278	139	4.4	11.2	101	29	3.8	7.33	0.7
0	0	0	1	1	0	0	0	0	0	0	1	0	0	0	0	0	5	1	0	90	87	19	98.3	98	35	15	6.6	280	11.3	15.1	36.3	0.5	1.6	10.6	36.1	1	34	71	130	4.8	9.7	97	24	3.7	7.39	1.5
1	1	1	1	1	1	0	0	1	0	0	0	0	1	0	0	0	5	1	0	65	80	14	98.6	100	51	15	5.1	272	12.4	13	36.3	0.3	1.3	13.2	26.2	1.1	20	123	140	4.5	10.1	106	23	4.6	7.4	1.8
1	1	0	1	0	0	0	0	0	0	1	0	0	1	1	1	1	2	0	1	65	131	22	97.9	100	58	15	8.3	50	11.8	15.5	36.5	5.9	0.7	24	30	2.2	11	122	136	5.5	8.2	103	19	2.1	7.4	4.1
0	0	0	0	0	0	0	0	0	0	0	0	0	0	0	0	1	4	0	0	52	74	14	97.6	98	22	15	13.8	187	12.9	12.3	37.2	0.9	0.4	11.2	28.9	1	13	132	141	3.9	8.1	109	25	3.5	7.36	1.2
0	0	0	1	1	1	0	0	1	0	0	0	0	0	0	0	0	5	1	1	79	65	19	95.2	100	30	15	4.8	247	13	12.2	38	0.2	0.5	11.2	51.7	1	9	116	140	3.7	9.2	102	23	3.8	7.33	1.6
1	0	1	1	0	0	0	0	0	1	0	0	0	1	1	1	1	4	0	1	73	108	11	96.5	98	42	15	11.4	59	9.6	18	29.7	0.7	1.4	15.9	30.2	1.4	30	111	142	5	9.3	108	24	3.4	7.45	1.2
1	1	1	1	1	0	0	0	1	0	1	1	0	1	0	0	1	3	0	1	57	110	26	99.4	92	34	15	6	202	13.2	14.5	41.5	0.3	1.2	13.8	38.7	1.3	17	375	138	4.4	8.3	99	25	2.8	7.43	1
1	1	0	0	0	0	0	0	0	0	0	0	0	0	0	0	1	4	0	1	37	65	22	94.3	100	22	15	21.4	291	15.3	13.5	44.6	0.9	1.2	12	29.5	1	22	68	127	4.5	7	104	16	2.1	7.26	3.3
1	1	0	1	1	1	0	0	1	0	0	0	0	1	0	0	0	5	1	1	89	101	17	97.8	85	49	15	13.3	225	13.9	13.3	42	0.7	1	12.7	23.2	1.1	28	125	138	4.3	9.5	101	29	2.9	7.33	2
1	0	0	0	0	0	0	0	0	0	0	0	0	0	1	1	1	2	0	1	29	109	20	101	96	32	15	3.2	26	8.2	13.3	26.1	0.6	0.5	11	26.6	1	4	78	134	2.6	7.8	94	20	3.7	7.36	2.6
1	0	1	1	1	0	0	0	0	0	0	1	0	0	0	0	0	5	1	0	87	105	27	98.6	97	57	13	8.4	269	12.7	12.9	38.1	0.6	1.1	12.8	23.5	1.1	21	122	140	4.1	9.7	106	24	4.1	7.42	1.7
0	0	0	1	1	0	0	0	0	0	0	0	0	0	0	0	1	4	0	1	91	85	22	94.5	100	54	15	14.1	319	9.7	14.5	30.9	0.5	0.9	11.4	33.1	1.1	18	138	144	3.2	8.7	111	24	4.4	7.38	2.3
1	0	0	0	0	0	0	0	0	0	0	0	0	0	0	0	1	4	0	1	25	98	23	98	100	27	15	7	164	11	12.9	30.7	0.2	0.7	12	26.7	1.1	11	98	140	3.5	8.2	107	18	3.5	7.45	1
1	0	0	0	0	0	0	0	0	0	0	0	0	0	1	0	1	4	0	1	45	86	16	93.9	100	28	15	16.2	272	11.1	13.8	33.2	1.7	1	15.8	38.5	1.4	16	118	149	3.3	9.9	116	23	3.5	7.28	1.4
0	1	1	1	1	0	0	0	0	0	1	0	0	0	1	0	0	5	1	0	40	93	16	98.4	99	8	15	6.6	382	15.1	14.9	43.8	0.4	0.9	12.1	30.6	1	10	102	142	5	9.3	105	21	4.2	7.37	2.4
0	1	0	1	1	0	0	0	0	0	0	0	1	1	0	0	0	5	1	1	73	111	20	100.8	100	42	15	7.7	108	11.8	13.7	34.5	0.5	0.5	31.7	34.1	3.1	13	219	140	3.2	7.6	103	24	4.1	7.34	3.4
1	0	1	1	1	0	1	1	1	0	0	1	0	1	1	1	1	2	0	1	76	91	21	97.7	100	41	15	4.2	134	14.7	13.7	44.4	1	1	13.3	28.4	1.2	7	91	144	3.9	10.8	105	27	4.5	7.32	2.2
1	1	1	1	1	1	0	1	1	1	0	0	0	0	0	0	0	5	1	0	76	63	36	99	98	30	15	7.8	171	14.5	14.2	43.5	0.4	1	14.8	26.9	1.3	16	255	143	3.4	10.1	107	25	4.7	7.46	1.1
1	0	1	1	1	1	1	0	1	1	0	1	0	0	0	0	0	5	1	0	94	58	22	96.8	100	36	15	3.7	194	12.6	12.7	39.4	0.2	1.3	11.6	25	1	31	103	143	4.3	9.4	107	27	4.4	7.36	3.1
0	1	0	1	0	0	0	1	0	0	0	0	0	1	1	0	0	5	1	1	79	64	19	101	100	29	15	10.1	171	11.3	14.5	32.8	1.1	0.4	24.5	27.9	2.3	9	173	129	4.4	8.3	92	25	3.3	7.49	1.7
1	0	0	1	1	0	0	0	1	0	0	0	0	0	1	0	0	5	1	0	66	60	11	97	95	20	15	4.8	123	13.7	15.3	39.5	0.7	0.8	23.5	30.3	2.2	16	99	140	3.9	9.2	100	26	4.9	7.42	1.3
0	1	0	1	1	0	0	0	0	0	0	1	0	0	0	1	0	5	1	0	90	55	20	98.1	94	33	15	6.5	113	14.8	13.6	41.7	0.9	1.5	14.5	27.2	1.3	22	111	140	4	9.6	103	28	4	7.39	1.9
1	0	1	1	1	0	0	0	1	0	0	1	1	0	1	0	0	5	1	0	78	63	26	98.9	96	46	15	4.9	89	12.1	14	34.2	0.4	1.4	12.3	28.8	1.1	30	190	143	4.2	8.9	107	28	4.2	7.4	1.3
1	1	0	1	0	0	0	0	0	0	1	1	0	1	1	0	1	2	0	1	50	89	14	99.2	97	23	15	12	676	13.5	17.8	39.6	34.8	3	16.5	35.4	1.5	57	112	132	3.9	8.9	99	19	3.6	7.4	1.6
0	0	1	1	1	0	0	0	0	0	0	0	0	0	0	0	0	5	1	0	80	76	21	97.5	100	32	15	8.7	216	15.1	13.4	41.9	1.2	0.8	11.9	22.5	1	17	118	138	4.2	10.1	98	31	4.7	7.35	1.4
0	0	0	1	1	0	0	0	1	0	0	0	0	0	0	0	0	5	1	0	85	79	12	97.7	99	32	15	12	534	8.8	15.1	29	0.2	0.8	13.2	27.2	1.1	17	79	140	3.8	8.1	100	23	4.3	7.42	2.7
0	1	1	1	1	1	0	0	1	1	0	0	0	0	0	0	0	5	1	0	70	110	23	98.1	91	26	15	14.6	174	15.2	13.8	44.1	0.7	0.8	13.5	28.1	1.2	18	94	141	3.7	9	102	28	3.2	7.38	1.9
1	1	1	0	1	0	0	0	1	0	0	1	0	1	1	0	0	5	1	1	93	67	12	97.9	100	54	15	7.3	190	11.1	15.1	33.8	0.2	3.5	25.8	25.7	2.5	71	186	144	4.9	8.6	111	20	4	7.43	1.6
1	1	0	0	0	0	0	0	0	0	0	0	0	0	0	0	0	5	1	1	39	87	15	98.7	100	14	15	15.3	242	14.8	13.4	43.8	0.7	1.1	13	19.6	1.2	20	113	143	4.2	8	103	23	3.2	7.31	3
0	0	0	1	0	0	0	0	0	0	0	0	0	0	0	0	0	5	1	0	92	87	19	98.3	98	35	15	8.5	206	11.6	14.4	33.7	0.6	0.9	12.8	29.1	1.1	21	80	138	3.9	9.6	99	26	3.5	7.52	1.1
0	1	0	0	0	0	0	0	0	0	0	0	0	0	0	0	1	3	0	1	50	57	22	98.2	100	32	15	20	243	15.9	13	48.3	0.5	1.2	10.7	21.7	1	18	139	142	4.3	8.1	110	18	3.3	7.23	1.3
0	1	0	1	1	1	0	0	1	0	0	0	0	1	1	1	0	5	1	1	86	98	27	97.5	94	45	15	8.4	371	12.1	14.1	36.6	0.8	0.8	12.8	24.2	1.1	26	100	139	4.1	9.2	110	22	4.2	7.46	1.6
0	1	0	1	1	0	0	0	0	0	0	0	0	1	0	0	1	2	0	1	78	73	16	97.7	100	51	15	9.6	130	14	13.3	41.2	1	1.1	11.2	26.5	1	17	145	139	5.2	7.7	106	18	3.5	7.44	2.2
1	1	0	0	1	0	0	0	0	0	0	1	0	0	1	0	0	5	1	1	83	56	10	94	98	48	15	6.1	177	11.1	15.6	32.4	0.4	2.5	33.7	40.3	3.5	38	98	141	4.8	9.1	105	29	3.3	7.45	0.8
0	1	1	1	1	1	0	0	1	0	0	0	0	0	0	0	1	4	0	0	60	87	19	98.3	98	35	15	5.5	238	13.9	13.5	41.7	0.3	1.1	10.7	28.6	1	21	129	144	4.7	10.7	105	26	4.8	7.43	2.1
1	1	1	0	0	0	0	0	0	0	0	0	0	0	1	1	0	5	1	1	67	124	22	97.2	96	64	15	4.2	109	11.4	18.7	32.6	4	1.3	17.5	31.1	1.6	17	170	146	3.9	8.9	114	16	3.2	7.41	2.5
0	0	0	0	1	1	0	0	1	0	0	0	1	0	0	0	1	4	0	0	93	118	23	97.6	95	36	15	12.7	235	10.8	12.4	31.5	0.6	0.6	12.9	26.3	1.2	13	155	117	5.2	9	80	23	3	7.39	2.3
1	1	0	1	0	0	0	0	0	0	0	0	0	0	0	0	0	5	1	1	46	99	20	98.3	100	39	15	8.7	181	15.1	14.5	45	2.3	1.2	12.2	29	1.1	18	113	135	3.6	7.6	94	22	4.8	7.48	2.9
1	0	0	0	0	0	0	0	0	0	0	0	0	0	0	0	1	4	0	0	19	98	18	102	99	20	15	12.9	345	12.4	14.3	38.8	0.8	0.8	10.5	27.3	1	14	101	138	3.9	8.8	105	22	3.8	7.4	1.1
1	1	1	1	1	1	0	0	1	0	0	0	0	0	0	0	0	5	1	0	89	123	30	98.4	94	33	15	6	147	15.9	16.7	43.6	0.8	0.9	12.6	27	1.1	16	249	137	3.8	9.4	103	24	3.5	7.37	2.1
0	0	1	0	1	0	0	0	0	0	0	0	0	0	0	0	1	4	0	0	72	87	19	98.3	98	35	15	4.9	249	12.9	12.9	39	0.4	0.7	11.7	33.3	1.1	23	135	144	4.1	8.8	107	24	4.3	7.41	1.8
1	0	0	1	0	0	0	0	1	0	0	0	0	1	0	0	0	5	1	1	89	85	18	98.4	100	47	15	19.9	207	13	13.5	38.2	0.9	1	25.3	26.7	2.3	32	134	130	2.7	7.4	91	28	2.7	7.37	1.8
0	1	0	1	1	1	0	0	1	0	0	0	0	0	0	0	0	5	1	0	61	81	18	98.4	99	20	15	6.8	392	16.2	14.1	48.4	0.5	1.3	13.5	26.9	1.2	21	111	138	4.6	9.4	104	24	4.3	7.42	1.6
1	0	1	1	1	0	0	0	0	0	0	1	0	1	0	0	1	3	0	1	54	85	14	95.6	100	39	15	18.1	257	16.7	14.9	51	0.3	1.3	13.3	24.9	1.1	22	256	136	4	9.4	102	20	3.9	7.35	1.1
1	0	0	1	0	0	0	0	0	0	0	0	0	1	1	0	0	5	1	1	48	66	16	95.8	100	37	15	9.3	197	10.7	16.9	33.2	0.4	0.8	12.8	22.7	1.1	13	107	138	3.3	6.8	105	24	3	7.28	1.5
0	1	0	1	1	0	0	0	0	0	0	0	0	0	0	0	0	5	1	0	58	87	19	98.3	98	35	15	8.8	220	13.9	12.2	38.4	0.9	0.7	13.1	23.3	1.1	10	98	137	3.7	8.4	102	30	3.8	7.39	2
0	0	1	1	1	0	0	0	0	0	0	0	1	0	0	0	1	3	0	0	84	87	19	98.3	98	35	15	5.4	135	12.7	14.2	38.9	0.3	0.9	9.8	30.2	0.9	14	165	137	4.3	9	99	29	4.2	7.42	1.7
0	1	1	1	1	0	0	0	1	0	0	0	0	0	0	0	0	5	1	1	58	116	13	98.6	98	37	15	14.6	264	11.3	13.9	36.1	0.9	0.9	11.5	25.6	1.1	14	194	140	3.8	8.2	103	27	3.2	7.56	1.3
1	1	0	0	0	0	0	0	0	0	0	0	0	1	0	0	1	4	0	1	71	101	27	97.6	94	32	15	8	191	11.6	14.3	35.5	0.6	0.7	25.1	37.2	2.4	11	88	140	4	8.4	101	31	1.9	7.38	1.2
0	1	0	1	1	0	0	0	0	0	0	0	0	0	0	0	0	5	1	1	68	79	16	98.2	95	35	15	6.9	230	12.5	11.2	36.8	9.8	0.5	10.6	28.9	1	4	128	136	3.5	9.3	98	25	3.8	7.39	1.7
0	0	0	0	0	0	0	0	0	0	1	0	1	0	0	0	0	5	1	1	63	84	19	97.6	100	57	15	4.7	78	15.8	13.9	46.2	0.8	0.6	11.1	41.1	1	14	67	147	3.2	8.1	103	28	4.3	7.37	2.5
1	1	0	0	0	0	0	0	0	0	0	0	0	0	0	0	1	2	0	0	41	57	14	100.2	100	29	15	16.6	225	12.5	12.8	37.8	0.5	0.8	11.7	27.1	1.1	13	112	138	4.6	8	107	18	3.9	7.09	5.5
0	0	0	1	1	0	0	0	0	0	0	0	0	0	0	0	0	5	1	0	86	91	18	97.6	97	32	15	9.3	259	12.5	13.3	36.4	0.9	0.6	11.2	30.3	1	17	136	143	3.7	10	105	28	3.7	7.42	3.5
1	1	0	0	0	0	0	0	0	0	0	0	0	0	0	0	1	4	0	1	47	78	19	102.2	96	45	15	10.3	71	13.5	14.9	38.9	0.6	1.7	78.4	92.6	7.1	39	78	141	4.3	7.3	105	22	2.7	7.41	1.8
0	0	1	1	1	1	0	0	1	0	0	1	0	0	0	0	0	5	1	0	82	87	19	98.3	98	35	15	9.1	216	12.1	17.7	38.6	0.5	1.6	13.3	61.3	1.2	37	207	140	3.3	9.1	94	29	4.2	7.43	1.4
1	1	0	1	0	0	0	0	0	0	0	0	0	1	1	0	1	3	0	1	41	80	19	99.1	97	48	15	14.7	133	8	19.1	24.6	19.3	10.5	19.4	32.4	1.8	126	136	139	4.1	7.2	89	21	2.3	7.38	3.4
1	1	0	0	1	0	0	0	1	0	0	1	0	1	1	0	1	2	0	1	64	70	13	97.8	95	37	15	7.7	101	9.5	15.9	29.8	0.4	3	16.2	36.3	1.5	19	85	134	4.3	9.2	94	27	3.3	7.22	1.4
1	1	1	1	1	0	0	0	1	0	0	1	1	1	0	0	0	5	1	0	87	111	27	99.4	94	34	15	14.4	190	8.6	17.9	28.2	3.2	1.9	19.7	28.1	1.8	26	152	141	4.4	8.1	104	21	2.8	7.26	3.2
1	1	0	1	1	0	0	0	0	0	0	0	0	0	0	0	0	5	1	1	57	48	22	97.2	100	29	15	8.7	290	13.9	13.1	40.5	0.9	1	24.9	29.9	2.4	19	96	140	4.2	9.6	106	23	4.4	7.34	3
0	1	0	1	1	0	0	0	0	0	0	0	0	0	0	0	0	5	1	0	89	87	19	98.3	98	35	15	8.3	173	13.1	15.4	39.4	0.9	1.3	29	32.5	3	21	89	141	5.6	9.1	105	29	4	7.44	0.8
1	0	0	1	1	1	0	0	1	0	0	1	0	0	0	0	0	5	1	0	85	91	17	98.4	86	31	15	9.7	237	12	13.5	35.8	0.7	1.5	13.1	79.8	1.1	27	114	141	4.2	9.1	108	23	3.3	7.44	1.1
0	1	0	0	0	0	0	0	0	0	0	0	0	0	0	0	0	5	1	1	85	82	24	98.4	92	41	15	8	289	13.6	12.3	40.4	0.9	1.7	10.6	33.7	1	36	115	142	4.4	8	108	19	2.8	7.23	1.2
1	1	1	0	1	1	0	0	1	0	0	1	0	1	0	0	0	5	1	0	86	104	18	99	98	34	15	7.3	130	12.3	13.8	37	2	2.5	15.6	32.6	1.4	54	168	135	4.3	9.2	100	26	3.8	7.38	0.9
0	1	0	1	1	0	0	0	0	1	0	0	0	1	0	0	1	2	0	1	42	71	17	98	95	29	15	6.7	178	13.4	12.4	38.1	0.3	0.6	12.6	32.2	1.2	7	83	134	4.5	7.8	95	26	2.6	7.3	1
1	1	0	0	0	1	0	0	0	0	0	0	0	0	0	0	1	3	0	0	88	72	13	97.6	97	45	14	5.9	121	11.2	14.3	34.2	0.8	0.8	15	28.8	1.4	15	117	144	3.4	8.7	103	25	4.1	7.44	1
0	1	0	1	0	0	0	0	0	0	0	0	0	0	0	0	0	5	1	0	67	80	24	99.2	95	18	15	8.4	251	16	13.1	45.8	0.5	1	36.2	48.7	3.4	19	110	139	4.6	9.5	104	25	4.6	7.2	9.6
0	0	0	0	1	0	0	0	0	0	0	0	0	0	0	0	1	4	0	0	83	87	19	98.3	98	35	15	5.9	389	12.6	13.1	37.4	0.5	0.7	10.9	32.8	1	19	107	141	3.5	9.9	103	27	3.6	7.41	1
1	0	0	1	0	0	0	0	0	1	0	0	0	0	1	0	1	4	0	1	69	94	19	97.9	84	36	15	10.8	197	10.9	15.1	33.9	0.5	0.6	19.3	32.1	1.8	27	139	139	3.7	7.9	100	28	3.7	7.39	0.9
1	1	1	1	1	0	0	0	1	0	0	1	0	1	0	0	1	4	0	1	77	70	16	97.6	98	41	15	19	212	13.5	16	39.4	2	1.8	27.6	29.1	2.7	36	169	141	4	9	100	31	3.3	7.47	2.8
0	0	0	1	1	1	0	0	1	0	0	1	0	0	0	0	0	5	1	0	94	70	18	99	93	39	15	8.5	157	12.3	12.8	37.2	0.5	1.7	10.8	23.5	1	34	91	140	4.3	9.1	103	25	4.2	7.45	1.1
0	1	1	1	1	1	0	0	1	1	0	1	0	0	0	0	0	5	1	0	82	87	19	98.3	98	35	15	7.5	229	11.8	14.4	34	0.5	1.7	11.8	22.3	1	45	152	135	9.3	8.5	101	25	4.1	7.41	2.3
0	1	0	1	1	0	0	0	0	0	0	0	1	0	0	0	0	5	1	0	79	87	19	98.3	98	35	15	6	257	13.9	14.3	39.2	0.4	1	11.8	27.9	1	19	84	140	4.2	10	103	30	4.2	7.4	1.4
0	0	1	1	0	0	0	0	0	0	0	0	0	0	0	0	0	5	1	0	87	87	19	98.3	98	35	15	11.9	63	9.6	15.1	28.1	1.7	0.8	17.9	42.9	1.6	19	183	139	3.8	7.8	108	21	3	7.29	4
0	1	0	1	1	0	0	0	0	0	0	0	0	0	0	0	0	5	1	1	64	68	15	97.6	96	41	15	10.1	173	13	13.4	37.2	0.9	1.2	20.1	25.9	1.9	29	143	140	3.8	8.5	106	22	3.7	7.39	2.3
0	0	0	0	0	0	0	0	0	0	0	0	0	0	0	0	0	5	1	0	62	87	19	98.3	98	35	15	11	321	13	12.7	38.5	0.9	1	11.3	21.9	0.9	22	143	142	3.2	7.2	113	20	3.4	7.43	1.3
0	0	0	1	1	0	1	0	0	0	0	0	0	0	0	0	1	3	0	0	88	87	19	98.3	98	35	15	15.6	265	12.6	13.5	37.1	0.3	0.9	10.7	24	1	30	95	140	3.5	8.3	92	31	3.2	7.49	3.1
1	1	1	1	1	0	0	0	1	0	0	1	0	1	0	0	0	5	1	1	83	62	14	98.1	100	51	15	8	144	14.6	15.3	41	1.5	1.1	14.5	26.1	1.3	23	156	143	4.5	9.4	105	26	4.1	7.46	1.3
1	1	0	1	0	0	0	0	0	0	0	0	0	0	0	0	1	4	0	1	48	86	35	98.7	99	29	15	12.4	146	14.8	13.3	46.1	4.5	1.1	14.6	30.3	1.3	11	164	138	3.2	9.4	100	10	4.2	7.29	9.6

## Sheet: Data from eICU-CRD(external val
sepsis	gender	diabetes	hypertension	hyperlipidemia	myocardial_infarction	Presence of post-stroke sequelae	cerebral_hemorrhage	coronary_artery_disease	asthma	liver_disease	AKI	Oral immunosuppressant	Use intravenous pressors	Blood transfusion on admission	Thrombocytopenia	epidural_chematoma	subdural_hematoma	subarachnoid_hemorrhage	intracerebral_hemorrhage	Total bleeding location	Use mechanical ventilation	age	heartrate	respiration	temperature1	spo2	SAPSII	gcs	wbc	platelet	hemoglobin	rdw	hematocrit	bilirubin_total	creatinine	pt	ptt	inr	Urea nitrogen	glucose	sodium	potassium	calcium	chloride	bicarbonate	albumin	ph	lactate
1	0	0	0	0	0	0	0	0	0	0	0	0	1	0	0	0	0	1	0	1	1	59	88.6222	16.25	36.2279	98.1111	29	7	19.6	347	13.9	14.53	43.8	0.2	1.15	11.5	25	1.1	10	335	137	3.5	8.5	105	19	3.3	7.31	2.6
1	0	1	1	0	0	1	0	0	0	0	0	0	1	0	0	0	1	1	0	2	1	46	82.3784	16.7734	37.28	98.75	32	3	19.5	258	12.1	13.5	34.2	0.3	0.84	10.8	28	1.1	7	153.5	133.5	3.83333	7.55	100.5	20	3.2	7.35333	5.15
0	1	1	0	0	0	0	0	0	0	0	0	0	0	0	0	0	1	0	0	1	0	22	107.71	17.5906	38.0184	96.7835	32	13	13.8333	179.333	12.475	12.7	36.925	0.25	1.0175	13.9	37	1.4	12.5	125.75	142.8	3.375	8.56667	108.25	26.5	2.7	7.33	1.4
0	0	0	0	0	0	0	0	0	0	0	0	0	0	0	0	0	1	0	0	1	0	77	72.4321	14.1742	37.28	97.7674	30	15	5.1	216	9	15.2	27.2	1.1	1.86	14	32	1.1	53	150	141	4.4	9.1	106	33	2.73	7.31	3.5
0	1	1	1	0	0	0	0	0	0	0	0	0	0	0	0	0	0	0	0	0	0	65	74.6765	15.9647	34.9667	97.3253	26	12	10.15	239.5	13.75	15.6	42.7	1.2	1.43	29.2	26	2.73333	26	137.5	145.5	3.6	9.6	104	31.5	3.7	7.353	2.25
0	0	0	1	0	0	0	0	0	0	0	0	0	0	0	0	0	1	1	0	2	0	54	68.9649	17.5702	36.9818	99.2069	28	8	12.85	319.5	11.7	11.9	34.05	0.2	0.633333	10.7	27	1	9	134.333	135.667	3.65	8.2	101.333	25.3333	3.4	7.435	1.1
0	0	1	1	0	0	0	0	0	0	0	0	0	0	0	0	0	1	0	0	1	0	89	58.3592	18.2819	36.9875	96.1818	32	15	8.2	147.5	10.95	14.4	32.75	0.5	1.045	20.8	28	1.95	18.5	171	136	4	8.75	101	25	3.7	7.43	2.6
0	0	0	0	0	0	0	0	0	0	0	0	0	0	0	0	0	1	0	0	1	1	45	81.9061	12.2571	36.2279	98.359	28	13	9	280	11.9	12.65	35.8	1.3	0.615	10.6	28.9	1	7.5	94	137.5	3.65	8.1	103	25.5	3.4	7.48	1.1
0	0	1	1	0	0	0	1	0	0	0	0	0	0	0	0	0	0	0	1	1	0	79	65.3252	24.0408	34.9667	95.3824	28	15	14.4	225	12.6	16.4	39	0.9	0.96	10.2	29	1	15	138	139	3.75	9	106	27	3.4	7.36	2.67
1	1	1	1	0	0	0	0	0	0	0	0	0	1	0	0	1	0	0	0	1	1	50	91.3346	15.1815	35.2279	98.9324	37	12	12.8	193.5	12.95	12.9	37.95	0.2	1.025	9.9	25	1	16	119.5	134.5	3.5	7.5	100.5	24.5	3.4	7.35333	2.6
0	0	1	0	0	0	0	0	0	0	0	0	0	0	0	0	0	1	0	0	1	0	57	86.2986	17.4549	35.2279	99.6699	24	6	8.225	165.25	12.1	12.9	37.025	0.35	0.734	11.3667	23.5	1.06667	16.2	180.6	140.842	3.92	8.38	106.2	26.8	3.1	7.48	2.16
0	1	0	0	0	0	0	0	0	0	0	0	0	0	0	0	0	0	1	0	1	0	34	92.8854	15.809	37.28	96.3441	23	3	15.5	235.5	14.6	12.7	42.95	0.3	0.825	11	31.7	1.1	9.5	109.5	142.5	3.8	7.75	106.5	25	4.45	7.3	1.6
0	1	0	0	0	0	0	1	0	0	0	0	0	0	0	0	0	0	0	1	1	0	54	106.267	14.7473	38.0184	99.9697	23	6	7.63333	187.333	10.5667	14.3333	32.3	1.35	0.775	11.3	28	1.1	8	154	140.5	3.9	7.8	102.5	26	3.75	7.3875	2.6
0	1	0	1	0	0	0	0	1	0	0	0	0	0	0	0	0	1	1	0	2	1	58	60.6067	18.3371	37.28	96.4333	33	14	10.15	244	15.2	13	43.3	2.2	0.95	10.6	27	1	12.5	113	130.5	4.25	8.8	95.5	28	3.6	7.33	1.1
0	0	0	0	0	0	0	0	0	0	0	0	0	0	0	0	0	0	1	0	1	0	72	63.8538	16.8258	37.5275	94.8654	31	15	12.2	274	10	15.9	31.1	1.4	0.74	10.3	26	1	11	122	137	3.5	8.3	104	24	3.9	7.31	1.1
0	0	0	0	0	0	0	0	0	0	0	0	0	0	0	0	0	0	1	0	1	0	71	72.6615	21.1477	37.5608	94.4545	25	14	11.3	187	10.8	16.2	34.6	1.5	0.91	13.9	32	0.98	11	103	142	4	8.1	108	23	3.15	7.42	2.6
0	0	0	0	0	0	0	1	0	0	0	0	0	0	0	0	0	0	0	1	1	0	58	78.7211	24.6923	36.2279	94.3438	27	15	13.2	266	12.8	12.27	38.7	0.3	1.12	13.9	30.8	1.4	17	110	140	3.8	9.3	101	29	3.9	7.353	1.5
0	1	1	0	0	0	0	0	0	0	0	0	0	0	0	0	0	0	1	0	1	0	55	73.4577	17.8873	35.2279	99.3	26	10	12.5	215.333	12.2667	13.45	35.6667	0.9	0.773333	12.1	27	1.1	10.6667	180	131.667	3.35	7.86667	96.6667	25.6667	3.13333	7.45	1.1
0	1	0	1	0	0	0	1	0	0	0	0	0	0	0	0	0	0	0	1	1	0	68	78.1107	14.2177	34.9667	96.6701	29	13	10.5	173.5	14.3	13.6	42.8	0.6	1.56	10.4	28	1.1	16	102	136.5	4.05	9	101.5	24.5	3.6	7.32	1.2
0	0	0	0	0	0	0	1	0	0	0	0	0	0	0	0	0	0	0	1	1	0	84	87.2738	27.7976	36.9875	93.2857	30	14	11.05	252.5	9.4	13	29.2	0.5	1.98	16	26.4	1.34	44	140	134	4	8.4	99	25	2.9	7.36	3.5
0	0	1	1	0	0	0	0	0	0	0	0	0	0	0	0	0	1	0	0	1	0	86	75.2527	21.9064	36.9667	95.1667	28	12	8.9	198	11.2	14.5	36	1.6	0.93	10.6	28	1	9	242	144	3.8	7.4	108	31	3.4	7.33	2.39
1	1	1	0	0	0	0	0	0	0	0	0	0	1	0	0	0	0	1	0	1	1	89	111.635	9	36.9667	96.9138	27	3	14.75	112.5	10.7	13.4	33.1	0.9	1.005	18.7	68	1.8	11.5	753.5	135	3.4	6.55	100.5	12.5	2.7	6.96	15.1
0	0	0	0	0	0	0	0	0	0	0	0	0	0	0	0	0	1	0	0	1	0	86	74.1648	25.0916	36.9667	93.6818	29	13	8.7	236	10.3	14.6	31.8	0.6	0.82	18.5	27.5	1.2	18.5	129	132.5	3.85	8.85	98.5	25	3.4	7.31	1.1
0	0	0	1	0	0	0	0	0	0	0	0	0	0	0	0	0	0	1	0	1	0	44	63.9266	18.951	36.9667	99.9245	28	13	7.1	353	10.3	15.1	34.15	0.3	0.935	10.5667	25	1	7	111.5	138	3.4	8.5	103.5	26.5	4.2	7.38	2.25
0	1	0	0	0	0	1	0	0	0	0	0	0	0	0	0	0	1	0	0	1	0	66	66.94	19.02	36.9667	99.3636	26	15	10.15	129	14.25	13	40.6	1.7	1.28	11.65	27.5	1.1	14	115.5	137	4.05	8.9	103.5	32	3.7	7.36	2.6
0	1	0	0	0	0	0	1	0	0	0	0	0	0	0	0	0	0	0	1	1	0	83	73.3143	18	35.2589	97.2558	25	3	24.4	270	13.8	16.62	43	0.4	1.61	10.5	21	1	27	208	143	3.6	9.4	105	22	3.8	7.37	1.2
0	0	0	0	0	0	0	0	0	0	0	0	0	0	0	0	0	0	1	0	1	0	44	53.6611	12	36.488	98.5	22	13	11.2	271	13	14.53	39.2	1.6	0.81	10.9	32	1	5	95	139	3.5	10.5	108	31	2.6	7.353	2.53
1	1	0	0	0	0	0	1	0	0	0	0	0	0	0	0	0	0	0	1	1	1	61	100.074	23.2416	35.0754	96.6618	23	6	16.25	210	10.55	12.95	30.75	1	2.71667	17.5	31.5	1.1	56.3333	119.667	144.5	4	8.33333	111.667	21.3333	2.3	7.47	1.2
0	1	0	0	0	0	0	0	0	0	0	0	0	0	0	0	1	0	0	0	1	0	19	58.6566	16.7895	33.3244	97.9512	25	12	16.3	243	10.8	12.4	30.9	2.03	0.7	11.7	32	1.2	10	143	142	4.1	8.7	107	28	4.25	7.46	1.1
0	0	0	1	0	0	0	1	0	0	0	1	0	0	0	0	0	0	0	1	1	0	82	64.6692	34.3137	37.28	96.6667	29	14	7.85	169	8.65	18.6	26.75	0.3	6.28333	13.9	28.9	1.5	50	96	136	5.46667	9.13333	100	27	3.3	7.65	2.05
0	1	0	1	0	0	0	1	0	1	0	0	0	0	0	0	0	0	0	1	1	0	87	87.0324	18.5612	37.28	96.9423	30	14	7.7	226	12.5	15.24	37.2	0.6	0.88	10.3	26	1	11	98	132.286	4.2	9.2	95	28	3.9	7.4	1.1
0	1	1	0	0	0	0	0	0	0	0	0	0	0	0	0	0	1	0	0	1	1	81	73.6515	23.3068	36.9667	98.0926	28	11	9.525	176.25	13.7	16.6	40.9	0.4	0.9	11.75	26	1.1	12.5	191.5	140.5	4.2	8.65	105	29.5	3.3	7.35	3.5
0	1	0	0	0	0	0	0	1	0	0	0	0	0	0	0	0	1	0	0	1	0	83	100.852	28.1825	36.2279	95.9259	27	13	5.6	220	10.3	16.3	32.7	0.63	1.025	12	28	1.2	16.5	135	142	4.4	7.68	108	22.3	2.65	7.42	1.2
1	1	0	0	0	0	0	0	0	0	0	0	0	1	0	0	0	0	1	0	1	1	22	78.4181	19.8397	35.2279	96.92	29	6	9.35	183.5	13.2	14.9	39	0.2	1.245	14.9	34	1.4	25	202.5	145.5	3.95	8.1	114.5	23.5	2.8	7.31333	2.53333
0	1	0	1	0	0	0	1	0	1	0	0	0	0	0	0	0	0	0	1	1	0	30	138.557	10.9905	36.9875	99.8511	28	3	12.45	176	9.5	13	28	0.4	1.1	18.3	32	1.6	21.5	139	142.5	3.5	7.75	107.5	28.5	2.4	7.31	1.1
0	0	0	0	0	0	0	1	1	0	0	0	0	0	0	0	0	0	0	1	1	0	83	73.6425	14.7955	37.28	95.3261	26	15	8.5	256	10.5	16.2	34.3	0.4	1.39	10.5	28	1.1	31	128	142	4.1	9.3	103	29	3.5	7.33	1.5
0	0	0	0	0	0	0	0	0	0	0	0	0	0	0	1	0	1	0	0	1	0	42	97.9965	12.6894	37.28	95.8387	25	13	5.8	79	12	14	34.9	0.1	0.55	12.05	25	1.15	10.5	91.5	141.5	3.65	7.85	105.5	26	3.9	7.36	3.5
0	0	0	1	0	0	1	1	0	0	0	0	0	0	0	0	0	0	0	1	1	0	75	67.3965	18.8667	36.9667	96.1507	22	14	5.8	173.5	14.55	13.4	42.95	1.2	1.09	10.85	26.5	1.05	16.5	100	139.5	3.5	10.05	103.5	33.5	3.8	7.353	2.67
0	1	1	0	0	0	0	0	0	0	0	0	0	0	0	0	0	1	0	0	1	0	89	65.1579	17.0175	35.2279	96.6471	23	15	15.5	223	11.6	16.2	34.6	2.03	0.93	18.05	31.3	0.98	17.8	128	136	3.6	8.12	108	25.6	3.8	7.43	1.1
0	1	0	0	0	0	0	0	0	0	0	0	0	0	0	0	0	1	0	0	1	0	67	66.965	18.2378	36.9875	96.0571	26	15	11.15	193	12.25	13.4	36.15	0.8	0.945	10.9	23	1	13	139.5	138	3.8	9.2	102.5	28.5	3.8	7.346	2.16
0	0	0	0	0	0	0	0	0	0	0	0	0	0	0	0	0	0	1	0	1	0	21	90.1781	20.053	36.2279	97.375	29	14	26.5	339	14.2	12.7	40.8	0.3	0.785	11.3	22	1.1	7	116.5	141.5	3.65	8.1	108	21.5	3.9	7.31	2.9
0	1	0	0	0	0	0	0	0	0	0	0	0	0	0	0	0	0	0	0	0	0	28	62.4091	19.3741	38.2719	99.3273	30	5	18.5	162	14.1	13.8	42.9	0.74	0.85	14.9	27	1.28	8	114	143	4	8.9	107	29	3.7	7.3825	2.25
0	0	1	1	0	0	0	0	1	0	0	0	0	0	0	0	0	1	0	0	1	0	76	78.4979	22.6009	37.2589	96.6176	28	15	5.35	117.5	10.1	16.5	31.85	0.5	1.11	46.85	28.9	4.2	30	105	139	3.8	8.8	104	32	3	7.42	1.1
0	0	0	1	0	0	0	0	0	0	0	0	0	0	0	0	0	1	0	0	1	0	76	77.4355	24.5897	36.2279	95.7812	27	14	13.9	300.667	14.5333	13.15	42.6667	0.6	0.943333	10.4	25	1	9	147	140.667	3.43333	8.73333	101	29.6667	3.9	7.33	3.5
0	1	0	1	0	0	0	1	0	0	0	0	0	0	0	0	0	0	0	1	1	0	60	90.514	19.2168	34.9667	97.2188	29	14	8.3	168	15	14.66	42.9	1.6	0.84	10.5	23	1	14	126	140	3.5	9	105	28	3.4	7.36	2.87
0	0	0	0	0	0	0	0	1	0	0	0	0	0	0	0	0	0	0	0	0	0	87	71.8411	15.283	35.2279	98.025	28	13	7.4	162	12.85	13.3	39.4	1.4	1.19	11.2	27	1.1	27	108	145	4.3	9.1	107	31	3.5	7.4	0.87
0	0	0	0	0	0	0	0	0	0	0	0	0	0	0	0	0	0	1	0	1	0	85	62.2753	13.703	36.9875	94.3902	26	15	11.3	193	12.1	12.27	37	0.82	1.18	16.2	31.7	1.4	15	102	128	3.5	8.7	93	26	3.9	7.36	4.3
0	1	0	0	0	0	0	1	1	0	0	0	0	0	0	0	0	0	0	1	1	0	64	63.012	18.3578	36.9667	99.913	25	8	5.3	224	13	13.05	37.8333	0.7	1.04	11.0333	22.3333	1.06667	13.5	138.5	151.714	3.7	8.9	117.5	24.5	3.5	7.425	1.2
1	1	0	0	0	0	0	0	0	0	0	0	0	0	0	0	0	0	0	0	0	1	75	78.892	16.5305	36.9667	97.7222	22	15	15.2	151.5	12.6	13.7	38.55	0.63	1.41	11.45	23.5	1.1	22.5	128.5	137.5	4.6	8.55	102	26.5	2.82	7.33	2.16
0	0	0	0	0	0	0	0	1	0	0	0	0	0	0	0	0	1	1	0	2	0	89	71.2796	23.5918	35.2589	96.3793	23	10	8.25	223	10.2	14	31.4	0.3	1.3	10	27.5	1	27	145.5	138.5	4.1	8.5	104.5	26.5	3.4	7.31	1.5
0	0	0	1	0	0	0	0	0	0	0	0	0	0	0	0	0	1	0	0	1	0	89	72.8099	14	36.488	98.5833	31	3	11.2	228	12.45	13.6	37.1	0.65	1	10.2	22	1	21	151.5	139.5	3.56667	8.9	104.5	23.5	2.6	7.29	3.5
0	0	0	0	0	0	0	0	0	0	0	0	0	0	0	0	0	0	0	0	0	0	86	97.1273	15	35.2279	96.7429	25	13	8.65	335.5	9.35	15.7	29.65	1.29	0.73	10.6	23	1	15.5	131.5	138	3.95	8.6	102.5	27.5	3.15	7.353	2.71
0	0	0	1	0	0	0	1	0	0	0	0	0	0	0	0	0	0	0	1	1	0	86	89.7473	22.1625	36.9875	97.3273	22	14	10.3	365	8.9	16.3	27.8	0.59	0.96	13.9	32	1.34	22	114	138	3.95	8.9	106	27	2.7	7.32	2.25
0	1	1	0	0	0	0	0	1	0	0	0	0	0	0	0	0	1	0	0	1	0	87	56.5684	21.1619	36.9667	96.1846	23	14	8.2	140.5	12.75	14.7	38.05	1.9	1.175	19.6667	29	1.93333	27.5	114	137.5	3.4	8.4	102	30.5	2.4	7.42	2.67
0	1	0	0	0	0	0	0	0	0	0	0	0	0	0	0	0	1	0	0	1	0	25	68.4964	21.3951	36.9667	98.3	25	13	9.4	173.5	12.8	13.55	36.5	1.6	1.04	17.5	32	1.1	11	116	140	3.7	8.9	105	27	2.73	7.31	2.72
0	0	0	1	0	0	0	1	0	0	0	0	0	0	0	0	0	1	0	1	2	0	81	82.3264	22.2396	35.2589	96.5	29	11	8.65	158.5	12.7	14	37	1.5	0.87	14.9	32	1.5	12	139	134	3.86667	9.1	100	27	3.6	7.37	1.6
0	0	0	0	0	0	0	0	0	0	0	0	0	0	0	0	0	0	1	0	1	0	60	67.9607	20.2528	36.488	94.8214	30	15	19.2	297	10.6	12.9	31.5	2.03	0.805	14.9	28.9	1.2	11.5	148	142	3.7	8.6	106.5	25.5	3.4	7.33	4.3
0	1	1	1	0	0	0	0	0	0	0	0	0	0	0	0	0	0	1	0	1	0	81	94.5699	27.6345	37.28	98.2292	28	15	7.85	195.5	12	13.5	37	0.8	1.225	11.2	24	1.1	28.5	180.5	142.5	4.3	9.15	109.5	25.5	3.2	7.343	2.64
0	0	0	1	0	0	0	0	0	0	0	0	0	0	0	0	0	1	0	0	1	0	86	83.7622	24.2832	37.2589	95.7273	27	15	10.65	234	11.85	13.5	35.6	0.5	1.775	29.75	28	2.8	37	125	140	4.05	8.65	104	22.5	3.4	7.43	1.1
0	0	0	0	0	0	0	1	0	0	0	0	0	0	0	0	0	0	0	1	1	0	74	70.3754	26.6915	36.9875	95.3235	29	15	7.3	142	11.6	13.7	35.3	0.82	0.74	12	26.4	1.2	14	93	141	3.15	8.6	103	29	2.82	7.353	4.3
0	0	0	0	0	0	0	0	0	0	0	0	0	0	0	0	0	0	0	0	0	0	89	66.2556	22.9593	36.2279	97.5	28	14	12.8	277	10.1	15.3	30	0.63	0.65	17.5	26	1.6	19.5	132	137	4.5	7.55	109.2	19.5	3	7.36	2.91
0	0	0	1	0	0	0	0	0	0	0	0	0	0	0	0	0	1	0	0	1	0	89	68.7059	30.2667	34.9667	94	26	15	10	131	10.3	12.7	31.1	0.7	0.67	18.3	30.8	1.4	16	149	138	4.2	7.5	106	25	2.8	7.33	1.2
0	1	0	0	0	0	0	0	0	0	0	0	0	0	0	0	0	1	0	0	1	0	52	86.6883	12.4079	35.2279	96.8485	25	15	7.35	251	14.5	13.7	42	0.4	1.02	11.2	28	1.1	13	95	141	3.95	9.05	102	31.5	3.7	7.4	2.97
0	0	1	1	0	0	0	0	0	0	0	0	0	0	0	0	0	1	0	0	1	0	81	92.4691	25.0593	37.28	95.4324	22	14	10.4	270	13.7	15.88	41.3	0.6	1.1	13.8	34	1.3	15	142	141	3.9	9.9	102	32	3.6	7.42	2.25
0	0	0	0	0	0	0	0	0	0	0	0	0	0	0	0	0	0	1	0	1	0	89	75.9832	17.6592	35.2279	96.9429	23	13	18.2	226	14.3	14.53	34.6	1.2	1.2	13.9	27	1.07	16.5	135	137	3.6	7.95	108.4	22.5	4.25	7.33	4.3
0	0	1	0	0	0	0	0	0	0	0	0	0	0	0	0	0	1	0	0	1	0	81	71.7518	17.8686	36.9875	96.4091	27	13	5.8	227	13.7	14.1	40.4	2.3	0.79	11.6	26	1.1	11	110	135	4.1	9.1	104	25	3.5	7.4	1.03
0	1	0	1	0	0	0	0	0	0	0	0	0	0	0	0	0	1	0	0	1	0	75	69.9032	12	36.2279	97.6207	30	13	3.96667	132	13.6333	13.6	38.6	1.6	1.04	11.6	31.7	1.1	12.5	91	130.5	4	9.15	97	27.5	3.9	7.31	1.5
0	1	0	1	0	0	0	0	0	0	0	0	0	0	0	0	0	1	0	0	1	0	63	54.1364	17.5455	36.9818	96.3415	32	15	22.5	221	13.9	13.76	42.1	0.5	1.97	37.5	39	3.6	40	203	141	5.5	9	108	24	4	7.353	1.4
0	1	0	0	0	0	0	0	1	0	0	0	0	0	0	0	0	0	1	0	1	0	68	65.936	22	36.2279	96	28	15	4.7	184	13	14.5	38.7	2.03	0.98	16.2	28	0.98	20	107	142	4	8.3	109	27	3.15	7.43	1.2
0	1	0	0	0	0	0	0	0	0	0	0	0	0	0	0	0	0	1	0	1	0	60	78.7754	16.3123	34.9667	97.4333	23	8	11	240	11.5	13.3	35.4	0.74	1.07	10.8	29	1	18	110	140	3.8	8	107	26	3.7	7.37	2.67
0	0	0	0	0	0	0	0	0	0	0	0	0	0	0	1	0	0	1	0	1	0	50	88.5115	18.9799	35.2279	95.2273	29	15	6.4	90	11.95	15.3	34.75	2.4	0.665	14.7	28.9	1.4	4.5	97	146	3.7	7.95	108	24.5	2.9	7.36	4.3
1	1	0	0	0	0	1	0	0	0	0	0	0	1	0	0	0	0	0	0	0	0	67	95.3015	21.6667	36.9875	97.1449	27	7	21.2	239	14.3	13.4	42.3	1	1.01	10.6	25	1.1	30	120	140	3.8	7.7	107	26	2.9	7.395	1.03
0	0	0	0	0	0	0	0	0	0	0	0	0	0	0	0	0	1	0	0	1	0	51	69	18.8801	36.9667	96.76	30	15	5	309.5	13.6	11.7	37.75	0.8	0.68	10.1	32	1	5.5	101	120.571	3.9	9.1	86	23.5	4	7.33	2.16
1	1	1	0	0	1	1	0	0	0	0	0	0	1	0	0	0	0	1	0	1	0	78	78.5897	17.8077	36.9667	97.4138	32	10	10.1	235	8.5	14.3	26.9	0.2	1.3	18.05	27.5	1.5	38	100	142	4	7.1	111	26	1.7	7.353	1.1
0	1	1	0	0	0	0	0	0	0	0	0	0	0	0	0	0	0	1	0	1	0	78	72.1474	19.9242	35.2589	95.9718	28	15	10.7	166	10.6	14.1	32.25	0.35	1.055	20.0667	41	1.9	21.5	251.5	135.5	4.16667	8.45	100.5	25	2.55	7.31	1.1
0	1	0	1	0	0	1	0	0	0	0	0	0	0	0	0	0	1	1	0	2	0	57	70.088	19.8864	36.488	97.4648	27	3	17.75	159	13	13.95	38.1	1.2	1.105	14.9	32	1.1	16.5	130.667	139	3.85	8.05	107	24	2.45	7.37333	1.1
0	1	0	0	0	0	0	0	0	0	0	0	0	0	0	0	0	1	0	0	1	0	84	90.1686	23.0324	35.2279	97.5161	23	10	72.95	192.5	10.75	17.9	32.15	1.6	0.955	11.2	24	1.1	13	104.5	135	4.3	8.6	101	25	3.9	7.42	2.25
0	1	0	0	0	0	0	1	0	0	0	0	0	0	0	0	0	1	1	1	3	0	72	67.4626	16.2288	36.9875	99.8358	29	13	13.85	295	13.85	13.1	41.8	1.3	0.98	10.9	26	1	31.5	96	138.75	3.95	8.5	102	26.5	3.4	7.43	2.16
0	0	0	0	0	0	0	0	0	0	0	0	0	0	0	0	0	1	0	0	1	0	64	67.0565	13.0318	36.2279	94.7941	30	15	9.1	243	13.1	13.8	39.9	1.2	0.855	10.7	26.5	1	14	105	140.5	3.55	8.7	101.5	31.5	3.4	7.33	2.05
0	0	0	1	0	0	0	0	0	0	0	0	0	0	0	0	0	1	0	0	1	0	76	80.5516	32.3587	35.2279	97.5161	28	12	7.2	329	10.45	13.8	30.5	0.4	0.61	9.9	27	0.9	21	85.5	136	4.25	8.35	101.5	27	3.3	7.346	1.03
1	1	1	1	0	0	0	0	1	0	0	0	0	1	1	0	0	1	0	0	1	1	86	81.4049	20.1338	36.9875	94.5893	35	15	7	129.5	13.35	15	42.2	1.4	2.14333	20.25	33	1.825	39.3333	65.75	136	4.56667	8.6	100.667	28.3333	3.1	7.31	1.2
1	1	0	0	0	0	0	0	0	0	0	0	0	1	0	0	1	0	0	0	1	1	41	73.186	23.25	36.9667	98.6667	32	7	14.925	141	9.6	13.95	27.74	0.75	1.08667	12.55	25	1.25	16.3333	128.833	138.833	4.47143	7.13333	108	25	3.15	7.33	1.85
1	1	1	1	0	0	1	0	0	0	0	0	0	1	1	0	0	0	0	0	0	0	77	72.3887	21.8755	36.9667	96.4862	33	15	8.95	181	13.85	14.2	41.15	0.6	1.07	10.8	23	1	24	117	141	4.2	9.2	103	26	3.6	7.356	2.53
0	1	0	0	0	0	0	0	0	0	0	0	0	0	0	0	0	0	0	0	0	0	48	52.9019	13.6559	35.2589	95.6842	34	13	8.2	192.5	11.45	13.8	34.85	0.74	0.96	17.5	31.3	1.34	10	85	145	4	8.9	107	29	3.9	7.353	2.87
0	0	1	1	0	0	0	0	0	0	0	0	0	0	0	0	0	0	1	0	1	0	63	75.7695	16.5603	36.488	95.6	33	15	5.3	187	12.2	13.3	38.5	0.96	0.69	16.6	26.4	1.42	18	143	139	3.9	8.6	107	26	2.6	7.33	2.67
0	1	0	0	0	0	0	1	0	0	0	0	0	0	0	0	0	1	1	1	3	0	81	128.86	26.2622	37.28	98.697	31	10	10.5	313	15.45	14.8	46.6	1.35	1.62667	13.5	24	1.3	58.6667	119.333	151.667	3.13333	9.2	115.333	25.3333	2.7	7.36	1.1
0	0	1	0	0	0	0	1	0	0	0	0	0	0	0	1	0	1	1	1	3	0	78	51.5699	18.1366	37.5275	97.3918	31	15	2.96667	51.3333	11.7	14.4	34.6333	1.4	0.665	14.0333	30	1.36667	6	219	143.5	3.55	8.4	110	28	2.5	7.37	2.25
0	0	0	0	0	0	1	0	0	0	0	0	0	0	0	0	0	1	1	0	2	0	87	78.3589	24.9965	37.5608	96.6765	29	14	12.4	271	13.5	13.5	40.2	2.03	1.125	18.05	28	1.4	21	88.5	142	4.05	9	107	27.5	2.14	7.32	2.71
0	1	1	0	0	0	0	1	0	0	0	0	0	0	0	0	0	0	0	1	1	0	83	87.1565	27.3269	36.2279	95.6098	30	10	15.6	188	15.8	14.2	47.3	1.31	1.025	11.8	30.8	1.2	19.5	126	142	3.6	7.55	103.4	22.56	3	7.33	1.2
0	1	0	0	0	0	0	0	0	0	0	0	0	0	0	0	0	1	0	0	1	0	33	71.3484	23.453	37.0761	98.75	28	13	11.4	140	10.1	12.8	29.4	1.7	0.89	13.9	34	0.98	17	122	145.667	3.9	8.35	110	23	3.1	7.31	1.5
0	0	0	0	0	0	0	0	0	0	0	0	0	0	0	0	0	1	0	0	1	0	75	67.8028	20.7661	36.2279	95.6061	35	15	8.5	219	12.25	13.6	37.3	0.5	1.95333	11.1	24.6667	1.06667	20.6667	120.333	135.333	4.53333	8.86667	100.667	28	3.5	7.43	1.78
0	1	0	0	0	0	0	0	0	0	0	0	0	0	0	0	0	0	0	0	0	0	30	68.1436	24.25	35.2279	98.8125	32	15	11.95	286.5	16	11.7	44.85	0.8	1.11	16.2	26.4	1.42	15	132	140	3.7	9.4	104	23	4.1	7.343	1.15
0	1	0	0	0	0	0	1	0	0	0	0	0	0	0	0	0	1	0	1	2	0	19	115.031	28.0632	36.9875	97.7308	33	15	24.4	419	7.6	15.4	23.6	1.6	0.63	14.9	28	1.1	9	104	137	4	7.8	102	27	3.9	7.42	1.3
1	1	0	0	0	0	0	1	0	0	0	0	0	1	0	0	0	1	0	1	2	1	19	139.418	34.5228	36.2279	99.5461	35	3	25.3	131.667	10.55	14.8	30.9	0.2	1.14	11.9	26.6667	1.16667	11.2	176.4	145.8	3.86	6.86	112.6	23	2.03333	7.32857	2.35
0	1	1	0	0	0	0	0	0	0	0	0	0	0	0	0	0	1	0	0	1	0	83	69.6184	19.2566	35.2279	96.1875	30	10	8.65	186	13.15	15.4	38.35	0.4	1.05	12.5	25	1.2	16.5	129	138.5	3.9	8.35	103.5	26	3	7.356	1.1
0	0	0	0	0	0	0	0	0	0	0	0	0	0	0	0	0	0	1	0	1	0	81	69.7211	17.8095	36.9875	96.4783	26	15	12.7	214.5	13.8	16.3	42.05	0.4	1.57	11.5	32	1.15	25	99.5	143	3.95	10.2	106	27.5	3.2	7.353	2.25
1	0	0	1	0	0	1	0	1	0	0	0	0	0	0	0	0	1	0	0	1	0	61	123.705	30.7118	36.9667	95.6087	24	15	10.6	181	10.8	18.73	34.5	0.63	1.3	44.85	31.7	4.1	12	141	144	4.4	9.1	107	22	3.4	7.37	2.72
0	0	0	0	0	0	1	0	0	0	0	0	0	0	0	0	0	1	1	0	2	0	25	87.2085	25.4179	36.9667	99.5429	22	10	9.1	144	13.4	14.92	38.9	0.7	0.71	10.7	23	1	8	132.5	137.5	3.3	9.05	102.5	25.5	4	7.31	1.03
0	1	0	0	0	0	0	0	0	0	0	0	0	0	0	0	0	1	0	0	1	0	32	92.2563	13.4857	35.2589	97.8913	26	12	10.8667	212.667	12.8667	12.5	37.1333	0.5	0.916667	11.95	27	1.1	7.33333	150	141.333	4.3	8.16667	103.333	28.6667	3.9	7.484	1.5
1	1	0	0	0	0	0	0	0	0	0	0	0	0	0	1	0	1	0	0	1	1	32	81.6829	21.2578	36.488	96.0926	34	11	7.7	83	11.4	13.7	33.5	1.5	2.08	17.5	31	1.2	34	111	138	4.7	6.6	104	25	1.8	7.36	1.85
1	1	1	1	0	0	0	1	1	0	0	0	0	0	0	0	0	0	0	1	1	0	71	66.3839	18.4375	36.488	96.8462	33	10	5.3	132.5	14.25	13.5	41.5	0.85	0.785	28.8	41	2.66667	16.5	159	139	3.9	8.95	104.5	28.5	3.45	7.33	2.39
1	0	0	0	0	0	0	0	0	0	0	0	0	0	0	0	0	0	1	0	1	0	53	105.316	27.5132	36.2279	96.5385	31	15	13.3	223.5	14.55	12.8	42.85	1.8	0.63	11.35	23	1.15	17	167	142.5	3.95	8.45	106.5	28	3.15	7.353	1.2
0	1	0	0	0	0	0	0	1	0	0	0	0	0	0	0	0	0	0	0	0	0	89	56.0836	19.9652	35.2279	97.9091	34	9	10.6	129.5	11.75	13.7	34.75	0.59	1.305	19.2667	31	1.8	17	103	140.5	3.55	9.45	104	30	3.65	7.31	2.05
0	1	0	0	0	0	0	0	0	0	0	0	0	0	0	0	0	1	0	0	1	0	53	80.3488	14.7597	36.9875	95.4583	24	9	9	266	11.1	16.1	33.7	0.82	0.82	10.6	27	1	11	141	138	4.5	8.2	104	28	4.25	7.346	1.8
0	1	0	0	0	0	0	1	0	0	0	0	0	0	0	0	0	1	1	1	3	0	27	87.9477	19.899	38.0619	99.8989	33	5	14.8	242.5	13.6	13.5	39.85	0.3	1.015	11.3	21	1.1	14.5	180.5	139.25	3.75	8.35	103.5	24	3.7	7.36	2.91
0	1	0	0	0	0	0	0	0	0	0	0	0	0	0	0	0	1	0	0	1	0	88	74.8235	18.8623	36.2	96	25	6	7.75	198	18.6	16.95	58.85	1.5	1.17	14.35	30	1.45	20.5	134.5	136	3.63333	8.7	103	26	3	7.41	1.15
0	0	0	0	0	0	0	0	0	0	0	0	0	0	0	0	0	1	0	0	1	0	53	84.9144	13.83	36.9875	99.9833	32	6	6.9	498	9.3	14	28.8	0.96	0.64	9.9	21	1	5	152	141	3.3	8.8	106	28	2.45	7.49	2.39
1	1	0	0	0	0	1	0	1	0	0	0	0	0	0	0	0	1	1	0	2	0	74	55.2894	21.0073	36.2279	99.7458	27	3	13.95	259	13.2	13.2	38.65	1.6	0.97	10.9	24	1	22	158	136	3.53333	8.25	100.5	24	2.65	7.4	1.03
1	0	0	1	0	0	1	1	0	0	0	0	0	1	0	0	0	0	0	1	1	0	46	70.7937	27.1573	34.9667	99.5532	29	13	14.1	187	10.8	16.2	35.8	0.59	0.71	13.9	28.9	0.98	9	134	138	3.4	8.6	103	26	3.8	7.43	2.71
0	0	0	0	0	0	0	1	0	0	0	0	0	0	0	0	0	0	0	1	1	0	46	74.7815	33	35.2279	98.082	23	13	5.4	249	15.3	18.73	46.4	0.5	0.9	11.5	26	1.1	9	100	137	4	9.4	98	29	3.8	7.36	2.87
0	1	0	0	0	0	0	1	0	0	0	0	0	0	0	0	0	0	0	1	1	0	31	97.1786	21.0714	35.2279	98.7647	39	15	9.95	207.5	14.8	12.5	43	0.4	1.005	11.3	24	1.1	15	123.5	141	3.95	8.2	106	23.5	3.9	7.33	3.5
0	0	0	0	0	0	0	1	0	0	0	0	0	0	0	0	0	0	0	1	1	0	48	89.663	20.7185	36.9875	98.3214	34	14	11.2	242.5	11.75	11.4	34.55	0.75	1.695	9.95	24	1	19.5	135	139.5	3.65	8.55	105.5	24.5	3.3	7.343	1.15
0	1	0	0	0	0	0	0	0	0	0	0	0	0	0	0	0	0	1	0	1	0	20	54.0923	14.0185	36.9667	98.2308	33	15	7.9	204	15.1	16.2	43.1	0.4	0.98	11	32	1.1	15	111	140	4.1	9.5	103	27	4.3	7.353	1.8
0	1	0	0	0	0	0	0	0	0	0	0	0	0	0	0	0	0	1	0	1	0	19	66.0714	13	36.9667	97.5172	31	15	18.2	226	11.6	14.45	38.2	1.2	1.2	11.9	22	1.2	17.8	128	136	3.6	7.55	107	22.5	3.7	7.31	1.7
0	1	0	0	0	0	0	1	0	0	0	0	0	0	0	0	0	0	0	1	1	0	51	81.7727	17.6473	35.2589	94.9474	34	14	5.9	221	14.1	14.53	41.6	0.85	0.99	10.55	22.5	1.05	14.5	117.5	141.5	3.65	8.3	104	28.5	3.8	7.42	2.67
0	1	0	1	0	0	0	1	1	0	0	0	0	0	0	0	0	0	0	1	1	0	87	64.5532	21.6702	36.488	97.4638	24	14	6	146	13.3	13.5	39.5	1.6	1.13	10	25	1	14	94	137	3.8	8.8	105	27	3.4	7.37	2.53
0	1	0	0	0	0	0	0	0	0	0	0	0	0	0	0	0	0	1	0	1	0	30	80.2943	18.5627	36.9667	96.7381	33	13	6.8	183	15.1	15.24	44.4	0.5	0.88	10.1	27	0.9	12	116.5	142.5	3.66667	8.35	108.5	24.5	3.55	7.33	2.72
0	1	0	0	0	0	0	0	0	0	0	0	0	0	0	0	0	1	0	0	1	0	33	63.5958	25.3589	36.9667	97.2258	25	15	6.9	144	15.7	12.7	43.95	0.9	0.82	11.95	27.5	1.15	13.5	95.5	136.5	4.05	9.35	101.5	28	4.2	7.36	1.15
0	1	0	0	0	0	0	0	0	0	0	0	0	0	0	0	0	1	1	0	2	0	46	64.4874	13.8881	35.2589	98.9375	32	15	5.1	166.5	14.15	12.6	40.35	1.6	0.945	10.15	27	0.95	6.5	103	137.5	3.7	9.25	101.5	29	4.2	7.31	1.3
0	0	1	1	0	0	0	0	0	0	0	0	0	0	0	0	0	1	1	0	2	0	67	92.1045	24.533	36.488	98.873	27	6	12.95	551.5	12.35	14	36.75	0.8	1.32	11.2	21	1.1	18.5	417.5	137	2.92	9.4	97	29.5	4	7.46	2.63
0	1	0	0	0	0	0	0	0	0	0	0	0	0	0	0	0	0	1	0	1	0	81	68.7571	22.9893	37.2589	98.8696	29	15	15.5	193	10.45	12.27	37.1	1.6	0.65	17.5	28	1.4	21	126	137	3.6	8.12	108.4	24.7	3.15	7.32	1.15
0	1	0	1	0	0	0	0	0	0	0	0	0	0	0	0	0	0	1	0	1	0	81	70.0109	27.7518	37.5275	98.6753	23	15	6.4	315	10.9	13.5	32.3	2.03	1.17	18.05	32	1.1	12	155	135	3.7	8.9	103	28	2.2	7.42	2.39
0	1	0	0	0	0	1	0	0	0	0	0	0	0	0	0	1	0	1	0	2	0	20	55.0208	20.9333	37.5608	98.4412	39	3	17.85	250.5	14.65	12.7	42.7	1	1.045	10.9	27.6	1.1	12.5	127	140.5	4.1	8.7	102.5	28.5	4	7.405	2.97
0	1	0	0	0	0	0	0	0	0	0	0	0	0	0	0	0	0	0	0	0	0	22	66.1965	18	36.2279	97.6	32	15	16.8	219	14.7	14.66	42.5	0.7	1.07	10.1	23	1	10	100	142	4.2	8.8	103	27	4.5	7.33	1.1
0	0	1	1	0	0	0	0	0	0	0	0	0	0	0	0	0	1	0	0	1	0	79	94.9688	19.9143	37.28	94.7288	34	10	12	145.333	12.5667	15.15	38.8667	1.05	0.5	15.7333	30	1.46667	10	264	134	3.13333	8.55	95.5	31	3.35	7.36	2.25
0	1	0	1	0	0	0	0	0	0	0	0	0	0	0	0	0	1	0	0	1	0	54	63.3298	12.922	37.5275	95.5862	33	3	16.0667	157.333	13.4333	14.6	40.8667	1.1	1.365	18.3	27.5	1.28	14	109	134	3.53333	7.45	101	24.5	2.9	7.3	1.15
0	0	0	0	0	0	0	0	0	0	0	0	0	0	0	0	0	0	0	0	0	0	19	103.92	13.5889	37.5608	99.1842	31	4	11.5	260	12.55	12.5	36.1	0.2	0.755	9.9	23	0.9	8	93	140	4.2	8.4	104.5	28	3.9	7.31	2.71
0	0	1	0	0	0	1	0	1	1	0	0	0	0	0	0	0	0	1	0	1	0	79	71.0905	18.0478	36.2279	95.7931	34	11	7	103	8.8	13.9	26.85	1.29	1.31	11.2	22	1.1	19	188	142	3.9	8.2	110	21	2.6	7.24	1.03
0	0	0	0	0	0	0	1	0	0	0	0	0	0	0	0	0	0	0	1	1	0	59	65.8217	16.2752	34.9667	98.8462	24	15	4.2	187	10.9	12.8	31.9	0.6	0.89	10	22	1	9	86	141	3.2	8.4	109	23	3.4	7.353	2.67
0	0	0	0	0	0	0	0	0	0	0	0	0	0	0	1	0	0	1	0	1	0	87	87.0139	25.2361	35.2279	97.1143	33	8	9.95	95.5	11.5	13.6	36.15	0.65	1.29	15.4	30.8	1.4	34.5	128	141.5	3.35	8.45	105.5	26.5	2.7	7.43	2.71
0	1	0	1	0	0	0	1	1	0	0	0	0	0	0	0	0	0	0	1	1	0	71	63.8865	19.1241	36.9875	98.8125	25	12	9.45	236.5	12.2	14.3	35.9	1.6	1.3	18.55	24	1.8	16	86.5	139.5	3.65	8.65	105.5	25	3.65	7.37	1.15
1	1	0	0	0	0	0	1	0	0	0	0	0	1	0	0	0	0	1	1	2	1	29	100.08	16.3333	36.9667	98.2051	32	3	23.56	187.4	11.74	11.675	34.8	0.4	0.95	12.8333	25	1.26667	9.33333	166.667	145	4.2	7.43333	111	28	3.2	7.33	1.55
0	1	0	0	0	0	0	0	0	0	0	0	0	0	0	0	1	0	0	0	1	0	38	88.8333	25	36.9667	96.9286	27	15	9.9	311	16.4	17.23	47.5	0.2	1	9.9	27	0.9	18	116	137	3.8	9	104	20	4	7.4	1.8
0	1	0	1	0	0	0	1	1	0	0	0	0	0	0	0	0	0	1	1	2	0	59	91.6864	19.9373	35.2589	96.0882	29	12	11.95	225	13.55	14.9	41	0.65	0.74	10.4	37	1	3.66667	93.3333	140.667	3.8	8.6	103.333	32	3.5	7.353	2.87
0	1	0	0	0	0	0	1	0	0	0	0	0	0	0	0	0	0	0	1	1	0	25	67.7357	16.3893	36.488	96.0571	23	14	7.05	242.5	16	12.1	44.55	0.82	0.955	10.5	23	1	11.5	91	138	3.8	8.5	104	25	2.1	7.31	1.3
0	1	1	0	0	0	0	0	0	0	0	0	0	0	0	0	0	1	0	0	1	0	77	72.4684	24.5613	36.2279	97.7222	39	14	18.2	223	12.1	13.76	34.6	2.03	3.71	13.7	29	1.4	34	95	141	3.5	8.7	103	25	2.82	7.33	2.53
1	1	0	0	0	0	0	1	0	0	0	0	0	0	0	0	0	1	0	1	2	0	78	99.3612	26.717	34.9667	93	23	14	10.8	205	12	12.6	36.1	1	0.6	15.9	28	1.2	14	131	136	4.5	8.8	97	28	4	7.31	1.15
1	0	0	0	0	0	0	0	0	0	0	0	0	1	1	0	0	0	0	0	0	1	50	89.418	10.6508	35.2279	96	26	14	10.9	134	10.3	14	31.4	1.31	0.6	14.4	30	1.1	9	124	138	3.9	6.8	108	22	3.7	7.42	2.05
1	1	0	0	0	0	0	0	0	0	0	0	0	1	0	0	0	0	0	0	0	1	45	116.28	25.153	36.9875	98.9024	33	14	29.2	193.333	8.23333	12.4	23.5333	0.6	1.9	14.9	26.4	0.98	40.5	135.5	138	4.85	8.25	100.5	24.5	2.9	7.343	3.93333
1	1	0	0	0	0	0	0	0	0	0	0	0	0	0	0	0	1	0	0	1	0	71	96.0986	31.702	36.9667	94.6667	35	10	13.2	753	8.2	13.1	23.7	1.6	0.7	14.7	30	1.1	13	101.5	126.1	3.15	8.2	90.5	25	2.7	7.52	1.1
1	1	1	0	0	0	0	0	0	0	0	0	0	0	0	0	0	0	1	0	1	1	61	84.3271	15.8216	36.9667	98.5	29	14	11.3	204	17	14.92	46.7	0.6	1.4	17.5	25.6	1.6	13	139	137.5	4.25	8.7	101	23	3.9	7.33	2.25
0	0	0	0	0	0	0	0	0	0	0	0	0	0	0	0	0	0	1	0	1	0	89	97.1929	17.1004	35.2589	97.4937	25	10	11.1	153	10.675	14.8	31.025	1.1	0.85	20.5667	40	1.7	21.5	195.5	139.333	3.7	8.3	102.333	25	2.9	7.47	2.64
1	1	0	1	0	0	1	0	0	0	0	0	0	1	0	0	0	1	0	0	1	1	48	95.3391	16.0175	36.488	97.3333	36	12	15	328	10	12.6	28.3	1.2	0.6	14.1	32	1.1	8.5	151.5	142	3.1	8.45	106	26	2.6	7.429	2.71
0	0	1	0	0	0	0	0	0	0	0	0	0	0	0	0	0	1	0	0	1	1	76	79.1264	17.1896	36.488	99.5714	29	3	13.05	241	9.55	13.2	27.76	0.4	1.6	13.7	29	1	18.5	182.5	139.667	3.52857	7.9	103.75	22.75	3	7.392	1.15
1	1	0	0	0	0	0	0	0	0	0	0	0	0	0	0	0	0	1	0	1	0	58	80.5236	30.4509	37.28	93.1486	27	3	16.7	139.5	15.075	15.5	45.025	1.2	1.03333	14	27	1.1	33	139.667	141.4	3.56	9.03333	100.667	29.6667	3.6	7.42025	2.72
1	1	0	1	0	0	0	0	0	0	0	0	0	0	0	0	1	1	0	0	2	0	59	81.0854	26.3984	36.9818	98.3333	31	10	16.2	435	9.5	14.4	28.3	0.8	0.8	16.2	31.3	1.6	15	102	142	3.8	7.9	109	23	2.5	7.4585	2.87
1	1	0	1	0	0	0	0	0	0	0	0	0	0	0	0	1	1	0	0	2	0	59	79.2802	14	37.2589	98.6667	29	10	11.5	173	13.8	14.3	38.4	0.63	0.93	13.9	28.9	1.4	22	126	135	3.7	8.12	102	23	2.32	7.43	2.91
1	0	0	0	0	0	0	0	0	0	0	0	0	1	0	0	0	0	1	0	1	1	66	97.6272	14.9443	37.0596	99.8476	27	8	9.5	208	10.35	17.4	31.65	0.6	0.6	19.2	31.7	1.1	9	131	141	4.1	7.6	110	22	3.15	7.34	2.25
0	1	0	0	0	0	0	0	0	0	0	0	0	0	0	0	0	1	1	0	2	0	19	74.5964	26.8746	36.9875	98.2029	34	11	18.4	201.5	13.7667	12.7	40.5667	0.7	0.85	14.9	32	1.34	9.5	128.5	136.625	4.76667	9.1	103.5	19.5	4.6	7.282	2.67
0	1	0	0	0	0	0	0	0	0	0	0	0	0	0	0	0	0	0	0	0	0	60	134.109	13.5652	36.2279	92	22	3	11.3	187	11.6	16.62	22.45	0.96	1.2	16.6	32	0.98	16.5	126	136	3.6	7.68	108	25	3.4	7.356	1.8
0	0	0	0	0	0	0	0	0	0	0	0	0	0	0	0	0	1	1	0	2	0	79	84.6654	22.2462	34.9667	94.5833	26	13	9.1	191	11.2	12.1	33.8	0.6	0.6	17.5	31	1.1	18	137	131	4.5	9.1	97	23	2.73	7.36	2.72
0	1	0	0	0	0	0	0	0	0	0	0	0	0	0	0	0	1	0	0	1	1	89	65.7684	30.9389	35.2279	98.0455	32	11	5.6	124	10.45	15.5	32.95	1.15	1	15	37	1.1	16.5	127	132.5	4.65	8.85	97	28	3.65	7.31	2.05
0	0	0	0	0	0	0	0	0	0	0	0	0	0	0	0	0	1	1	0	2	0	53	79.6655	18.7631	38.025	100	33	3	14.1	232	14.3	15.88	23.1	1.6	0.65	18.05	28	1.6	19.5	135	137	3.6	7.55	110	23.56	2.7	7.33	2.7
1	0	0	0	0	0	0	0	0	0	0	0	0	1	0	0	0	0	1	0	1	1	23	89	16.0247	36.2279	99.5075	24	9	6.85	177.5	8.73333	14.1	27.0667	0.6	0.7	16.2	26.4	1.4	10	81.5	141.333	3.3	6.8	110.5	20.5	3.4	7.3425	2.85
0	1	0	1	0	0	0	0	0	0	0	0	0	0	0	0	0	1	1	0	2	0	81	110.806	14.2419	34.9667	94.5862	34	15	12.1	134	15.2	13.74	44.5	1.8	0.8	11.4	23.9	1.1	15	146	142.1	4.07	7.68	104.6	24.7	4.25	7.4	1.03
0	1	0	1	0	0	0	1	0	0	0	0	0	0	0	0	0	0	0	1	1	0	58	84.7786	12	35.2279	97.2041	22	15	8.95	166.5	13.4	14.7	41.35	0.9	0.95	11.2	34	1	9.5	133.5	135.5	3.95	8.4	106.5	20	3.6	7.37	0.9
0	1	0	0	0	0	0	0	0	0	0	0	0	0	0	0	0	1	0	0	1	1	78	71	18	36.9875	100	26	10	8.7	166	12.1	13.2	35.9	0.96	0.9	19.2	28.9	1.6	17	123	136.4	4.52	7.55	106.7	20.9	3.4	7.447	1.8
0	0	0	0	0	0	0	0	0	0	0	0	0	0	0	0	0	1	0	0	1	0	89	98.3386	15	36.9667	94.32	32	14	8.9	196	10.8	15.24	32.9	1.29	0.74	17.5	32	0.98	16	131	141	4.2	9.4	108	25	2.45	7.31	1.15
0	0	0	1	1	0	0	0	1	0	0	0	0	0	0	0	0	1	0	0	1	1	55	71.0919	14.0777	36.9667	95.8852	33	15	8.1	343	12	12.27	38.4	2.03	0.69	13.3	35	1.2	6.5	103.5	140.5	3.9	8.95	103.5	27	4.25	7.353	2.67
0	1	0	0	0	0	0	0	0	0	0	0	0	0	0	0	0	0	0	0	0	0	58	88.8148	18.8407	35.2589	97.8545	34	8	6.8	127.5	7.8	16.3	25.2667	0.82	0.81	12.3	27.5	1.1	49	103.5	135.85	4.67	7.5	99.25	25.1	3.15	7.26675	2.25
1	1	1	1	0	0	0	0	1	0	0	0	0	1	1	0	0	0	0	0	0	1	50	107.036	15.1661	36.488	99.3846	22	6	17	183.5	14.35	12.9	39.15	1.5	0.9275	14.6	30.8	1.3	6	139	125.675	3.2125	8.1	85.15	27.675	3.85	7.58	2.53
1	1	0	0	0	0	0	0	0	0	0	0	0	1	1	0	0	0	0	0	0	1	49	100.514	18	37.2589	98.2	26	11	18.2	226	10.8	14.53	37	1.6	3.01	14.9	31.3	1.5	116	132	152	4.5	8.3	120	15	3.7	7.455	0.9
0	1	1	1	0	0	0	0	0	0	0	0	0	0	0	0	0	0	1	0	1	0	49	92.8962	15	37.28	96.5263	25	9	15.5	187	10.45	16.74	35.8	0.74	1.025	13.9	27	1.34	22	126	141	3.6	7.95	103.4	22.5	2.6	7.43	2.77
0	1	0	1	0	0	1	0	0	0	0	0	0	0	0	0	0	1	0	0	1	1	64	78.1151	16.3056	37.5275	96	33	10	28.5	375.5	14.65	13.5	43.9	0.8	0.753333	17.5	28.9	1.1	21.6667	167.667	140	3.83333	8.76667	108.667	19.6667	3.8	7.418	1.45
1	1	0	0	0	0	0	0	0	0	0	0	0	1	0	0	0	1	0	0	1	1	87	97.5775	24.9331	37.5608	99.5	32	7	16	275	9.9	14	31.1	1.1	2.205	19.2	26.4	1.2	30	168.5	140.5	3.85	8.65	106	27.5	3.4	7.36	2.45
1	1	0	0	0	0	0	0	0	0	0	0	0	0	0	0	0	1	0	0	1	1	87	79.4331	17.4014	36.2279	97.3333	33	12	8	290	8.8	14	26.1	1.6	0.91	13.9	25.6	1.5	27	93	141	3.5	8.5	107	29	3	7.33	1.6
1	0	1	1	1	0	0	0	0	0	0	0	0	0	0	0	0	1	1	0	2	0	86	101.341	29.5363	38.2719	95.6	37	7	28.41	385	10.6	14.45	34.4	0.6	1.47	15.3	25.7	1.3	47	119	154	3.9	8.8	114	32	2.73	7.36	1.03
1	1	0	1	0	0	1	0	0	0	0	0	0	0	0	0	0	1	0	0	1	1	74	48.0887	14.4664	37.28	98.9545	25	15	14.1	223	12.1	13.76	34.6	0.59	1.2	16.8	28	1.07	19.5	128	142	3.6	8.12	109.2	22.56	3.9	7.31	2.67
1	0	0	1	1	0	1	0	1	0	0	0	0	0	0	0	0	1	0	0	1	1	75	104.417	18.2645	36.2279	98.0769	27	6	6.625	168.5	9.85	14.95	29.25	0.6	0.766667	16.375	28.85	1.375	10.6667	126.667	141.667	3.2	8.85	104.667	29	3.4	7.44	1.3
1	1	0	0	0	0	1	0	0	0	0	0	0	0	0	0	0	0	1	0	1	1	62	104.441	19.1886	34.9667	98.8462	34	5	19.045	178	10.8	18.73	33.1	0.59	4.236	15.3	29.5	1.3	72.2	151	134.6	4.84	8.36	97.8	24.8	3.9	7.277	0.9
1	0	0	1	0	0	1	1	0	0	0	0	0	0	0	0	0	0	0	1	1	1	85	75.3469	17.5387	35.2279	97.4	32	14	4.43	205.5	12.8	14.66	38.2	2.03	0.865	14.8	28.7	1.2	12.5	87.5	140	3.65	9.15	105	26.5	3.4	7.42	2.71
1	1	1	1	0	0	0	0	0	0	0	0	0	0	0	0	0	1	0	0	1	1	64	68.2896	17.0136	36.9875	96.7619	27	15	8.98	167	12.85	12.35	39.95	0.8	0.545	12.6	34.9	1	13.5	177	139	3.7	8.55	103	25	4.2	7.469	1.6
1	1	0	1	0	0	0	0	0	0	0	0	0	0	1	0	0	1	0	0	1	1	89	78.2317	19.8992	36.9667	96.5417	29	11	20.85	246	8.85	14.92	27.55	0.9	1.315	15	33.6	1.2	24.5	142	134	4.25	8.5	101	22	3.65	7.32	1.78
1	0	0	0	0	0	0	0	0	0	0	0	0	0	0	0	0	0	1	0	1	1	39	114.579	27.4791	36.9667	97.3438	25	14	12.25	107.5	10.85	17.55	31.2	1	1.92	16.95	43.55	1.45	15	184	137.5	3.85	6	105.5	17	1.95	7.27567	1.45
1	0	0	0	0	0	0	0	0	0	0	0	0	1	0	0	0	0	0	0	0	1	46	92.9745	21.3285	35.2589	98.5385	22	14	13.4	216	12.65	13.1	37.05	0.3	0.6	12.6	29.2	0.9	11.5	124	144	3.95	9	105	28	3.4	7.36	2.87
1	0	1	0	0	0	1	0	0	0	0	0	0	0	0	0	0	1	0	0	1	1	83	69.7456	13.0871	36.488	100	25	6	11	249.5	14.6	12.9	41.2	1.6	0.685	14.9	32	1.6	13	110	135.5	3.55	11.1	96.5	27	2.14	7.5315	2.97
0	1	0	0	1	0	0	0	0	0	0	0	0	0	0	0	0	0	1	0	1	0	82	79.4316	15.7509	36.2279	92.9259	27	15	9.62	302	13.6	13.76	40.7	1.31	0.74	13.8	26.5	1.1	12	123	135	4	8.9	100	26	2.1	7.353	1.15
0	0	0	0	0	0	0	0	0	0	0	0	0	0	0	0	0	1	1	0	2	0	74	90.7016	20.8789	35.2279	98.6818	29	14	5.83	130.25	7.45	15.88	22.125	0.59	2.165	14	28.2	1.1	33	110	142	4.5	12.2	107	30	2.45	7.37	1.6
0	0	0	0	0	0	0	0	0	0	0	0	0	0	0	0	0	1	0	0	1	1	27	70.4744	17.9615	36.9875	96.3636	25	15	12.65	194	13.7	12.6	41.05	0.82	0.65	16.2	27.6	0.98	10	104	143	4.2	9.6	105	27	5	7.33	2.91
0	1	0	0	0	0	0	0	0	0	0	0	0	0	0	0	0	1	0	0	1	0	89	71.8119	16.5743	36.9875	98.875	22	15	6.6	182	12.3	14.3	36.2	1.1	1.17	14.5	28.9	1.2	24	103	137	4.3	9.3	106	24	3.7	7.32	2.67
0	1	0	1	0	0	1	0	0	1	0	0	0	0	0	0	0	1	1	0	2	1	89	60.2091	13.9024	36.2279	98.8333	25	4	12.15	156	13.45	13.5	39.5	0.74	0.915	15.1	28.55	1.2	17.5	151	141.5	3.45	9.4	105.5	26	3.15	7.534	2.05
1	1	0	0	0	0	0	0	0	0	0	0	0	0	0	0	0	1	1	0	2	0	79	97.457	17.1758	34.9667	99.9545	24	4	17.25	198.5	13.45	13.4	38.45	0.8	1.72	14.6	30.95	1.2	23	201.5	142.5	3.9	8.1	104.5	19.5	3.4	7.3635	2.85
0	0	0	0	0	0	1	0	0	0	0	0	0	0	0	0	0	1	0	0	1	1	68	94.4525	26.676	35.2279	81.125	23	14	14.885	124.5	8.46667	16.2	26.6	2.55	0.755	16.25	31.65	1.35	20	103	139.5	3.4	7.8	103.5	21.5	2.35	7.31	0.9
1	1	0	0	0	0	0	1	0	0	0	0	0	1	0	1	0	0	0	1	1	0	84	73.6803	21.6989	36.9875	95.3265	30	7	10.5	99	13.4	13.4	40.7	1.4	0.92	18.3	30.8	1.1	16	127	142	3.8	7.5	113	20	2.6	7.3415	1.325
0	0	0	0	0	0	0	1	0	0	0	0	0	1	0	0	0	0	0	1	1	0	54	92.8339	20.7974	36.9667	96.6667	25	3	7.85	286.5	11.35	15.5	33.4	0.55	0.856667	30.8	61	3.225	13.6667	137	134.333	3.43333	8.75	99	25.5	3.7	7.47325	3.05
0	1	0	0	0	0	0	1	0	0	0	0	0	1	0	0	0	1	1	1	3	0	85	82.3846	18.9538	36.9667	99.5932	23	3	15.7	204	10.11	17.23	37.1	1.6	0.93	19.5	36	1.6	16.5	126	137	3.7	7.68	108.4	25.6	4.25	7.331	2.25
1	1	0	0	0	0	0	0	0	0	0	0	0	1	0	0	0	0	1	0	1	0	55	122.057	24.1939	35.2589	95.5312	25	8	15.2	136	14.9	14.3	43.3	1.7	1.4	18.5	31.3	1.6	16	200.667	128.75	3.1	6.73333	95	23	1.8	7.42	2.4
0	1	0	0	0	0	0	0	0	0	0	0	0	0	0	0	1	0	0	0	1	0	24	108.435	19.1481	36.488	98.96	27	4	12.8	187	9.5	15.24	28.5	0.96	0.93	14.6	26	1.2	23	135	136	3.6	7.55	105.7	19.5	2.4	7.3895	2.35
0	1	0	0	0	0	0	0	0	0	0	0	0	0	0	0	0	0	1	0	1	0	19	77.3774	14.2201	37.28	98.9714	23	15	8.4	164	11.2667	14.15	34.1333	0.8	0.6	15.9	26	1.3	12.5	143	141	4.15	8.75	110	22.5	4	7.43	2.2
1	1	0	0	0	0	1	1	0	0	0	0	0	1	0	0	0	0	0	1	1	0	68	88.4118	23.6176	37.5275	97.6739	27	3	7.8	209	11.2	14.1	36	0.2	1.13	17.5	27.5	1.34	22	222	142.5	4.5	8.3	108	21	3.6	7.302	2.6
1	1	0	0	0	0	0	0	0	0	0	0	0	0	0	0	1	0	0	0	1	0	37	92.6915	23.7447	37.5608	96.8571	23	9	11.35	193	9.9	22.1	32.45	1.5	0.64	16.6	28	1.4	20	84	139	4.3	8.6	108	28	2.2	7.31	1.8
1	1	0	0	0	0	1	0	0	0	0	0	0	1	0	1	0	0	0	0	0	0	58	101.948	25.3296	36.2279	98.8533	31	6	10.85	39	14.55	13.8	43.1	1.25	0.74	19.0667	34	1.6	10	146	140.5	3.55	7.8	105.5	25	2.55	7.38	1.1
1	0	0	0	0	0	1	0	0	0	0	0	0	1	1	0	0	0	1	0	1	1	79	82.0819	22.274	35.2279	94.7727	28	14	10.8	274	10.1	14.5	31.8	0.5	0.49	13.55	28	1.05	14	102	141	3.55	8.1	110	24	2.8	7.37	1.1
0	1	0	0	0	0	0	1	0	0	0	0	0	0	0	0	0	1	0	1	2	0	78	58.6282	14.4145	36.9875	97.6296	31	15	8.2	175	11.5	13.74	36.1	0.9	1.16	14.8	26.4	1.2	26	109	141	4	8.6	106	30	3.6	7.353	2.63
0	1	0	0	0	0	0	0	0	0	0	0	0	0	0	0	0	1	0	0	1	0	78	85.7662	14.8788	36.2279	98.2667	28	3	11.7	273	13.3	13.3	39.7	0.5	0.75	12.7	32	0.9	12	141	139	3.8	9.3	105	29	4	7.377	2.39
0	0	0	0	0	0	0	0	0	0	0	0	0	0	0	0	0	0	0	0	0	0	41	78.8977	16	35.2279	99.6757	20	3	14.3	228.333	13.1333	15.5	37.9	1.5	0.533333	14.3	33.45	1.1	8.66667	138.667	140	3.03333	7.3	109.333	21.6667	3	7.445	2.7
1	1	0	0	0	0	1	1	0	0	0	0	0	0	0	0	0	0	0	1	1	0	37	96.22	20.7553	36.9875	97.7015	28	5	13.4	235	14.7	14	42.5	1.6	1.7275	13.9	31.7	1.2	16.75	134.75	141.4	3.65	7.975	108.5	24	3.4	7.39233	2.87
0	0	0	0	0	0	0	0	0	0	0	0	0	0	0	0	0	1	0	0	1	0	42	66.0495	16.522	36.9667	97.9545	31	15	7.15	201	14.05	12.8	42.1	0.6	0.485	12.5	26	0.9	14.5	109.5	137	3.75	8.8	99.5	30	3.5	7.36	2.71
0	1	0	1	0	0	0	0	0	0	0	0	0	0	0	0	0	1	0	0	1	0	81	88.3784	18.4189	36.9667	94.4222	28	15	5.7	186	13	14.53	37	2.03	1.05	18.05	35	1.42	16	104	142	4.1	8.7	110	22	3.7	7.33	0.6
0	1	0	0	0	0	0	0	0	0	0	0	0	0	0	0	0	0	1	0	1	0	87	105.41	20.1445	35.2589	98.9778	31	8	17.1	162	13.65	13.6	40.65	0.59	1.06	14.9	28.9	1.2	16.5	215.5	139.333	4.3	9.15	103.5	25.5	2.6	7.2625	0.9
0	0	0	0	0	0	0	0	0	0	0	0	0	0	0	0	0	0	1	0	1	0	74	95.5983	21.3142	36.488	95	28	13	8.85	250.5	12.4	13.3	37.7	0.2	0.695	13.3	26	1	15	118	142	3.85	8.8	106.5	30.5	3.7	7.356	1.8
1	0	0	0	0	1	0	0	0	0	0	0	0	0	0	1	0	1	0	0	1	0	76	89.8156	20.1915	36.9875	99.2381	30	11	3	50.5	8.4	18	24.9	2.36667	0.85	23.2667	34.5	2.1	33	129	143.5	4	7.45	110.5	19	2.7	7.31	3.1
1	0	0	0	0	0	1	0	0	0	0	0	0	0	0	0	0	0	1	0	1	0	56	77.8824	17.9228	36.2279	98.8824	32	4	14.4	252	13.1	14	38.9	0.74	0.55	13.9	28	1.34	9	145	138	3.8	7.3	105	22	2.65	7.41633	2.2
1	0	0	0	0	0	0	0	0	0	0	0	1	1	0	1	0	0	1	0	1	0	68	112.056	25.9524	34.9667	89.8125	26	10	7.8	93	12.2	13.8	37.1333	3.8	2.465	16	31	1.3	47.5	65.5	143.5	3.75	8.7	107.5	19	2.15	7.32667	6.43333
0	1	0	0	0	0	0	0	0	0	0	0	1	1	0	1	0	0	0	0	0	0	31	106.92	24.2962	35.2279	99.8701	27	3	6.525	106	8.34	13.0667	23.9667	0.7	1.11667	19	41.5	1.6	11	208.5	139	4.65714	7.01667	110.667	22.3333	2.2	7.235	1.55
0	0	0	0	0	0	0	0	0	0	0	0	0	0	0	1	0	1	0	0	1	0	39	87.1383	21.8	37.7487	97.0172	23	7	19.6	334.5	11.2	15.5	32.15	0.4	0.45	13.1	26.4	1	6.5	120.5	144	3.35	7.95	112	23	3.6	7.5	1.03
0	0	0	0	0	0	0	0	0	0	0	0	0	1	0	0	0	1	1	0	2	0	73	66.0152	16.1027	36.9818	99.6912	32	7	12.8	308	10.65	16.4	32.05	0.55	0.735	13.8	23	1	11.5	133.5	141.5	4	8.95	109.5	22.5	2.75	7.422	2.53
1	0	0	0	0	0	0	0	0	0	0	0	0	0	0	0	0	1	0	0	1	0	76	52.0791	11.746	36.9818	97.75	26	15	5.45	158	11.35	16.2	35.05	0.4	0.595	13.7	30	1.1	12	87.5	141.5	4	8.95	103.5	34.5	3.2	7.4	2.39
1	0	0	0	0	0	1	0	0	0	0	0	0	1	0	0	0	1	0	0	1	1	79	73.5719	15.8597	36.2279	97.1579	27	12	11.7	342	10.7	14.6	32.5	0.5	0.48	17.5	31.3	1.1	12	75	141	3.6	8.8	110	23	3.1	7.42	2.67
1	1	0	0	0	0	0	1	0	0	0	0	0	0	0	0	0	0	0	1	1	0	56	100.258	28.9512	34.9667	92.5	28	3	17.3	322	14.7	14.66	44.2	0.5	3.11	14.3	60.6667	1.1	48	87	137	3.3	8.8	102	24	3.4	7.56	1.8
1	1	0	0	0	0	1	0	0	0	0	1	0	0	0	0	0	1	1	0	2	0	64	76.7316	16.081	35.2279	95.1458	24	13	5.7	199	10.9	16.62	32.85	0.5	6.92	16.2	30.8	0.98	46	211	136	4.1	8.75	91.5	31	4	7.31	2.5
1	0	0	0	0	0	0	1	0	0	0	0	0	1	0	0	0	0	1	1	2	0	43	95.3761	18.3484	36.9875	98.9714	36	7	13.9	389.5	10.8	13.5	32.3	0.3	0.703333	13.4	26	1	9	174.667	141.333	3.8	8.43333	111.333	21.6667	3.8	7.389	2.95
1	1	0	0	0	0	1	0	0	0	0	0	1	1	0	0	0	1	0	0	1	1	67	122.089	24.3333	36.9667	100	33	3	15.7333	222.333	8	16.15	25.8	0.95	1.375	18.5	34	1.55	66.25	116.5	146.25	4.3	7.46667	108.5	21.3333	2.05	7.22	14.05
0	1	0	0	0	0	0	0	0	0	0	0	0	0	0	0	0	1	1	0	2	0	41	80	20	36.9667	97	32	14	11	295	13.5	12	40.4	1.6	0.7	18.3	35	1.28	6	91	133	3.6	8.6	100	25	3.4	7.33	2.25
0	1	0	0	0	0	0	0	0	0	0	0	0	0	0	0	0	1	0	0	1	0	47	96.6437	16.6182	35.2589	95.7222	29	15	5.4	107	11.05	13.5	33.05	0.35	0.745	13	28	0.95	4	131.5	143	3.34	7.6	107	28.5	2.85	7.32	0.9
0	0	0	0	0	0	0	1	0	0	0	0	0	0	0	0	0	0	0	1	1	0	71	76.7289	16.0711	36.488	96.5	38	15	10.2	255	13.45	12.27	39.3	0.4	0.72	12.2	26	0.9	11.5	134	140	3.55	9.25	107	24.5	4.4	7.36	1.3
0	1	0	0	0	0	0	0	0	0	0	0	0	1	0	0	0	1	0	0	1	0	77	62.7701	13.989	37.5275	98.2295	32	3	7.7	129	12.55	17.3	38.25	2.1	1.035	17.38	29.5	1.44	22	120	143	3.9	8.25	110.5	20	2.8	7.4055	2.05
0	0	0	0	0	0	0	0	0	0	0	0	0	1	0	1	0	0	0	0	0	0	89	106.97	24.3506	37.5608	95.7551	29	7	12.95	80.5	9.8	15.5	28.7	0.5	1.765	17.2	26.4	1.4	35	223.5	147.5	3.5	7.45	111	21.5	2.1	7.43333	10.5
1	1	0	0	0	0	0	0	0	0	0	0	0	1	0	0	0	1	0	0	1	0	79	75.5276	17.5	36.2279	97.6275	38	3	12.4	195	12.3667	18.73	36.1333	0.8	0.59	19.2	25.6	1.42	8	140	138.333	3.925	8.2	108	25	3.9	7.36067	1.1
1	0	0	0	0	0	0	0	0	0	0	0	0	0	0	0	0	0	1	0	1	0	35	95.6512	23.6441	35.2279	98.72	31	13	13.15	192	7.75	15	23.2	0.59	2.01	18.2	28.9	1.5	54.5	59.5	131	3.6	9.05	99.5	16	2.44	7.353	0.55
1	1	0	0	0	0	1	1	0	0	0	0	0	1	0	0	0	0	0	1	1	1	61	84.6947	14.3158	36.9875	97.8539	27	3	18.6	263.667	13.8667	15.7	43	0.566667	1.77333	12.6	28.5	0.933333	25.3333	152.667	140.333	4.3	8.43333	109.667	24	3.43333	7.31875	0.9
1	1	0	0	0	0	0	0	0	0	0	0	1	1	1	0	0	0	0	0	0	0	78	94.1154	20	34.9667	97.8	25	4	15.2	129	6.9	14.5	22.3	0.8	2.47	43.6	32	4.4	35	264	138	4.5	8.3	102	11	2.5	7.43	2.87
0	1	0	0	0	0	0	0	0	0	0	0	0	1	0	0	0	1	0	0	1	0	89	77.1286	20.925	35.2279	99.5806	23	14	15.2333	196.667	12.2333	14.75	37.7667	0.6	2	14	26.9	1.2	61	108	142	4.9	8.5	110	21	3.8	7.346	3.7
0	0	0	0	0	0	0	0	0	0	0	0	0	1	0	0	0	1	0	0	1	0	85	87.5018	14	34.9667	93.6389	31	14	12.1	183	11.2	13.3	34	0.6	0.85	13.9	28	1.4	14	107	140	4.1	7.8	106	28	3.1	7.33	2.72
0	0	0	0	0	0	0	0	0	0	0	0	0	1	0	0	0	0	1	0	1	0	89	64.3804	14	35.2279	94.0357	24	14	12.2	352	12.1	15.24	36.8	0.82	1.2	11.8	31.1	1	17.8	126	141	3.6	7.95	107	18.73	2.6	7.31	2.67
0	0	0	0	0	0	0	0	0	0	0	0	0	1	0	0	1	0	0	0	1	0	89	62.1449	16.7951	34.9667	97.25	26	15	11.3	193	11.6	14.45	22.45	2.03	1.5	11.8	27.5	1	28	100	137	4.3	7.9	104	27	3.48	7.37	2.64
0	1	0	0	0	0	0	0	0	0	0	0	0	1	0	1	0	1	0	0	1	0	82	70.2383	20	35.2279	98.1538	23	13	3.4	79	13	13.7	38.8	0.8	0.78	13	35.9	1.1	14	90	138	4.1	8.2	108	26	2.9	7.42	0.9
0	1	0	0	0	0	0	0	0	0	0	0	0	1	0	0	0	1	0	0	1	0	75	75.9717	12.8445	36.9875	99.1111	31	14	7.63333	249	11.9667	16.15	36.5333	0.3	0.376667	12	32.4	1.05	13.3333	130.667	140	3.9	8.13333	107.333	25.3333	2.7	7.36	2.25
0	0	0	0	0	0	0	0	0	0	0	0	0	1	0	0	0	1	0	0	1	0	64	68.4286	15.484	36.9667	96.1364	25	15	8.15	224.5	12.6	13.6	38.55	0.4	0.31	11.15	28.55	0.95	12	107	133	3.8	8.2	98	28	4	7.4	1.15
0	0	0	0	0	0	0	0	0	0	0	0	0	1	0	0	0	0	1	0	1	0	74	103.399	20.2127	36.9667	94.7308	27	15	8.4	248	12.5	13.77	37.6	0.3	0.66	10	28.2	0.9	18	139	138.5	3.8	8.1	101	27	3.5	7.353	2.87
0	0	0	0	0	0	0	0	0	0	0	0	0	1	0	0	0	1	0	0	1	0	54	101.634	15.1793	35.2589	99.5	30	10	15.4	214	10.1	14.4	30.3	0.6	0.53	14.1	30.7	1.2	21.5	120.5	140	3.65	8.3	107.5	24	3.05	7.48	2.53
0	0	0	0	0	0	0	0	0	0	0	0	0	1	0	0	0	0	1	0	1	0	89	77.0072	14.8784	36.488	97.4286	29	11	15.7	223	12.1	14.53	34.6	0.96	1.2	14.1	27	1.1	23	128	142	3.6	7.95	105.7	22.3	4.25	7.33	1.6
0	1	0	0	0	0	1	0	0	0	0	0	0	1	0	0	0	1	1	0	2	0	63	72.2113	15	37.28	95.963	31	15	10.3	206	14.3	13.7	42.8	0.6	0.76	13.9	32	1.6	13	88	141	4	8.5	106	28	3.8	7.346	1.085
0	0	0	0	0	0	0	0	0	0	0	0	0	0	0	0	0	1	0	0	1	0	74	60.1467	15.4444	37.28	97.8571	25	15	6	216.5	14.1	12.6	42.8	0.4	0.88	14.9	31.3	1.5	20	109.6	141	3.9	8.3	100.5	34	3.5	7.356	0.9
0	0	0	0	0	0	1	0	0	0	0	0	0	0	0	0	0	1	0	0	1	0	80	63.8031	14	36.2279	96.9211	27	13	4.9	261	10.8	15.88	32.1	0.59	0.83	14.2	36.2	1.2	28	129.5	141	3.9	8.5	106	27	3.3	7.37	2.77
0	0	0	0	0	0	0	0	0	0	0	0	0	0	0	0	0	1	0	0	1	0	87	75.4653	23.2431	34.9667	95.3214	30	15	11	289	12.3	14.3	37.3	0.9	0.48	11.6	31.6	1	12.5	101	139.5	4.05	8.8	105	26	3.55	7.31	0.9
0	1	0	0	0	0	0	0	0	0	0	0	0	0	0	0	0	0	1	0	1	0	73	76.5887	18.4397	35.2279	97.8125	29	14	11.7	298	10.2	13.3	30.1	0.3	1.23	10.8	26.6	0.9	21	117	136	4.55	8.8	100.5	29.5	3	7.33	2.71
0	0	0	0	0	0	0	1	0	0	0	0	0	0	0	0	0	0	0	1	1	0	52	93.2697	16.412	36.9875	96.9091	31	15	15.5	204	10.98	13.76	37	1.2	1.025	16.8	27.6	1.6	16.5	132	141	3.8	8.12	108	25.2	3.4	7.353	1.45
0	0	0	0	0	0	0	0	0	0	0	0	0	1	0	0	0	1	0	0	1	0	87	103.167	15.7561	36.2279	97.6857	29	10	7.7	232	9.1	13.5	27.2	1.8	2.175	13.5	27.2	1.2	54	102.5	138.5	4.35	8.2	107	19	2.9	7.4	4.85
0	1	0	0	0	0	0	0	0	0	0	0	0	1	0	0	0	1	0	0	1	0	89	72.5315	17.2482	35.2279	95.7778	28	11	9.3	229	11.6	12.9	34.3	0.5	0.76	11.6	28	1	16	110	135	3.9	8.2	101	28	2.8	7.36	1.085
0	1	0	0	0	0	0	0	0	0	0	0	0	1	0	0	0	1	1	0	2	0	89	89.5692	20.8735	36.9875	94.7419	27	8	11.45	114.5	13.5	15.5	39.7	0.9	0.98	18.2667	32.65	1.6	19	116	141	4.15	7.1	105.5	25	3.7	7.45	2.91
0	0	0	0	0	0	0	0	0	0	0	0	0	1	0	0	0	0	1	0	1	0	55	96.1646	14.9012	36.2279	96.4615	26	15	18.2	187	10.45	17.23	23.7	0.74	1.8	16.6	32	1.1	19.5	123	136	3.6	7.68	108.4	25.2	3.15	7.31	1.5
0	1	0	0	0	0	0	0	0	0	0	0	0	1	0	0	0	1	0	0	1	0	89	80.1738	17.8298	34.9667	97.4324	29	13	9.8	187	11.8667	13.3	36.0667	0.566667	0.746667	12.8667	30.1667	1.16667	17.6667	111.667	143	3.86667	9.16667	109.333	25.3333	3.3	7.32	2.25
1	1	0	0	0	0	0	0	0	0	0	0	0	0	0	1	0	1	0	0	1	0	82	63.8873	21.5634	35.2279	96.5882	29	14	10.2	68	9	20.5	25.8	5.9	2	17.5	35	0.98	95	68	141	4.5	7.4	110	19	2.1	7.33	2.6
1	0	0	0	0	0	0	0	0	0	0	0	0	0	0	1	0	0	0	0	0	1	48	102.125	19.0906	36.9875	96.2195	32	6	15.3	50	13.7	19.8	39.4	1.6	2.82667	29.3	36	2.6	75.3333	114.667	138.333	5.66667	7.75	105	17.3333	2.7	7.3	3.2
0	1	0	0	0	0	0	0	0	0	0	0	0	1	0	0	0	1	0	0	1	0	89	83.1292	18.369	36.9667	97	26	14	11.09	108.5	8.6	16.2	27.1333	1.2	1.35	15.3	33	1.21	40	171.5	138	3.55	8.4	103.5	29	3.4	7.42	1.15
0	1	0	0	0	0	0	0	0	0	0	0	0	0	0	0	0	1	0	0	1	0	55	73.8442	15.2987	36.9667	95.8043	23	12	8.04	162	15	14.1	41.65	1.5	1.1	13.85	31	1.085	10.2	136.8	137.8	3.66	8.9	99.4	26.2	4	7.31	2.05
0	1	0	0	0	0	1	1	0	0	0	0	0	0	0	0	0	0	0	1	1	0	53	86.5366	18.3984	35.2589	96.6111	25	14	8.71667	248.333	12.9	12.3	37.55	0.3	0.875	13.5667	33	1.05667	18	308.5	137	3.4	8.66667	96	28.6667	4	7.43	1.6
1	1	1	0	0	0	0	0	0	0	0	0	0	1	0	0	1	0	0	0	1	1	66	70.4414	18	36.488	97.375	37	3	10.9	108.667	7.78	18.1	23.58	3.1	3.15	23.75	35	2.155	59.5	187.25	135.75	5.75	7.65	118	10.75	1.8	7.33	2.825
0	1	0	0	0	0	0	0	0	0	0	0	0	0	0	0	0	0	1	0	1	0	37	80.9545	19.6875	36.9875	99.3273	30	3	16.7367	166.75	14.2667	14.1	41.9	1.2	0.66	13.05	26	1.005	6	138	139.333	3.45	7.875	103	24.5	3.6	7.3905	1.15
0	0	0	0	0	0	0	1	0	0	0	0	0	0	0	0	0	0	1	1	2	0	62	77.3284	15.3097	36.2279	96.6176	29	3	12.9067	173	14.3667	12.9	42.6	0.6	0.666667	14.4	26	1.14	7.33333	155	140.667	3.86667	8.53333	105.667	25.6667	3.3	7.353	0.9
0	1	0	0	0	0	0	0	0	0	0	0	0	0	0	0	0	0	1	0	1	0	35	87.6579	19.7719	34.9667	95.7812	31	3	15.7	226	16.3	12.27	35.8	2.03	1.2	13.8	26	1.08	17.8	126	136	3.8	7.55	103.4	19.5	2.73	7.36	3.2
0	0	0	0	0	0	0	0	0	0	0	0	0	0	0	0	0	1	0	0	1	0	52	90.4491	27.1922	35.2279	97.2188	29	3	12.5467	133.333	10	24.55	29.9	0.8	0.933333	15	26.4	1.2	18	86	133.333	4.1	7.5	103.667	20.3333	2.6	7.419	1.23333
0	0	0	0	0	0	1	0	0	0	0	0	0	0	0	0	0	0	1	0	1	0	64	71.918	17.9804	36.9818	98.025	28	14	11.955	197	10.7	12.05	31.4	1.31	0.4	13.2	26	1.02	4.25	135.5	134	4	8.4	97	24	3	7.33	2.05
0	0	0	0	0	0	0	0	0	0	0	0	0	0	0	0	0	0	1	0	1	0	70	75.5479	17.4749	37.28	97.375	27	9	8.7	363	12.1	13.4	37	0.74	0.4	16.2	30.8	1.07	14	118	143	3.2	9.4	105	28	3.9	7.37	2.97
0	0	0	0	0	0	0	0	0	0	0	0	0	0	0	0	0	0	1	0	1	0	70	73.3176	14.1437	36.9875	99.3273	26	13	7.63	330	11.4	13.4	34.5	0.98	0.4	17.5	28.9	1.07	15	95	142	3.7	9.1	105	28	2.44	7.31	2.71
0	0	0	0	0	0	0	0	0	0	0	0	0	0	0	0	0	0	1	0	1	0	70	69.0096	15.3397	36.2279	96.6176	29	3	13.81	210	13.08	12.9	39.1	0.6	0.6	13.4	34	1.03	11.5	141.4	140.8	3.74	9.45	109.8	23.5	2.32	7.38567	1.46667
0	1	0	0	0	0	0	0	0	0	0	0	0	1	0	0	0	1	0	0	1	0	41	75.3183	15.4306	34.9667	95.7812	28	3	12.3075	190.5	11.9889	12.4333	34.34	0.8	1.275	14.95	27	1.18	7	219.75	142	3.65	7.55	113.5	21.5	2.8	7.27675	3.675
0	0	0	0	0	0	0	0	0	0	0	0	0	0	0	0	0	1	1	0	2	0	78	91.3151	12.521	35.2279	97.2188	25	3	14.3325	122	9.21111	14.5667	27.6556	1.6	0.64	17.8	38	1.505	15	233.7	142.6	4.3	7.56	116.143	16.7	3.9	7.26486	4.175
0	1	0	0	0	0	0	0	0	0	0	0	0	1	0	0	0	1	0	0	1	0	41	58.2632	21.5404	37.28	98.025	27	3	18.695	239.5	12.7333	13	37.2667	0.82	0.95	15.2	28	1.22	17.5	175	141.2	4.12	7.375	113.75	19.7	3.9	7.31533	1
0	1	0	0	0	0	0	0	0	0	0	0	0	1	0	0	0	0	1	0	1	0	39	102.914	15	37.5275	99	29	3	12.7667	186.333	14.0333	13.05	41.7333	0.74	0.7	14.95	26	1.175	9.33333	118.333	140.25	3.56667	7.33333	111.333	23.3333	2.43	7.33	2.87
0	0	0	0	0	0	0	0	0	0	0	0	0	1	0	1	0	1	1	0	2	0	72	97.3066	17.1568	37.5608	97.375	28	9	4.3	52.6	8.17273	20.25	25.06	4.15	2.2	17.25	39	1.4425	31.8	114	143.7	3.58	6.98	112.222	18.7333	2.1	7.31486	4.63333
0	1	0	0	0	0	0	0	0	0	0	0	0	1	0	0	0	0	0	0	0	0	69	130.55	14.0667	36.2279	99.3273	27	3	10.17	140	6.75	18.73	30.9	0.8	1.2	23.3	68	2.16	34	211	138	4.6	8.4	109	21	3.7	7.096	1.45
0	1	0	0	0	0	0	0	0	0	0	0	0	1	0	0	0	0	1	0	1	0	19	117.298	13.2979	36.2279	96.6176	28	3	12.5133	188.667	12.7429	13.2	38.1143	0.25	1.11429	17.7	40	1.495	9.28571	218.273	152.636	3.94545	8	121.636	20.0333	3.15	7.2875	3.9
0	1	0	0	0	0	0	0	0	0	0	0	0	1	0	0	0	1	0	0	1	0	74	95.7824	16.3602	34.9667	95.7812	27	3	14.2067	222.333	15.45	14.75	45.825	1.52	0.95	20.4	51	1.82333	15.5	141	140	3.43333	8.7	101	27	3.4	7.4	1.4
0	1	0	0	0	0	0	1	0	0	0	0	0	1	0	0	0	1	1	1	3	0	60	129.511	20	35.2279	97.2188	26	5	11.15	243	12	13	34.2	0.95	1.46667	15.15	24	1.195	20.3333	270.667	137.667	4.2	8.46667	107.667	20.3333	2.7	7.42	4.4
0	1	0	0	0	0	0	0	0	0	0	0	0	1	0	0	0	0	0	0	0	0	89	87.7	20	36.9875	98.025	27	3	12.2	135	12.1	15.24	36.4	1.6	1.3	15.9	39	1.27	24	169	141	4.1	8	111	24	3.15	7.31	0.9
0	1	0	0	0	0	0	1	0	0	0	0	0	1	0	0	0	0	0	1	1	0	77	65.9219	17.2031	36.9875	97.2188	28	7	10.175	252	14.0667	13.8	42.1667	2.03	0.975	14.4	26	1.13	19	154.4	138.2	4.18	7.9	105.5	24.32	2.1	7.36	1.4
0	0	0	0	0	0	0	1	0	0	0	0	0	1	0	0	0	1	1	1	3	0	77	84.4808	14	36.9667	98.025	30	3	10.7667	104	10.125	14.7	31.7	0.65	0.725	17.0333	34	1.39667	13.25	150.25	137.75	3.75	7.35	110	21.75	2.95	7.33	1.6
0	1	0	0	0	0	0	0	0	0	0	0	0	1	0	0	0	1	1	0	2	0	89	73.3011	15.8103	36.9667	98.98	30	3	14.4	167	10.6778	14.6	31.375	1.29	1.91667	14.8	36	1.185	30	174	137.5	4.17	8.03333	99.125	27.7875	2.43	7.40467	2.7
0	1	0	0	0	0	0	0	0	0	0	0	0	1	0	0	0	0	0	0	0	0	67	95.7359	17.7633	35.2589	97.375	29	6	9.765	219.5	12.3	14.6	34.9	1.05	1.36667	14.1	31.5	1.09	22.3333	123	130.667	4.2	8.73333	98.6667	22	4.4	7.353	2.05
0	1	0	0	0	0	0	0	0	0	0	0	0	1	0	0	0	1	0	0	1	0	41	88.0252	17.5126	36.488	99.3273	31	3	13.0962	117.375	8.82308	14.7333	26.3385	1.1	0.975	18.5714	35.8571	1.59286	13.25	188.154	151.923	3.22308	6.9	126.818	18.2182	2.65	7.31077	3.74444
0	0	0	0	0	0	0	0	0	0	0	0	0	1	0	0	0	0	0	0	0	0	78	96.375	20	37.28	96.6176	26	3	15.95	115	8.75	13.7	26.55	0.98	0.59	23.3	109.6	2.1	11.5	309	138	3.05	7.4	113.5	17.5	3.4	7.343	2.71
1	1	1	0	0	0	0	0	0	0	0	0	0	1	0	0	0	0	1	0	1	1	59	79.5569	22.502	37.2589	95.7812	34	3	20.6567	223.667	13.24	14.1667	40.8	1.7	0.916667	17.35	63	1.455	12.3333	243	142.75	3.85	6.18333	114.625	15.0556	4.25	7.19244	4.075
1	1	0	0	0	0	0	0	0	0	0	0	0	1	0	0	0	0	0	0	0	1	67	84.8787	17.8828	35.2279	97.2188	35	9	9.863	262.6	10.29	13.5	30.86	0.95	1.23	13.5	27	1.05	19	127.5	144.4	4.07	8.77	112.6	20.1	3.8	7.431	3.8
0	1	0	1	0	0	0	0	0	0	0	0	0	1	0	0	0	0	1	0	1	0	79	119.477	17.6431	36.9875	98.025	29	6	16.2217	132	8.7625	15.78	25.5125	1.9	1.22	23.52	43.8	2.276	27.8	196	137	3.77143	7.8	104.2	19.1429	2.85	7.33833	4.38
0	1	0	0	0	0	0	0	0	0	0	0	0	1	0	0	0	1	0	0	1	0	75	80	22	36.2279	97.375	28	3	7.69	105	14.9333	16.2	40.8	0.98	1.025	14.6	28	1.16	21	164	137	4.1	7.95	107	23	2.6	7.4005	1.5
1	1	0	0	0	0	0	0	0	0	0	0	0	0	0	0	0	1	1	0	2	0	69	112.982	14	34.9667	99.3273	20	14	14.6	222	13.6	20.4	39.9	1.6	0.716667	14.9	35	1.34	25.3333	223.333	133	3.75	8.45	97.5	24	3.65	7.482	3.1
0	1	0	0	0	0	0	0	0	0	0	0	0	1	0	0	0	1	1	0	2	0	64	88.6408	26.5563	35.2279	96.6176	27	3	23.162	148.4	10.6643	15.0333	30.2364	0.5	0.98	16.3	26	1.34	17.8	278.727	144.364	3.92727	7.38	115.8	19	3.3	7.25178	5.26
0	0	0	0	0	0	0	0	0	0	0	0	0	1	0	0	0	0	1	0	1	0	32	108.896	23.0107	37.242	95.7812	28	3	30.736	279.2	12.5	14.475	35.875	0.82	0.866667	16.2	32.3333	1.33	8.5	189.556	143	3.9	7.3	116.667	16.14	2.45	7.24718	6.75714
0	1	0	0	0	0	0	0	0	0	0	0	0	1	0	0	0	1	0	0	1	0	23	91.8566	24.1577	37.3535	97.2188	28	3	14.334	175.6	9.48571	13.4	27.7	0.6	1.08	16.68	28.5	1.378	13.6	145.571	142.714	4.2	7.56	112.4	21.9875	3.4	7.31813	2.66667
0	1	0	0	0	0	0	0	0	0	0	0	0	1	0	1	0	0	0	0	0	0	33	96.5076	11.665	36.2279	98.025	29	3	10.6825	86	10.2143	12.3333	30.1286	1.6	1.1	25.525	47	2.5325	12	158.714	148	4.41429	7.875	118.857	22.4	3.5	7.346	2.6
0	0	0	0	0	0	0	0	0	0	0	0	0	0	0	0	0	1	0	0	1	0	75	102.352	17.0178	34.9667	97.2188	29	9	10.695	112	9.3	14.66	27.2	0.8	0.875	16.475	35.2	1.3175	16.5	145.5	143.5	3.4	8.25	106.5	21.5	3.15	7.465	3.7
0	0	0	0	0	0	0	0	0	0	0	0	0	0	0	0	0	0	0	0	0	1	19	95.8429	16.6858	35.2279	98.025	22	13	10.685	243.5	11.7	14.92	34.25	2.03	0.83	14.9	22.5	1.15	8.5	101	140	3.55	8.65	101.5	20	4.4	7.355	3.85
0	1	0	0	0	0	0	0	0	0	0	0	0	0	0	0	0	0	1	0	1	1	50	87.013	20.5066	36.9875	98	28	4	13.0133	196	8.63333	13.74	27.4	0.83	0.83	16.3	28.4	1.29	16.3333	134	139.667	3.86667	7.7	102.667	20	3.3	7.49	1.46667
0	1	0	0	0	0	0	0	0	0	0	0	0	0	0	0	0	1	0	0	1	0	89	105.67	21.6806	37.5222	99	28	3	17.6667	180.333	13.3333	14.3	39.3	0.9	0.97	16.5	27.7	1.31	8.66667	167.667	143	4.1	7.6	106.333	16	2.96667	7.315	3.6
0	0	0	0	0	0	0	0	0	0	0	0	0	0	0	0	1	0	0	0	1	0	36	79.3167	17.3986	37.6857	100	27	11	17.75	238	12.15	14.53	35.35	0.59	0.58	15.1	28.6	1.17	6	137	136	3.6	7.1	101.5	19.5	3.7	7.39	1.6
0	1	0	0	0	0	0	0	0	0	0	0	0	0	0	0	1	0	0	0	1	1	21	108.394	14.1056	38.3653	100	30	6	15.73	180	12.55	12.27	36.75	0.98	0.725	15.5	27.5	1.21	11.5	294	140	3.55	7.6	100	21.5	4.2	7.345	2.53
1	1	1	0	0	0	0	0	0	0	0	0	0	1	1	0	0	1	0	0	1	1	80	102.851	17	37.3914	97.375	33	3	12.305	253.5	9.85	15.88	31.45	1.2	2.895	23.4	44.7	2.12	34.5	125	138	3.9	8.65	96	26	3.3	7.45667	0.9
0	1	0	0	0	0	0	0	0	0	0	0	0	0	0	0	0	0	1	0	1	1	33	114.021	17.1722	37.6605	99.3273	28	3	14.655	177.5	13.85	12.6	41.05	1.6	0.9	13.8	24.5	1.04	8	136.5	143	3.55	7.5	109	23	3.05	7.38	0.9
0	1	0	0	0	0	0	0	0	0	0	0	0	1	0	0	0	0	1	0	1	1	68	77.5379	29.7798	37.28	96.6176	24	13	11.08	135.857	8.95	15.425	25.9333	1.3	1.216	16.6	33.85	1.392	20.2	143.2	140.4	4.18	8.025	108.4	23.2	2.9	7.346	3.96667
1	1	0	0	0	0	0	0	0	0	0	0	0	0	0	0	0	1	0	0	1	0	58	116.349	18.3678	36.2279	95.7812	28	15	12.15	156.75	12.52	14.05	36.42	1.6	0.778333	15.7	27.5	1.285	10	139.167	135.5	4.2875	8.16	106.833	22.3333	2.8	7.2625	2.05
0	1	0	0	0	0	0	0	0	0	0	0	0	1	0	0	0	1	1	0	2	1	89	99.3755	13	34.9667	97.2188	25	3	7.6125	111.125	8.6875	16	26.2	0.866667	1.35692	17.0286	33.4286	1.42714	11.3333	158.231	152.692	4.00769	7.98182	120.846	24.3333	3.05	7.34818	1.875
1	1	0	1	0	0	1	1	0	0	0	0	0	0	0	0	0	0	1	1	2	1	79	73.6341	20.0652	35.2279	98.025	23	3	15.6	205	13.4	12.8	39.3	2.5	1.12	13.9	28	1.1	16	153	137	3.5	7.2	110	22	2.4	7.415	1.825
1	1	1	0	0	0	1	0	0	0	0	0	0	0	0	0	0	0	0	0	0	1	85	88.5688	18.8694	36.9875	99.7391	32	13	13.35	164.5	12.6	13	38	0.8	1.405	15.2	31	1.23	19	145.5	140	4	8.8	106	26	3.3	7.43	1.46667
1	0	0	1	0	0	0	0	0	0	0	0	0	1	1	0	1	1	0	0	2	1	89	97.3817	17.527	37.28	98.0317	33	6	17.3	176	15.3	21.8	47.6	2.03	0.64	16.4	31.5	1.31	22	97	142	4	7.7	112	23	3.48	7.385	1.3
1	1	0	1	0	0	1	1	0	0	0	0	0	1	0	0	0	0	0	1	1	0	73	69	15.4841	36.2279	98.8169	32	7	15.7333	210.667	15	13.35	44.6667	0.866667	0.9225	12.9	32.9	0.99	15.25	120	143	3.875	8.6	109.5	23.25	3.86667	7.36333	3.525
1	1	0	0	0	0	0	0	0	0	0	0	0	1	0	1	0	1	0	0	1	1	89	96.75	23.4167	34.9667	98.2	37	8	8.625	76	7.51667	15.9667	22.6	1.1	0.98	29.9667	52.7	2.82667	6.66667	176	142	3.4	6.4	108.667	15.6667	1.15	7.07333	16.8
1	1	0	0	0	0	0	0	0	0	0	0	0	1	0	1	0	0	0	0	0	1	74	80	22	35.2279	88.4444	35	3	11.85	64	8.35	14.6	26.3	0.4	1.385	29.65	120.1	3.02	22.5	328	141.5	4.65	6.3	105.5	22	1.8	6.97333	2.39
1	1	0	0	0	0	0	0	0	0	0	0	0	1	0	1	0	0	0	0	0	1	25	98.9026	17.6923	36.9875	99.1099	34	5	26.7	227.333	12.2	12.7	36	0.6	0.896	16.5	38.55	1.33	13	139.4	144.4	4.08	7.625	114	24.2	2.6	7.38667	2.2
1	0	1	1	0	0	0	1	0	0	0	0	0	1	0	1	0	0	0	1	1	1	66	71.7385	12.3004	36.9667	99.6048	26	3	5.15	137.6	10.25	14.1	28.0375	0.6	0.93	16.4667	32.2667	1.36333	13.5	219	136.714	4.17143	7.4	104.5	24	2.8	7.36	0.9
1	0	0	1	1	0	1	0	1	0	0	0	0	1	0	0	0	1	1	0	2	1	69	78.434	22.3854	36.9667	97.6667	28	6	11.2	220	11.2	12.7	33.9	0.8	1.2	18.05	31.3	1.42	14	189	134	3.3	8.5	102	25	3.9	7.31	1.085
1	0	0	1	0	0	1	0	0	0	0	0	0	1	0	0	0	1	1	0	2	1	69	79.0678	15.1907	35.2589	100	25	6	13.75	136	11.6	12.75	34.9	0.5	0.493333	12.8	32.7	0.98	11.6667	159.333	140.333	3.53333	8.56667	107	24	4.6	7.37	2.87
1	1	1	1	1	0	0	0	0	0	0	0	0	0	1	0	0	0	0	0	0	1	42	80.4459	15.1429	36.488	99.9861	26	3	18	426.5	13.05	14.45	39.35	0.6	1.36	12.9	27.3	0.99	23.5	208	138	3.8	8.3	103	24.5	3.55	7.43	1.15
1	1	1	1	0	0	1	0	0	0	0	0	0	0	1	0	0	1	0	0	1	1	70	70.306	18.0712	36.9875	98.0633	34	4	13.0333	241.667	11.8333	14.7	36.4333	2.4	1.03	17.65	29.7667	1.4975	13.6667	206	140.333	3.6	7.4	105.333	25.3333	3.15	7.36667	2.05
0	0	0	0	0	0	0	0	0	0	0	0	0	1	0	1	0	1	0	0	1	1	48	76.147	24.2294	36.2279	97.6316	38	13	12.1667	53	14	15.9	41.3667	0.8	0.565	19.15	36.15	1.69	6.33333	124	137.333	3.16667	6.43333	112.333	18	2.6	7.29	6.6
1	1	1	1	0	0	0	0	0	0	0	1	0	1	0	0	0	1	0	0	1	1	69	74.9149	15.7057	34.9667	96.8367	29	15	20.6	243	10.25	15.3	32.8	0.55	8.99333	13.7	28.2	1.075	46	164	138.667	5.23333	8.3	103	23.5	3.15	7.26	2.77
0	1	0	0	0	0	0	1	0	0	0	0	0	1	0	0	0	0	0	1	1	1	19	89.0383	19.3693	35.2279	99.7619	26	3	17.85	226.5	15.1	12.7	42.55	0.95	0.774	14.1	32	1.2	11	155.6	140.6	4.05	9	108.2	24	4.25	7.46	0.9
0	1	0	1	1	0	0	0	0	0	0	0	0	1	0	0	0	0	1	0	1	0	80	70.627	22.7778	37.5275	95.6522	33	12	10.4	245	12	15.24	35.7	0.6	1.365	13.6	32	1.06	31	110.5	138	3.85	8.9	108	20.5	3.7	7.31	1.085
0	1	0	0	0	0	0	1	0	0	0	0	0	1	0	1	0	0	0	1	1	1	57	103.453	26.8022	37.5608	96.0545	31	6	9.41429	85	9.22857	14.32	26.4	1.15	1.676	14.3	45.2429	1.15	17.2	215	144	3.58	9.475	109	22	2.475	7.28286	2.63
1	1	0	1	0	0	1	0	0	0	0	0	0	1	0	0	0	0	0	0	0	1	41	91.131	14.8724	36.2279	99.5	33	3	15.3	364.5	14.8	14.6	45.35	1	1.41	16.3333	27.3	1.37333	14	170	145	4.06667	10	108	29.5	3.8	7.405	2.91
0	1	0	0	0	0	0	0	0	0	0	0	0	0	0	0	0	1	0	0	1	0	65	117.632	20.6816	36.2279	99.386	31	6	13.0333	136.75	10.625	14	32.2	2.1	0.936667	19.725	26.3	1.755	39	171.333	144.333	3.8	7.53333	115	25	2	7.395	2.5
1	1	1	1	0	1	0	0	0	0	0	0	0	1	0	0	0	1	1	0	2	1	67	80.3206	15	34.9667	94.4545	32	11	12.45	167.5	13.55	14.5	40.5	0.4	0.855	14.1	28.9	1.11	22.5	274.5	135.5	4.5	8.85	99	22	3.7	7.296	11.2
0	0	0	1	0	0	0	1	0	0	0	0	0	1	0	0	0	1	1	1	3	0	76	93.0418	14	35.2279	99.7304	24	3	11.9	171	14.8	18.73	43.55	0.3	1.07	12.4	30.8	0.92	28	191	139.5	3.35	9.4	102	24	3.9	7.4565	1.71
1	0	1	0	0	0	0	0	1	0	0	0	0	0	0	1	0	0	1	0	1	0	62	79.3102	22.5219	36.9875	97.4821	33	10	4.23333	77.6667	8.2	18.05	23.9333	1.8	1.74333	19.2	37	1.68	18.6667	116.667	141.667	3.73333	8.26667	112	20.6667	2.4	7.356	2.2
0	1	0	0	0	0	0	0	0	0	0	0	0	1	0	0	0	0	0	0	0	0	19	136.128	22	36.9875	100	23	3	23.4	294	11.95	14.68	34.05	0.35	1.17333	16.6	27.5	1.33	17.6667	229.333	143.667	4.06667	8.5	106.667	22	3.55	7.33	5.41
0	0	0	0	0	0	0	0	0	0	0	0	0	1	0	0	0	0	1	0	1	0	19	107.907	18	36.9667	97.2903	25	3	7.9	189	10.8	13.76	32.7	0.3	1.265	18.4	26.4	1.58	17	253.5	139.5	3.9	7.3	105.5	14.5	3.1	7.288	10.5
0	0	0	0	0	0	0	1	0	0	1	0	0	0	0	1	0	0	0	1	1	0	19	89.8482	18.2451	36.9667	97.0182	27	10	5	54	10.6	13.3	31	1.6	0.34	18.45	39	1.59	7	115	138	3.6	9	99.5	23.5	3.9	7.403	1.085
0	1	0	0	0	0	0	0	0	0	0	0	0	0	0	0	0	1	0	0	1	0	61	62.9015	14.9394	35.2589	99.8158	35	6	13.5033	217.333	13.0333	13.85	38.6	0.5	0.916667	13.7	36	1.1	15.3333	176.667	138.667	3.56667	8.16667	107.333	20	4	7.3925	1.9
0	1	0	0	0	0	0	0	0	0	0	0	0	0	0	1	1	0	0	0	1	0	65	86.1691	16.4228	36.488	99.791	29	6	3.93667	84	7.76667	21.2	23.9333	0.9	1.07	30.3333	120	3.06667	12.5	111.5	139.333	3.36667	7.8	108.667	20	2.8	7.55	1.1
1	0	0	0	0	0	0	0	0	0	0	0	0	0	0	0	0	1	0	0	1	1	78	93.7553	14.6454	36.2279	94.3667	26	13	12.61	186	11.7	12.8	35.65	0.55	1.21	13.1	25	1	20	168.5	137.5	4.25	8.55	104	24.5	3.7	7.32	0.9
0	0	0	0	0	0	0	0	0	0	0	0	0	1	0	0	0	0	0	0	0	0	50	64.1115	17.986	35.2279	95.1356	26	15	11.96	717.5	11.75	15.3	36.35	1.1	0.79	15.7	28	1.2	23.5	154	141	5.05	7.9	110	25.5	3	7.353	2.39
0	1	0	0	0	0	0	0	0	0	0	0	0	0	0	0	0	0	1	0	1	0	89	97.9676	27.9388	36.9875	96.1053	35	7	24.43	115.75	12.025	15.6667	36.075	0.4	1.28	20.7	51	1.8	14.5	137	140.5	4.2	7.25	117	18	2.1	7.295	2.64
0	1	0	0	0	0	0	0	0	0	0	0	0	0	0	0	0	1	0	0	1	0	79	86.8684	16.8045	34.9667	99	28	9	6.89	251	9.1	15.1	30	0.3	1.625	14.2	36	1.1	29	122	139	4.3	8.3	106.5	15	3.2	7.31667	1.1
0	1	0	0	0	0	0	0	0	0	0	0	0	1	0	0	0	0	1	0	1	0	87	75.3333	27.2667	35.2279	98.5652	28	3	21.355	163	12.825	13.9	38.55	0.8	1.215	16	29.5	1.3	24.5	128.25	138	4.725	7.95	112.5	18	3.2	7.3436	2.53
0	1	0	0	0	0	0	0	0	0	0	0	0	1	0	1	0	1	1	0	2	0	33	143.986	12.0314	35.2589	85.4815	29	10	7.565	30.5	10	16.35	27.1667	9.1	3.22	32.2667	55.5	3.13333	59	104.2	158.926	4.472	8.5	112	24	1.4	7.31125	23.2167
0	0	0	0	0	0	0	1	0	0	0	0	0	0	0	0	0	1	1	1	3	0	57	89.6477	15.5302	37.4114	98.9259	34	3	24.9567	260.75	9.7	15.95	28.86	0.45	0.756667	14.5667	26.3333	1.16667	15.3333	267	141	3.86667	8.33333	109.667	21	3.45	7.36333	1.3
1	0	0	0	0	0	0	0	0	0	0	0	0	0	0	0	0	1	0	0	1	1	42	103.337	20.8233	36.488	96.9333	29	13	15.94	220	7.9	20.8	25.25	0.82	0.51	16.8	36	1.3	15	131	138	3.7	7.3	113	19	2.82	7.36	2.1
0	1	0	0	0	0	0	0	0	0	0	0	0	0	0	0	0	1	0	0	1	0	53	102.432	13.6571	37.87	99.8158	32	3	12.38	251	10.2	13.6	30.4	1.29	0.87	14.8	35	1.1	13	154	140	3.8	8.5	103	25	3.4	7.343	2.05
0	1	0	0	0	0	0	0	0	0	0	0	0	0	0	0	0	0	1	0	1	0	60	91.3589	13.9233	37.9297	95.3467	25	10	9.555	166.5	14.9	13.5	42.4	0.4	0.785	14.6	25	1.2	11.5	188.5	139.5	3.95	7.95	108.5	18.5	4.2	7.35	2.87
0	1	0	0	0	0	0	0	0	0	0	0	0	1	0	0	0	0	0	0	0	0	38	99.9825	21.979	38.8712	98.8393	23	12	10.985	189	10.9833	14	33.85	0.666667	1.62	28	46	2.66667	15	122	137.25	4.81667	7.75	103.5	20.5	2.2	7.22833	3.4
1	1	1	0	0	0	1	0	0	0	0	0	0	1	1	0	0	0	0	0	0	1	85	95.5854	15	36.2279	97.2	35	12	13.71	254	13.2	12.27	38.3	0.3	1.81	10.6	27	1	49	395	142	3.9	9.2	103	25	3.1	7.335	3.1
1	1	0	0	0	0	0	0	0	0	0	0	0	0	0	0	0	0	1	0	1	0	58	98.2273	23.3042	34.9667	92.8	38	14	16.95	206	11.2	14.2	33.475	0.8	0.86	16.2	31.3	1.6	23	142	136.5	5.375	8.1	92	35	3.2	7.2752	1.2
0	1	0	0	0	0	0	0	0	0	0	0	0	1	0	0	0	0	0	0	0	0	36	104.733	20.2093	35.2279	98.5556	30	3	19.67	209	14.4	16.62	36.35	0.6	1.43	15.1	25.6	1.2	22	205	138.5	3.95	8.6	100	27	3.6	7.303	2.71
1	0	0	0	0	0	0	0	0	0	0	0	0	1	0	1	0	0	1	0	1	0	83	83.2291	22.4145	36.9875	95.08	38	12	12.625	75	12.15	14.25	35.3	1.3	3.73	15.3	28	1.2	79	143.5	129	4	8.15	103.5	16.5	2.9	7.33	1.2
0	1	0	0	0	0	0	0	0	0	0	0	0	0	0	0	0	1	1	0	2	0	35	79.4567	15.8268	36.9667	99.7037	29	3	8.695	138	12.35	13.9	30.275	0.65	0.79	14.4	25	1.05	8.33333	153	142.571	3.52	8	112	21.3333	3.65	7.303	2.9
0	1	0	0	0	0	0	0	0	0	0	0	0	0	0	0	0	1	1	0	2	0	74	96.2133	18.5699	36.9667	99.1905	28	3	12.355	119	11.6	14.1	31.3	0.8	0.786667	16.3667	28	1.33333	19.6667	199.333	138	4.3	8.6	107.333	22.3333	3.9	7.316	1.78
0	1	0	0	0	0	0	1	0	0	0	0	0	0	0	0	0	0	0	1	1	0	24	86.0073	14.3236	35.2589	99.7273	32	3	11.54	171	15.3	14.66	43.5	1.8	0.83	12.8	26	1	13	119	137	3.8	8.6	107	21	2.75	7.42	1.46667
0	1	0	0	0	0	0	0	0	0	0	0	0	0	0	1	0	1	0	0	1	0	63	115.203	13	36.488	99.5	27	3	9.38	88	12.1	14.53	39.4	0.3	3.66	20.1	33	1.9	19	188	145	4.2	9.5	101	32	3.9	7.43667	1.15
0	1	0	0	0	0	0	0	0	0	0	0	0	0	0	0	0	1	0	0	1	0	27	72.77	16.2195	38.2078	99.5208	28	7	11.2733	142.333	13.6333	13	39.3667	1.03333	0.926667	14.6	26	1.1	14.6667	107.333	139	3.96667	8.26667	105	24.6667	3.66667	7.3945	1.53333
1	1	0	0	0	0	0	0	0	0	0	0	0	1	1	0	0	1	0	0	1	1	23	90.5826	25.2689	38.1411	97.3684	32	3	10.7933	152.5	10.275	13.85	29.6667	0.6	0.945	16.4	30	1.3	19	155.5	140.25	3.625	8.1	109	20.5	3.8	7.3198	1.9
0	0	0	0	0	0	0	0	0	0	0	0	0	0	0	0	0	1	1	0	2	0	35	104.794	23.6969	37.9685	99.4068	27	7	26.955	179.5	10.8	14.2	32.2	0.5	0.69	15	27	1.2	13	134.5	140	3.9	7.7	114.5	18.5	3.2	7.386	1.3
0	0	0	0	0	0	0	0	0	0	0	0	0	1	0	0	0	0	1	0	1	0	81	85.0424	12.0071	39.0747	99.2791	25	13	13.912	172	10.62	13.35	31.38	0.333333	0.86	12.9	26	1	20	170.5	137.5	3.85	8.1	108	21.5	2.7	7.33333	2.26667
0	0	0	0	0	0	0	0	0	0	0	0	0	0	0	0	0	1	1	0	2	0	55	92.3838	15.4585	38.291	98.9242	25	15	12.9167	175.667	9.43333	15.6	28.6333	0.4	0.825	12.6	24	0.9	15	131.5	142.5	3.5	8.2	112	19.5	3.8	7.424	2.39
1	1	0	0	0	0	1	0	0	0	0	0	0	0	0	0	0	1	0	0	1	0	87	69.1877	15.5271	37.1226	97.25	37	7	12.73	179.5	11	19.1	31.3	24.5	1	19.65	40	1.65	36.6667	134.667	130.333	3.4	8.76667	103	21	2.4	7.35	1.1
0	0	0	0	0	0	0	1	0	0	0	0	0	1	0	0	1	1	1	1	4	0	35	108.443	24.0039	37.2474	97.4062	26	3	12.986	146.833	9.22857	14.7333	24.8111	1.175	1.18	20.6333	45.6667	1.75	14.2	165.5	152.556	3.26667	7.32	117.8	19	2.225	7.2896	7.03333
1	1	0	0	0	0	1	0	0	0	0	0	0	1	0	0	0	1	1	0	2	0	62	77.7937	15.6049	38.1007	99.9692	34	3	23.6567	287	14.1667	13.85	43.1857	0.666667	1.21333	15.1333	32	1.16667	18.3333	132.667	150.286	3.95714	8.13333	112.667	25.3333	3.56667	7.36667	2.05
0	1	0	0	0	0	1	0	0	0	0	0	0	0	0	0	0	1	1	0	2	0	32	101.312	21.7576	38.1046	97.5338	29	3	17.5067	152.667	12.4667	13.55	36.4333	0.5	0.8	14.6	26	1.15	10	110	139.333	3.7	7.3	111	19	3	7.279	3.05
0	1	0	0	0	0	0	0	0	0	0	0	0	1	0	0	0	0	1	0	1	0	62	88.5371	18.5795	37.3535	97.6413	23	15	15.66	195	10.54	11.9667	30.275	0.98	0.955	13.8667	23.4667	1.06667	12	176	142.5	4.2	7.68	110.5	16.5	2.32	7.28	3.5
0	1	0	0	0	0	0	1	0	0	0	0	0	1	0	0	0	0	0	1	1	0	80	59.9128	16.2706	36.2279	99.4464	31	5	8.515	171	13.4	12.7	40.25	1.52	1.02	14.9	34	1.2	21	144	136.333	4.06667	9.1	100.667	24	2.44	7.41	0.9
1	0	0	0	0	0	1	0	0	0	0	0	0	1	0	0	0	0	0	0	0	1	83	51	18	34.9667	99.4286	28	3	9.63	216	10.5	14.45	30	1.6	1.2	13.8	32.8	1.1	16.5	135	137	3.6	7.55	105.7	22.5	4.25	7.42	1.8
0	1	0	0	0	0	1	1	0	0	0	0	0	1	0	0	0	1	1	1	3	0	29	104.738	12.92	35.2279	97.6528	29	3	11.45	250.667	11.75	16	35.4667	0.5	0.855	14.2333	30.6	1.13333	11	167	163.5	3.93333	8.3	131	23	4.1	7.314	2.4
1	0	0	0	0	0	0	1	0	0	0	0	0	0	0	0	0	0	0	1	1	0	89	84.6803	22.8699	36.9875	98.4839	29	7	11.5	101.5	13.9	16.3	42.8	1.9	0.51	16.05	25.5	1.3	25	145.5	144.5	4.1	9.2	105.5	22	4.1	7.43	3.53333
0	1	0	0	0	0	0	1	0	0	0	0	0	1	0	0	1	0	0	1	2	0	44	92.6138	16.2764	36.2279	96.7991	27	4	9.652	184.6	8.16667	14	21.5846	0.4	0.678889	17.1667	31.3333	1.43333	13.7778	159.833	140.273	3.91818	8.46	106.333	23.5556	3.7	7.40143	2.25
0	1	0	0	0	0	0	0	0	0	0	0	0	1	0	0	0	1	0	0	1	0	76	87.64	11.6863	35.2279	94.75	26	4	15.6	237	10.2	13.74	30.1	0.8	1.025	22.3	32	2	22	128	142	3.8	8.12	108	23.56	2.73	7.46	3.1
1	0	0	0	0	0	0	1	0	0	0	0	0	0	0	0	0	1	0	1	2	0	52	100.801	16.8985	36.9875	100	32	10	28.2	125.667	12.0667	14.75	35.2667	4.9	0.75	13.3	25.3333	1.33333	19	106.5	139	2.8	9.3	99.5	22	4.6	7.52	2.1
0	1	0	0	0	0	0	0	0	0	0	0	0	1	0	0	0	0	0	0	0	0	43	128.394	26.8525	34.9667	98.5	23	14	11.8	156.5	8.6	12.25	25.95	1	0.45	19.2	28	1.4	9	115	136.5	3.55	8.35	103	24	3.3	7.47	2.05
0	0	0	0	0	0	0	0	0	0	0	0	0	1	0	0	0	0	0	0	0	0	47	147.781	36.3415	35.2279	98.2	29	6	21.375	216.75	9.725	15.8667	28.45	0.55	1.62	11.55	24	1.15	15.8	183.8	138.8	5.26	7.76	104	19.2	2.8	7.315	5.7
0	1	0	0	0	0	1	1	0	0	0	0	0	1	0	0	0	0	0	1	1	1	47	115.596	14.7556	36.2279	94.6667	31	3	21.7	317	17	13.2	50.45	0.65	1.3	10.75	28.5	1.005	18	150.5	148	4.1	8.1	119.5	23	3.3	7.3375	0.9
0	1	0	0	0	0	0	0	0	0	0	1	0	1	0	0	0	1	0	0	1	0	62	105.378	35.3125	34.9667	97.8	30	6	8.4	180	8.3	14.68	26.2	4.3	5.05	14.9	35	1.6	58	87.6667	136.5	5.15	11.95	96.5	30	2.7	7.485	1.46667
1	0	0	0	0	0	0	0	0	0	0	0	0	0	0	0	0	0	0	0	0	0	89	97.3043	26.1304	35.2279	93.5	33	15	18.5	191	12.2333	13.35	36.4667	0.75	0.96	13.9	28	1.1	15.5	133.5	131	4.1	9.45	98.5	25.6	3.85	7.353	2.72
1	0	0	0	0	0	0	0	0	0	0	0	0	0	0	0	0	0	0	0	0	0	66	101.68	22.3908	36.9875	93	30	15	27.3	305.5	10.9	13	32.3	0.2	0.6	10.6	24	1	10	146	130	3.5	7.5	99	18	3.3	7.33	4
1	0	0	0	0	0	0	0	0	0	0	0	0	1	0	0	0	0	0	0	0	1	76	97.2188	26.8571	36.9667	96.4	33	13	25.2	214	9.4	17.6	31.35	0.45	0.553333	12	45	1.1	29.6667	93	137.667	3.6	7.36667	113.667	25	2.3	7.31	1.5
1	1	0	0	0	0	0	0	0	0	0	0	0	0	0	0	0	0	0	0	0	0	65	76.8719	23.2954	36.9667	97	30	15	12.8333	335.333	13.1667	14.35	39.8333	0.4	1.02	11.2	39	1.05	14.5	114.5	136.5	3.85	8.8	106.5	22.3	3.05	7.4	3.2
0	1	0	0	0	0	0	0	0	0	0	0	0	1	0	0	0	0	1	0	1	1	83	82.9781	19.3029	35.2589	98.5	20	8	18.65	313	14.8	13.3	43	0.8	1.2	11	24	1.1	37	151	134	3.8	9.65	93	24	3.6	7.44	1.3
0	1	0	0	0	0	0	0	0	0	0	0	0	0	0	0	0	1	0	0	1	1	57	88.7329	18.0939	36.488	98.75	27	3	7.9	195.333	10.3333	15.6	31.1667	0.5	1.02	10.9	28	1.05	12.6667	149.667	134.25	3.575	8.1	98.6667	19.5	3.1	7.45	2.71
0	1	0	0	0	0	0	0	0	0	0	0	0	1	0	0	0	0	0	0	0	0	42	102.188	19.8984	37.5888	99.25	34	6	17.95	216.5	16.8	14.8	52	0.7	0.7	11.6	25	1.1	8.5	87	140.333	4	8.25	106	20.5	3.8	7.29333	3.6
0	1	0	0	0	0	0	0	0	0	0	0	0	1	1	0	0	0	1	0	1	0	78	107.458	25.1841	38.2719	99.5	26	3	10.98	140.2	9.68	15.675	29.32	0.833333	2.125	19.525	37.5	1.95	40.5	243	142.5	3.45	7.8	103.25	22.5	3.33333	7.325	2.5
1	0	0	0	0	0	0	0	0	0	0	0	0	0	0	0	0	1	0	0	1	1	85	95.3889	30.4258	37.3535	100	28	11	15.3	158	10.2	18.5	31.1	1.6	1.4	15.5	30.8	1.5	65	209	148	3.9	8.4	114	23	3	7.27	1.5
0	1	0	0	0	0	0	0	0	0	0	0	0	0	0	1	0	0	1	0	1	0	89	68.8051	22.5567	36.2279	94.7179	28	7	10.5	93	10	15.7	30.2	2.03	1.12	16	32	1.3	23	138	144	4	6.7	117	17	2.75	7.29	2.36667
0	0	0	0	0	0	0	0	0	0	0	0	0	0	0	0	0	1	0	0	1	0	35	78.1908	13.9152	34.9667	99.6364	31	7	10.7	118.333	9.43333	15.2667	29.6333	0.75	0.855	18.3	32	0.98	10.5	126.5	140	4.45	7.65	110.5	21.5	2.8	7.35	2.1
0	0	0	0	0	0	0	0	0	0	0	0	0	0	0	0	0	0	0	0	0	0	26	98.4355	19.5887	35.2279	98.6216	34	4	18.05	184	12	12.8	34.5	0.82	0.57	19	28.9	1.4	12	165	139	3.55	7.45	108.5	17.5	2.6	7.42	2.64
0	1	0	0	0	0	0	0	0	0	0	0	0	0	0	0	0	0	1	0	1	0	76	65.947	17.7102	36.9875	98.9474	31	3	17.4	235.5	10.7	16.15	33.55	0.65	1.035	14.5	29.4	1.2	19	140	139.5	3.9	8.6	105	20.5	3.6	7.43	1.6
0	1	0	0	0	0	0	0	0	0	0	0	0	0	0	0	0	1	0	0	1	0	75	76.5	17.3633	37.018	98.8	32	6	15.25	196	11.9	14.65	35.775	0.45	1.1575	22.1	27.1	2.03333	17.5	215	137.5	3.95	8.725	97.5	27	4.05	7.38	2.05
1	1	1	0	0	0	1	0	0	0	0	0	0	1	1	0	0	0	0	0	0	0	25	100.641	18.2772	36.6367	97.04	29	3	18.35	108.5	13.1	13.75	38.45	2.3	2.556	21.6	32	1.9	14	114.6	145	4.28	8.1	113.4	20.4	3.4	7.33333	2.2
0	0	0	0	0	0	0	0	0	0	0	0	0	0	0	0	0	0	1	0	1	0	38	79.0686	17.0505	36.7072	99.871	25	3	11.6	126	7.75714	14.8	26.4333	0.766667	0.527143	18.08	31.25	1.56	7.28571	138.286	141.909	3.6	8.15714	112.25	19.25	2.93333	7.38909	1.9
0	0	0	0	0	0	0	0	0	0	0	0	0	0	0	0	0	0	0	0	0	0	69	67.8814	15.9328	37.4532	95.1875	25	10	10.2	168	10.575	14	32.25	0.75	0.805	15.6	27.5	1.2	16.5	132.5	142.5	3.9	7.65	110	17.5	3.25	7.39	2.8
0	0	0	0	0	0	0	0	0	0	0	0	0	1	0	0	1	1	0	0	2	0	74	77.5153	15.4885	37.28	99.5167	19	6	11.85	202.5	9.45	13.9	28.15	0.2	0.66	21.4	33.9	1.9	13	112	137.25	3.8	6.75	109	22.5	3.1	7.335	1.56667
0	1	0	0	0	0	0	0	0	0	0	0	0	0	0	0	0	0	0	0	0	0	51	79.004	15.8247	36.2279	99.3235	23	3	11.4	240	11.6	14.1	35.8	0.4	0.943333	14.9	27.6	1.34	13.3333	164	145.333	3.53333	7.33333	110.333	21	3.3	7.44	2.87
0	0	0	0	0	0	0	0	0	0	0	0	0	1	0	0	0	1	0	0	1	0	84	84.2296	17.9259	34.9667	90.5349	22	3	5.9	231	10.2333	14.95	32.5	0.6	0.665	16.45	26.4	1.4	12	118	136	3.6	8.5	101.5	23.5	3.6	7.52	0.9
0	1	0	0	0	0	0	0	0	0	0	0	0	1	0	0	0	0	1	0	1	0	27	117.927	11.2449	35.2279	95.9268	24	3	7.35	129.5	12.75	14.8	34.98	0.55	0.95	19.05	34.8	1.65	12.75	166.5	158.429	4.08	8.6	123	24.25	3.7	7.404	3.3
0	1	0	0	0	0	0	0	0	0	0	0	0	1	0	0	0	0	1	0	1	0	22	98.5336	17.5336	36.9875	99.0526	27	7	14.65	197.5	10.525	12.4	29.9	0.75	0.914	17	29.8	1.4	9	109.2	141	3.82	7	111.6	22.2	3.2	7.355	2.85
1	1	0	0	0	0	0	0	0	0	0	0	0	1	1	0	0	0	0	0	0	1	22	128.85	14.6166	36.9875	99.9222	32	3	19.275	145	8.2	15.24	23.925	0.5	0.9975	19.7333	35.1667	1.63333	14.75	239.5	140.778	4.35556	6.975	112.5	21.25	2.46667	7.25	3.85
0	0	0	0	0	0	0	0	0	0	0	0	0	1	0	0	0	1	0	0	1	0	41	75	25.8191	36.9667	99.5213	26	3	15.2333	231	10.2	14.85	30.9333	0.4	0.62	14	28.6	1	8.4	164.4	139.8	3.9	7.28	111.6	19.4	3.9	7.34	2.05
0	1	0	0	0	0	0	0	0	0	0	0	0	0	0	0	0	1	0	0	1	0	19	118.946	28.8464	36.9667	99.425	26	3	12.9667	168.333	11.3167	14.4	32.9667	1.1	0.82	19.25	34	1.6	7.5	124.5	144.833	3.9	7.8	116	21	2.5	7.33	3.13
0	1	0	0	0	0	0	0	0	0	0	0	0	1	0	0	0	0	0	0	0	0	19	127.514	15.6319	35.2589	96.5843	29	3	8.96667	246.333	14.7333	13.2	43.3	0.5	0.886667	13.2	28.1	0.95	7.33333	163.333	142	3.35	8.96667	104	25.3333	3.85	7.36	4.4
0	1	0	0	0	0	0	1	0	0	0	0	0	1	0	0	0	0	1	1	2	0	19	135.045	17.6087	36.488	98.0732	27	3	14.3	132	13.15	14.92	37.05	0.83	1	18.2	28	1.4	10	155	138.333	3.56667	7.9	102	24	3.4	7.37	2.39
0	1	0	0	0	0	1	0	0	0	0	0	0	1	0	0	0	0	0	0	0	0	63	83.4851	23.6298	34.9667	96.0238	25	7	8.9	152.333	14.0333	13.25	41.3	1.7	0.796667	13.5	28.1	1	15	154.667	136.875	4.2625	7.96667	104.333	27.3333	3.7	7.31	0.9
0	1	0	0	0	0	0	0	0	0	0	0	0	0	0	0	0	0	0	0	0	0	69	65.561	16.7805	35.2279	99.9219	31	6	12.95	247	13.4	13.2	38.35	0.35	0.593333	13.8	27.5	1.1	10.1667	181.333	137.833	4.11667	8.08333	100.333	24.6667	3.85	7.35	2.75
0	0	0	0	0	0	0	1	0	0	0	0	0	1	0	0	0	0	1	1	2	0	69	101.625	10.275	36.9875	94.303	31	3	6.4	143	14	15.88	40.9	0.5	0.79	15	30.1	1.1	12	209	136.333	3.23333	8.1	108	20	2.9	7.37	1.3
0	0	0	0	0	0	0	0	0	0	0	0	0	1	0	0	0	0	0	0	0	0	89	79.6618	20.7941	36.9667	97.3333	27	11	8.95	232.75	11.8	14.8667	35.775	0.85	0.663333	14.4	21.9	1.1	12	121.333	135	3.85	7.4	109.667	16.6667	3	7.33	1.7
1	0	1	0	0	0	0	0	0	0	0	0	0	0	0	0	0	0	0	0	0	1	78	83.4948	17.8362	36.9667	97.375	31	6	8.15	266	10.2	15.6	32.65	0.4	0.465	11.9	26.4	0.9	12	190.5	141.5	3.3	8.75	102	31.5	2.55	7.39	4.3
0	1	0	0	0	0	0	0	0	0	0	0	0	0	0	0	0	1	0	0	1	1	23	125.452	16.6045	35.2589	99.3273	29	12	22.3	221.4	9.96667	13.5667	30.17	0.833333	0.9	15.5	25.2	1.255	14	137	138	3.66667	7.33333	107	23.3333	2.93333	7.3	3.18
1	1	0	0	0	0	0	0	0	0	0	0	0	0	0	0	0	0	0	0	0	0	19	62.5705	12.8188	36.488	96.6176	32	10	12.1	208	13.2	13.1	37.9	0.5	0.706667	15.6	25.3	1.3	14	126	140.667	3.56667	8.6	106.667	25.6667	4.2	7.48	2.91
1	1	0	0	0	0	0	1	0	0	0	0	0	0	0	0	0	0	0	1	1	0	19	94.0812	17.6015	37.5275	95.7812	29	9	7.15	195.5	12.25	13.4	34.55	0.4	0.975	15.2	26.5	1.2	14	88.5	138.5	3.55	8.45	107	23.5	3.35	7.485	2.71
1	0	0	1	0	0	0	1	0	0	0	0	0	0	0	0	0	0	0	1	1	0	19	80.4022	19.9203	37.5608	97.2188	28	10	19.9667	202.667	15.2667	14.55	44.9	0.75	0.755	12.9333	21.2	1	9.25	115.75	139.6	3.5	8.125	105.75	24.75	3.75	7.42	2.77
1	1	0	0	0	0	0	0	0	0	0	0	0	0	0	0	0	1	1	0	2	0	19	118.307	14.007	36.2279	98.025	29	8	20.375	106.75	12.7	15.2	37.025	1.6	0.988	17.975	34.6	1.5	13.2	152.8	143.6	4.27	6.64	117.4	20	3.4	7.2554	4.7
0	0	0	0	0	0	0	0	0	0	0	0	0	0	0	0	1	1	0	0	2	0	85	102.637	25.9718	37.6972	99.3273	28	3	7.9	343	11.8	15	36.5	0.7	0.755	19.35	33.825	1.825	17	114.5	143.5	3.7	8.9	107.5	26.5	3.3	7.341	3.3
0	0	0	0	0	0	0	0	0	0	0	0	0	0	0	0	1	0	1	0	2	0	59	82.1717	15.3519	36.9736	96.6176	32	6	10.5333	304	10.3333	13.9	31.5667	0.333333	0.393333	13.8333	28.4333	1.13333	7.33333	123	139.333	2.55	7.56667	101.333	26.6667	3.06667	7.3915	1.9
0	1	0	0	0	0	0	0	0	0	0	0	0	0	0	0	0	1	0	0	1	1	33	76.4913	13.2711	37.7319	95.7812	23	4	14.6	215.333	13.6333	13.76	39.3333	0.3	0.785	13.1333	25.15	1.06667	13.5	105	144	4.05	7.8	111	23	3.4	7.39233	2.05
1	1	0	0	0	0	0	0	1	0	0	0	0	0	0	0	0	0	0	0	0	1	76	82.8834	18.6536	38.0457	97.2188	38	4	11.2571	158.429	9.98571	17.125	30.0429	1.25	0.9325	73.9	127.7	8.46	16	128.25	140.5	3.925	7.625	107.75	26.5	3.1	7.413	1.525
0	1	0	0	0	0	0	0	0	0	0	0	0	0	0	0	0	0	0	0	0	0	31	92.7687	16.2878	37.944	98.025	25	6	29.35	200.5	16.7	13.6	48.4	0.7	1.075	14.5	28.75	1.2	16.5	144.5	143	3.73333	8.6	111.5	23	3.4	7.38767	1.63333
0	1	0	0	0	0	0	0	0	0	0	0	0	0	0	0	0	0	0	0	0	1	24	58.1073	19.1528	36.3687	99.2195	25	6	17.7	240	13.6	14.1	41.5667	0.83	1.02	14.2	32.4333	1.16667	15.6667	120	141.333	3.73333	8.2	108.333	19.3333	2.65	7.291	4.25
1	1	0	0	0	0	0	0	0	0	0	0	0	0	0	0	0	1	1	0	2	0	34	129.532	19.8559	37.7005	97.375	23	5	14.18	110.6	10.86	15.2333	31.66	1.35	1.145	18.3667	56.45	1.63333	17	180	146.2	3.68	7.475	117	21.5	2.4	7.23317	5.06667
1	1	0	0	0	0	0	1	0	0	0	0	0	0	0	0	0	0	1	1	2	0	19	88.9783	21.5235	36.2279	99.3273	24	6	25.4667	197.333	9.98333	13.04	29.9333	0.45	1.04	17.225	33.1	1.35	19	203.333	143	4.15	7.66667	110.333	21.3333	3.1	7.39667	2.4
1	0	1	0	0	0	1	0	0	0	0	0	0	0	0	0	0	1	0	0	1	0	79	126.655	29.3693	35.2279	96.6176	25	5	17.75	236	15.8	15.2	48.25	3.4	2.245	18.3	25.7	1.56667	122	134	154.5	4.15	8.65	119.5	20.5	1.9	7.43	3.4
0	1	0	0	0	0	0	0	0	0	0	0	0	0	0	0	0	0	0	0	0	1	24	87.2028	16.2491	36.9875	95.7812	26	7	11.6167	144.5	8.66667	14.08	26.0833	0.65	0.888	16.725	31.975	1.375	13.4	129	146.2	4.38333	6.88	117.2	21.2	2.4	7.3166	2.04
1	0	0	0	0	0	0	1	0	0	0	0	0	0	0	0	0	0	0	1	1	1	68	69.2481	16.3282	35.2279	97.2188	26	5	18.65	278	14.4	12.9	43.75	0.65	1.776	16.2	23.6	1.3	112.2	135.8	163.2	3.54	8.06	132.6	23.4	2.7	7.36	1.5
1	1	0	0	0	0	0	0	0	0	0	0	0	1	1	0	0	0	0	0	0	1	50	104.83	17.0894	36.9875	98.025	23	3	17.0333	244.333	10.55	13.66	31.7333	0.55	1.24167	15.52	27.46	1.22	14.6667	152.833	143.333	3.88333	7.7	111	20.6667	2.325	7.2806	4.5
1	0	1	0	0	0	0	0	0	0	0	0	0	0	0	0	0	0	0	0	0	1	49	108.101	16.8885	36.2279	96.6176	39	6	13.5	269.5	13.85	12.2	41.05	0.95	0.355	12.75	20.35	0.95	8.75	323.75	138	3.625	8.075	105.5	23.75	3.9	7.33	1.78
0	0	0	0	0	0	0	0	0	0	0	0	0	0	0	0	0	0	0	0	0	1	19	108.121	17.7206	37.5608	95.7812	26	8	26.74	224.8	9.28	14.675	28.8	0.4	0.626667	15.3333	25.6667	1.3	13.3333	127.667	141.333	3.73333	8.06667	112.333	19.3333	2.95	7.40867	1.5
1	1	0	1	0	0	0	0	0	0	0	0	0	0	0	0	0	0	1	0	1	0	19	80.1523	16.3153	36.2279	97.2188	20	7	5.3	166	10.6	18.6	34.5	0.83	1.1	15.7	31.3	1.3	16	117	140	3.6	8.3	108	24	3.8	7.31	2.85
1	0	0	0	0	0	0	0	0	0	0	0	0	0	0	0	0	0	1	0	1	0	19	82.1254	12.8084	34.9667	97.375	28	5	8.4	158	8.1	25.6	25.3	0.3	0.68	17.1	28.9	1.4	13.5	116.5	137.5	2.76667	7.05	104.5	28.5	1.9	7.353	0.7
1	1	0	1	0	0	0	1	0	0	0	1	0	0	0	0	0	1	1	1	3	1	56	84.2448	13.1119	35.2279	99.3273	20	6	12.475	171.75	9.25	14.3333	28.6	0.55	7.475	16.45	34.4	1.4	26.5	165	136	2.92	9	97.5	25	2.3	7.486	3.45714
0	0	0	0	0	0	0	0	0	0	0	0	0	0	0	0	0	1	0	0	1	1	83	93.7073	15.5244	36.9875	96.6176	24	6	36.6333	197.667	9.73333	13.6	30.1333	0.35	0.953333	14.75	28.75	1.25	13.3333	164.333	137.333	3.9	7.16667	106.333	22.3333	2.9	7.253	2
1	1	0	1	0	0	0	0	1	0	0	0	0	0	0	0	0	1	0	0	1	1	85	98.216	14.0139	36.9667	95.7812	27	5	8.6	143	13.9	15.35	41.4	2.6	0.98	16.4	29.1	1.4	30.5	180.5	134.75	3.975	7.75	106	24.5	1.35	7.3885	2.56667
0	1	0	0	0	0	0	0	0	0	0	0	0	0	0	0	0	1	1	0	2	0	89	72.1111	14.5767	36.9667	97.2188	27	7	12.75	117.5	9.61667	16.26	28.6	1.33333	0.946667	21.6429	29.6571	2.08571	20.3333	170.833	138.333	4.1	8.43333	104.333	24.5	2.86667	7.43733	3.4
0	1	0	0	0	0	0	0	0	0	0	0	0	0	0	0	0	0	0	0	0	0	40	83.6851	12.8398	35.2589	98.025	34	10	11.45	185.5	13.2	12.2	38.85	0.5	1.03	13.9	25.55	1.1	14	111.5	139.5	3.75	8.45	105	26.5	3.8	7.4415	1.25
1	1	0	1	0	0	0	0	0	0	0	0	0	0	0	0	0	1	1	0	2	1	56	122.774	23.9117	36.488	98.025	31	12	4.25	130.5	12.75	12.2	36.4	2.03	0.895	13.4	25.5	1	4.5	155	134	3.35	7.95	102	19	2.4	7.346	6
1	1	0	0	0	0	1	1	0	0	0	0	0	1	0	0	0	1	0	1	2	1	48	97.5158	14.6351	37.4101	98.6667	24	3	20.1	202	10.225	13.1667	30.5	1.06667	1.272	16.3	28.15	1.43333	11.4	127.6	143.8	3.96	7.64	111	19.6	2.4	7.3485	3.78333
1	0	0	0	0	0	1	0	0	0	0	0	0	0	0	1	0	1	0	0	1	0	72	92.7698	23.5827	36.2279	100	26	4	1.5	52	6.3	16.1	19.35	1.29	0.73	14.25	25.6	1.35	12	120	143	3.6	7.8	107	28	3.15	7.37	2.87
1	1	1	0	0	0	0	0	0	0	0	0	0	0	0	0	0	0	0	0	0	0	47	102.972	17.0801	37.2589	96.0833	33	3	11.4	164	13.6	13.3	40.6	0.77	0.8	17.5	30.8	1.1	18	209	141	3.8	8.6	109	26	3.2	7.353	1.3
1	1	0	1	0	0	0	0	0	0	0	0	0	0	0	0	0	1	0	0	1	1	33	83.5072	19.4188	35.2279	98.35	34	5	10.2667	253.667	12.3667	14.2	36.4	0.5	0.676667	12.9	29.3	1.2	8.66667	106.667	133.8	3.92	9.43333	102.667	23.6667	3.75	7.46	2.05
1	1	0	0	0	0	1	0	0	0	0	0	0	0	0	0	0	1	0	0	1	0	76	92.8239	14.1444	36.9875	100	24	6	5.2	238	12.9	15.9	36.4	1.68	0.7	18.05	28	1.5	9	117	138	3.6	7.9	107	21	3	7.456	2.39
1	1	0	0	0	0	1	1	0	0	0	0	0	0	0	0	0	0	0	1	1	0	31	77.6628	14	36.2279	98.8333	28	5	11.3	223	10.8	16.2	34.6	0.9	0.68	16.2	35	1.34	10	92	141	3.6	8.7	103	27	3.9	7.31	2.71
1	0	0	1	0	0	1	0	0	0	0	0	0	0	0	0	0	0	1	0	1	0	75	67.784	18.808	34.9667	92.3333	27	4	10.1	195	13.35	15.25	40.45	0.83	1.14	18	35.2	1.7	26	137	140	3.55	9.5	110	22	2.75	7.43	2.05
1	1	0	0	0	0	1	1	0	0	0	0	0	0	0	0	0	0	0	1	1	1	78	121.627	35.032	35.2279	95	32	3	10.3	218	16.9	13.8	49.3	1.09	1.1	19.2	32	1.1	42	156	141	4.1	8.3	109	25	2.2	7.498	1.3
1	1	0	0	0	0	1	1	0	0	0	0	0	0	0	0	0	0	0	1	1	1	78	106.322	27.6573	36.9875	99.8333	33	5	25.1	233	14.8	13.6	42.6	1.6	1.1	16.2	25.6	1.42	42	193	132	5.3	7.1	106	23	3.48	7.33	2.64
1	1	0	0	0	0	0	0	0	0	0	0	0	1	0	0	0	1	0	0	1	1	24	82.3274	23.8292	36.9667	99.4074	33	15	8.98333	111.833	10.25	14.3	29.7714	1.2	1.29	12.35	26.1	1.15	19	150.25	139.75	3.9	7.8	108.667	24	3.15	7.30667	2.56333
0	1	0	0	0	0	0	1	0	0	0	0	0	1	0	0	0	1	1	1	3	1	24	57.1783	21.845	36.9667	100	33	7	13.5333	261.667	13.7	14.1	41.0667	0.45	0.8825	10.4	25.4	1	10.1667	132.333	140.667	3.825	7.675	108.5	23	3.55	7.316	2.1
1	0	0	1	0	0	0	0	0	0	0	0	0	0	0	0	0	1	0	0	1	1	89	63.6007	24.2914	35.2589	95.0833	25	13	7.2	179.5	11.1	20.4	34.8	0.98	0.885	11.8	25.45	1.05	21.5	105.5	134	4.65	9.45	101	25.5	3.3	7.42	1.46667
0	1	0	1	0	0	0	0	0	0	0	0	0	0	0	0	0	1	0	0	1	1	79	69.9244	20.1512	36.488	94.8667	27	10	7.35	166.5	12.6	13.6	37.8	2.1	1.55333	18.4333	30.8	1.66667	25.3333	122.333	129.25	4.3	7.66667	96.3333	24.5	3.3	7.36	0.9
0	1	0	1	0	0	0	0	0	0	0	0	0	0	0	0	0	1	0	0	1	1	79	70.1901	19.0657	37.3535	92.4	26	10	10.3	154	12.75	14	37.8	2.03	1.25	13.0333	26.95	1.2	21	103	133.5	4	8.5	107	21	3.5	7.31	2.87
1	1	1	1	0	0	0	1	0	0	0	0	0	1	0	0	0	1	1	1	3	0	26	84.9329	22.8021	36.2279	100	32	3	14.2667	226	9.1	13.45	26.8	0.3	0.883333	12.6	26.5	1.2	12	143.4	138.2	4.1	7.96667	111.667	20	3.7	7.4	1.71
0	1	0	0	0	0	0	0	0	0	0	0	0	1	0	0	0	1	1	0	2	0	31	81.6262	21.9108	34.9667	99.2727	28	7	17.95	294.5	11.1	14.3	30.6333	0.8	1.34	12.2333	25.8	1.13333	11.5	115.6	143.6	4.45	5.91667	108	25.5	3.6	7.34667	2.15333
1	1	0	0	0	0	0	0	0	0	0	0	0	0	0	0	0	1	1	0	2	1	31	110.795	18.7456	35.2279	96.25	26	11	15.5	211	14.3	14.66	22.45	0.82	1.2	17.5	27.6	0.98	23	126	141	3.8	7.95	108.4	18.73	2.4	7.343	2.05
0	1	0	0	0	0	0	1	0	0	0	0	0	1	0	0	0	0	1	1	2	0	19	71.2559	15.6094	36.9875	99.963	29	4	18.4333	274	13.5333	13	40.9333	0.6	1.025	12.15	27.55	1.1	7.33333	134.5	141	3.75	7.85	112	20.5	3.2	7.25667	5.64333
1	1	0	0	0	0	0	1	0	0	0	0	0	0	1	0	0	0	0	1	1	1	19	93.4751	21.9349	35.2279	93.7692	32	11	18.25	591.5	14.2	13.1	42.25	1.6	0.795	13.9	27.5	1.28	39.5	118.5	143	3.9	10.15	106.5	27.5	3.4	7.346	2.39
1	1	0	1	0	0	0	0	0	0	0	0	0	0	1	0	0	1	0	0	1	1	19	85.0379	21.6288	36.2279	96.1852	33	14	13	250	13.1	13.6	39.2	1.7	0.82	13.9	26.4	1.1	16	80	138	4.6	8.2	107	22	2.6	7.43	2.77
1	1	0	1	0	0	0	0	0	0	0	0	0	0	1	0	0	1	0	0	1	1	75	86.2135	25.397	34.9667	95.6452	29	14	9.5	246.5	12.95	13.7	38.65	0.83	0.805	18.3	30.8	1.07	15	124	138	3.5	9.05	104	26.5	2.43	7.36	2.1
1	1	0	1	0	0	0	0	0	0	0	0	0	0	0	0	0	1	0	0	1	1	75	88.1949	22.4202	35.2279	96.6	32	14	10.7	289	14.7	13.7	44.5	0.8	0.87	11.2	30.9	1	17	79	137	4.4	9.1	103	28	4.25	7.33	2.72
1	0	0	0	0	0	0	0	0	0	0	0	0	1	0	0	0	1	1	0	2	0	28	93.4368	16.6751	36.9875	98.0938	24	6	15	225	9.9	13.9	29.8667	0.7	0.63	10.9	22.9	1	11	111.5	139	4.15	7.7	110	23.5	3.1	7.31	2.475
1	1	0	1	1	0	0	0	0	0	0	0	0	0	0	0	0	0	1	0	1	0	76	70.2762	15.4926	36.9667	94.8571	28	15	9.7	205	11.7	17.3	36.9	1.35	1.27	13.6	36.15	1.23333	30	145.5	137.5	4.7	9.05	104	25.5	3.4	7.353	1.3
1	1	1	1	0	0	1	1	0	0	0	0	0	1	0	0	0	0	0	1	1	0	72	51.9965	14.8201	36.9875	99.6	32	7	11.6	241	11.5	14.68	34.6	0.7	0.87	10.7	23.6	1	29	144	140.667	3.6	9	109	30	3.6	7.405	1.17
1	1	0	0	0	0	0	0	0	0	0	0	0	0	0	1	0	1	0	0	1	1	60	95.6298	19.4093	35.2589	99.4118	25	14	6.96667	26.6667	10.9667	14.9	32.6667	1.8	1.00333	11.4	29.7	1.05	17	124.333	144.667	3.23333	6.68333	108.333	17.1667	3.1	7.34	2.325
1	0	0	1	0	0	0	0	0	0	0	0	0	1	0	0	0	0	1	0	1	1	88	107.928	14.6098	36.488	99.1739	26	9	10	194	9.8	15.45	29.225	2.03	0.956667	10.4	23.4	1	33	120.333	139	3.66667	8.06667	109	23.3333	2.9	7.455	1.33
1	0	0	0	0	0	0	0	0	0	0	0	0	1	1	0	0	0	1	0	1	0	88	88.1479	16.8415	36.2279	97.2308	32	10	5.5	150	7.4	14.9	22.3	0.8	0.66	13.9	32	1.4	18	113	141	3.5	7.8	111	25	2.8	7.4	2.05
1	1	0	0	0	0	0	1	0	0	0	0	0	0	0	0	0	0	0	1	1	0	23	110.201	21.0141	34.9667	97.88	28	6	11.8	159	9.8	14.8	29.2	1.29	0.64	14.9	27.6	0.98	14	120	142	3.4	7.9	111	29	3.4	7.37	2.91
1	0	0	0	0	0	1	1	0	0	0	0	0	0	0	0	0	0	0	1	1	1	71	112.128	25.6194	35.2279	97.1538	25	14	4.75	120	9.3	19.55	27.65	1.2	0.85	11	28.7	1	35	135.5	142.5	5.2	8.25	118.5	17	3.3	7.42	2.87
1	0	0	0	0	0	1	1	0	0	0	0	0	0	0	0	0	0	0	1	1	1	71	96.941	22.0799	36.9875	97.6667	29	9	4.4	127	9	20.0333	26.8333	0.8	1.005	14.1	26.2	1.4	34.5	142	144.5	4.15	8.35	116	19	3	7.31	0.5
1	1	0	1	0	0	0	1	0	0	0	0	0	0	0	0	0	1	1	1	3	1	60	105.08	25.955	36.2279	96.84	26	8	8.06667	214.333	14.8333	14.25	42.5333	1.2	1.00667	11.2	23.8	1	13	171.2	139	2.93333	9.33333	102.333	22.3333	4.75	7.41	2.05
1	1	0	0	0	0	1	1	0	0	0	0	0	1	1	0	0	1	1	1	3	1	42	117.878	19.2426	34.9667	98.8333	23	3	19.3333	200.333	10.36	14.25	31.28	1.15	1.8325	13.8	32.6	1.3	12.75	184.75	137.25	4.1	6.9	110	16.75	2.4	7.25	5.68
1	1	1	1	0	0	0	0	0	0	1	0	0	0	0	1	0	1	0	0	1	0	63	62.2862	16.3951	35.2279	95.4667	25	15	3.53333	41	10.4333	23.7	34.325	0.98	0.93	15.9	29.8	1.46667	18	287.333	135.667	3.8	7.36667	99.3333	27.5	2.65	7.353	2.63
1	0	1	0	0	0	0	0	0	0	0	0	0	0	0	0	0	1	0	0	1	0	87	61.4145	15.7673	36.9875	94.9167	28	15	5.3	140	13.9	16.1	42.5	1.6	0.86	12.4	29.4	1.1	13	77	138	4.3	8.7	109	26	2.82	7.32	2.64
1	0	1	1	0	0	0	0	0	0	0	0	0	0	0	0	0	1	0	0	1	0	87	62.1667	15.7117	36.9667	94.7273	29	14	5.05	146	14.1	15.7	42.55	1.29	1.05	32	33.25	2.85	16	136.5	137.5	3.45	8.95	104	26	2.75	7.33	1.3
0	0	1	0	0	0	0	0	0	0	0	0	0	0	0	0	0	1	0	0	1	0	87	62.3296	16.1541	36.9667	96.7619	30	14	6.5	147	13.2	15.9	40	1.6	0.97	13.4	29.3	1.2	13	106	139	3.8	8.3	106	27	3.5	7.43	2.05
1	1	0	0	0	0	1	0	0	0	0	0	0	1	0	1	0	1	0	0	1	0	26	118.311	22.1938	35.2589	95.7209	34	3	13.4667	72	7.8	14.2	22.45	1.03333	1.25	18.4333	44.0833	1.68333	21	174.6	141.2	3.66	7.2	113.2	21.8	1.85	7.31167	3.86
1	1	1	1	0	0	0	0	0	0	0	1	0	0	0	0	0	1	0	0	1	1	78	60.6224	14.7762	36.488	96.1111	30	12	12.9	251	7.8	17.4	25.3	1.7	3.98	19	25.6	1.2	32	86	141	4	7.9	109	26	2.43	7.42	0.9
1	1	1	1	0	0	0	0	0	0	0	1	0	0	0	0	0	1	0	0	1	1	78	63.1215	12.6901	35.8566	100	24	10	18.75	172.5	7.8	17.1	22.225	0.5	7.735	11.2	42.3	1	115.5	98.6667	141.333	5.05	7.36667	109.5	14	2.9	7.25	0.4
1	1	0	0	0	0	0	0	0	0	0	0	0	0	0	0	0	0	0	0	0	1	83	67.8235	26.9308	36.9818	95.8286	23	7	8.65	142	13.3	13.5	39	1.8	0.895	14.9	35	1.1	19.5	98.5	137	3.85	8.65	105	30	3.15	7.43	1
0	0	1	0	0	0	0	0	0	0	1	0	0	1	0	0	0	1	0	0	1	1	19	118.368	16.5368	37.1365	97.963	29	3	6.3	172	10.4333	13.5	30.7333	0.5	0.7075	15.55	31.35	1.4	17.5	173	147	3.5	7.15	122.25	17	2.73333	7.325	2.92857
0	1	1	0	0	0	0	0	0	0	0	0	0	0	0	0	0	1	0	0	1	0	62	117.598	21.0958	37.3231	97.4412	32	10	16.15	129	10.56	13.3333	31.2857	0.7	0.806667	13.9	26.925	1.24	9.33333	166.8	139.2	3.96667	6.52	105.667	25.6667	2.8	7.38	2.63333
1	1	0	1	0	0	0	0	0	0	0	0	0	1	0	0	0	0	1	0	1	0	84	79.0557	17.2308	37.9403	97.9565	37	7	10.5	230	13.9	13.2	42.45	0.83	0.883333	10.3	27.1	1	8.33333	135.667	138.333	4.46667	8.53333	107.333	24.6667	3.48	7.39	1.5
0	0	0	0	0	0	0	0	0	0	0	0	0	1	0	0	0	0	1	0	1	1	49	90.8651	15.9377	37.6192	98.7083	29	8	8.63333	178.667	11.8667	14.6	35.95	0.5	0.755	10.65	23.5	1	16	125.667	143.333	4.1	7.95	113.5	18.5	3.4	7.2975	2.7
1	1	0	0	0	0	1	0	1	0	0	0	0	0	0	0	0	1	0	0	1	1	89	73.1579	19.7754	36.9818	95.2903	35	13	7.9	103.5	9.68333	13.65	29.8167	0.9	1.73667	11.6	25.25	1.1	47	124.667	141.833	3.81667	8.98333	107.167	27.8333	3.9	7.36	1.45
0	1	0	0	0	0	0	0	0	0	0	0	0	1	0	0	0	1	0	0	1	1	78	67.324	21.1742	33.3244	99.125	30	7	14.0667	132.667	12.6333	16.3667	37.6667	0.85	0.785	12.25	29.6	1.15	19.25	154.75	141.75	4.25	7.025	118.5	19.25	2.65	7.15222	4.7875
0	1	0	1	0	0	0	1	0	0	0	0	0	1	1	0	0	1	1	1	3	1	21	117.661	19.4082	37.9929	99.4848	31	7	12.5333	130.333	11.1667	13.72	28.47	2.03	0.7775	12	26	1.1	13.8	119.556	140.222	4	7.6	108.5	22.5	2.73	7.34656	1.97286
1	1	0	0	0	0	0	1	0	0	0	0	0	1	0	1	0	0	1	1	2	0	51	117.166	18.6471	35.449	89.92	34	3	10.3	44.75	8.3875	14.3143	25.2375	0.4	1.45143	20.36	59.72	1.84	19.5714	238.286	146.714	3.5	6.65714	119.857	13.5714	2.55	7.102	8.27
1	1	0	1	0	0	1	0	0	0	0	0	0	0	0	0	0	0	0	0	0	0	64	112.926	23.3641	37.3535	96.2	31	6	15.2	293.5	13.4	14.1	40.675	0.82	0.8375	10.4	23.8	1	12.4	177.833	137.5	3.8	8	104.5	21.6667	3.7	7.455	2.53
0	1	0	0	0	0	0	1	0	0	0	0	0	1	0	0	0	1	1	1	3	1	71	83.631	13.9759	36.2279	100	26	3	14.46	107.2	9.86	13.875	28.35	0.7	1.065	13.6333	31.2333	1.26667	23.3333	151	144.556	4.05	6.28571	118.75	21.5	2.6	7.36	1.15
0	0	0	1	0	0	0	1	0	0	0	0	0	0	0	0	0	1	1	1	3	1	69	92.1107	24.6705	34.9667	97.3333	31	14	22.2	400	11.2	17.1	33.6	1.29	1.4	11.4	33.9	1	50	109	147	4.2	9.3	116	24	3	7.31	2.39
0	0	0	1	0	1	0	1	0	0	0	0	0	0	0	0	0	1	1	1	3	1	69	84.5017	24.0242	35.2279	97.5263	32	6	6.9	145	10.75	13.6	31.9	0.5	1.41	12.6	27.3	1.2	23	131	142.667	4.83333	7.46667	117	18	2.6	7.29857	3.03333
1	1	0	1	0	0	1	0	0	0	0	0	0	1	1	0	0	1	0	0	1	1	89	73.6283	19.8216	36.9875	93.1905	32	4	11.7	127	13.8	12.27	40.2	0.8	0.9	22.9	33	2.1	19	195.5	140	3.85	10.2	107	23	2.1	7.41	2.5
1	1	1	1	0	0	0	0	0	0	0	0	0	0	0	0	0	1	1	0	2	1	57	99.9744	14.956	36.9875	98.4	32	3	7.65	107.5	13.2667	14.8	39.1	3.25	0.7725	12.3	28.9	1.1	5.16667	132.5	145.333	3.825	7.55	108.25	17.25	2.75	7.26	3.675
1	1	0	0	0	0	1	0	0	0	0	0	0	0	0	0	0	0	1	0	1	1	60	88.0421	17.6879	36.9667	93.12	34	11	14.0333	273	12.4667	13.8	37.9	0.5	4.06	17.5	28	1.34	44.4	133.4	134.4	5.14	8.2	102.8	21.6	2.7	7.21	1.1
0	0	0	1	0	0	0	0	0	0	0	0	0	0	0	0	1	1	0	0	2	1	80	84.5347	18.5035	36.9667	99.2759	23	9	10.05	170	13.4	13.6	38.375	1.3	0.81	12.1	24.2	1.1	13	141.75	137	4.2	6.3	103.667	25	3.1	7.48333	1.60333
0	0	0	1	0	0	0	0	0	0	0	0	0	0	0	0	1	1	0	0	2	1	80	91.3498	21.5361	35.2589	95.3636	23	14	10.4	113	8.9	13.9	26.7	1.6	0.7	16.6	32	0.98	18	106	144	4.2	8	117	19	3.4	7.33	1.78
0	1	0	1	0	0	1	0	0	0	0	0	0	0	0	0	0	0	1	0	1	0	49	90.1095	14.0424	36.488	97.24	26	15	12	192	14.05	12.7	40.55	1.29	1.02	34.15	49	3.15	15	109.5	134	3.95	9.1	100.5	22	2.75	7.37	7.7
0	1	0	0	0	0	0	0	0	0	0	0	0	0	0	0	0	1	0	0	1	0	22	79.8582	14.2836	36.2279	96.4615	31	15	15.45	282	13.2	13.5	39.7	1.21	0.775	16.2	32	1.6	10	101	138	3.9	8.25	108	21	3.15	7.42	0.5
1	1	0	0	0	0	0	0	0	0	0	0	0	0	0	0	0	0	0	0	0	1	73	93.1076	19.9444	35.2279	98.5172	32	13	21.9	407.5	10.55	18.3	32.75	0.45	1.405	16.7	27.6	1.5	37	150.5	143	3.75	9.05	108	25.5	2.85	7.353	1.75
1	1	1	1	1	0	1	0	0	0	0	0	0	0	0	0	0	1	0	0	1	0	78	78.8286	28.822	36.9875	93.84	34	10	10.65	173	14	18.2	43.2	1.35	1.29	14.9	32	1.1	32	198.5	139.5	4.55	9.4	104	29	2.14	7.3025	1.4
1	1	1	1	1	0	1	0	0	0	0	0	0	0	0	0	0	1	0	0	1	0	78	75.2642	22.3123	35.2279	92.7143	33	14	9.25	169.5	14.4	17.9	44.5	0.6	1.01	11.25	25.45	1	22.5	165	133.5	3.75	9.3	102.5	26.5	3.5	7.47	1.46667
1	1	0	0	0	0	0	0	0	0	0	0	0	0	0	1	0	0	0	0	0	0	52	72.4826	21.3088	36.9875	96.36	25	6	17.6	57.25	11.85	14.575	35.9	0.7	3.3825	15.55	30.85	1.4	46.5	89.5	141.5	4.3	7.075	112.25	22	2.83333	7.2525	1.5
1	1	0	1	1	0	0	0	0	0	0	0	0	1	0	0	1	1	1	0	3	0	50	83.8782	19.0118	36.2279	100	36	6	17	142.8	9.72	16.575	29.04	2.03	1.73	13.5	30.45	1.2	19	166.25	136.25	4.45	7	115	16.25	3	7.25733	4.112
1	1	1	1	0	0	0	0	0	0	0	0	0	0	1	0	0	1	0	0	1	1	72	64.668	19.8623	34.9667	94.1	31	15	8.2	217	14.3	12.8	41.2	1.5	0.86	13.9	32	1.4	11	158	137	3.9	8.9	103	26	3.7	7.36	1.45
0	1	0	0	0	0	0	0	0	0	0	0	0	0	0	0	0	0	0	0	0	0	24	112.194	19.3935	35.2279	97.2	25	8	14.7	134	13	13.6	38.6	0.98	0.93	18.05	27.5	1.5	13	128	137	4.1	8.2	107	24	3.9	7.37	1.3
0	1	0	0	0	0	0	0	0	0	0	0	0	0	0	0	0	0	0	0	0	0	24	89.0431	20.2586	36.9875	99.0769	31	6	19.3	166	15.3	14.53	45.6	0.83	0.96	12.3	24.8	1.1	17	138	138	4	8.4	106	28	3.9	7.345	2.03
0	1	0	0	0	0	0	0	0	0	0	0	0	0	0	0	0	0	1	0	1	1	81	88.9886	18.1034	36.3535	96.625	23	15	5.7	202	8.2	17.23	23.9	1.52	1.52	27.85	35.9	2.55	61	103	139	4.9	9.4	112	22	2.32	7.356	2.71
0	1	0	1	1	0	0	0	0	0	0	0	0	0	0	0	0	0	1	0	1	1	67	76.8217	17.6259	37.2279	95.4167	25	15	10.55	133.5	12.55	13.1	36.66	0.7	0.9225	12	20.5	1.1	26.75	132.5	136.25	4.03333	7.85	103.25	23.3333	3.8	7.346	1.9
1	1	1	0	1	0	0	0	1	0	0	0	0	0	0	0	1	1	0	0	2	0	75	100.004	16.2955	36.9667	99.1667	29	10	21.3333	130	10.84	14.45	32.1833	1.35	0.772	14.775	31.9667	1.35	19.4	147.2	137.6	4.825	7.58	103.2	26	4.25	7.36667	4.008
0	1	1	0	1	0	0	0	1	0	0	0	0	0	0	0	1	0	0	0	1	0	75	87.8262	27.2518	35.2279	96.6	32	14	12.3	171	9	17.3	27.8	2.03	0.66	16.8	26.4	1.1	25	180	133	4.4	8.4	103	24	3.15	7.33	1.3
0	1	0	0	0	0	1	0	0	0	0	0	0	0	0	0	0	1	0	0	1	0	24	59.2057	11.7943	36.9875	97.6429	23	15	7.1	141	13.2	13.4	38	0.8	0.56	10.4	21.6	1	7	114	136	4.3	8.4	106	25	3.6	7.353	2.87
0	1	0	1	0	0	1	1	0	0	0	0	0	0	0	0	0	0	0	1	1	0	80	61.3149	20.1176	37.5275	98.9565	29	6	9.05	133	10.6	15.3	33.55	1.6	1.42	20.1	31.54	1.8	30.3333	125.667	137.667	4.4	9.6	101	25.5	3.7	7.395	1.25
1	1	1	0	0	0	0	0	0	0	0	0	0	1	0	1	0	0	1	0	1	1	75	76.9476	24.9193	37.5608	95.5	38	13	5.7	93	10	14.7	29.05	0.9	1.015	34.9	40.95	3.15	28	136	129.5	3.55	8.15	102	20	3.1	7.35	1.7
0	1	1	0	0	0	0	1	0	0	0	0	0	0	0	0	0	0	0	1	1	0	19	72.107	14.9262	36.2279	100	28	6	12.4	203	12.4333	12.8	36.6667	0.5	0.9	11.65	23.9	1.1	13	128	139.25	4.35	8.55	108	26.5	3.6	7.41	1.2
1	1	0	1	0	0	0	0	0	0	0	0	0	1	0	0	0	0	0	0	0	0	19	101.21	17.9783	37.3535	96.9286	37	3	14.725	182.25	12.02	13.8667	32.7714	0.55	1.26667	12.2333	29.3333	1.13333	12.6667	125.4	141.8	4.36	7.2	114.333	21.3333	2.6	7.2675	4.438
1	1	1	0	0	0	0	1	1	0	0	0	0	0	0	0	1	1	1	1	4	1	19	87.872	16.526	36.2279	100	29	3	17.5667	191.667	8.62	13.75	26.92	1.13	1.21	12.05	24.3	1.1	23.5	221.25	136	4.55	7.925	110.5	19.75	2.14	7.36	3.2275
1	1	0	1	0	0	1	1	0	0	0	0	0	0	0	0	0	0	0	1	1	1	71	78.4757	22.6314	34.9667	99.875	30	13	7.4	181	8	16.9	24.8	0.83	1.5	17.5	32	1.42	55	94	159	3.8	7.7	125	30	2.82	7.42	2.05
1	1	0	0	1	1	0	1	1	0	0	1	0	0	0	0	0	1	0	1	2	0	62	75	19.8056	35.2279	93.52	33	6	12.2667	292.667	11.1	13.7	35.65	0.6	5.65286	11.9	23.25	1.1	85.2857	622.75	137.625	4.4625	7.88571	100.714	21.7143	2.44	7.35	2.64
1	1	0	0	0	0	0	1	0	0	0	0	0	1	0	1	0	1	1	1	3	0	57	110.18	19.5225	36.9875	97.5417	36	3	6.175	35.25	7.625	17.475	22.35	0.95	1.3	33.925	58.875	3.075	11.5	113.5	145.5	4.05	6.675	114.25	19.5	2.4	7.1675	7.36
0	0	0	0	0	0	0	0	0	0	0	0	0	1	0	0	0	1	1	0	2	0	55	78.4637	22.083	35.5413	98.9565	30	3	11.06	153.4	13.12	14.125	38.1833	0.5	1.216	11.65	25.45	1.05	14.5	151.333	143	4.625	6.84	114.4	20.25	2.9	7.328	3.426
1	0	0	0	0	0	0	0	0	0	0	0	0	1	0	1	0	1	1	0	2	1	89	89.7778	15.9881	36.4528	96.4615	31	3	4.4	71	8.6	14.75	25.25	1.5	0.746667	15.2667	39.8333	1.36667	17	158.5	147	3.6	7.2	120.667	19	2.65	7.23	4.23333
1	1	0	1	0	0	0	0	0	0	0	0	0	0	0	0	0	1	1	0	2	0	69	83.4152	17.442	35.2279	95.8333	30	13	9.05	103	11.1	14.3	33.9	5.15	0.615	14.1	25.6	1.3	11	122.5	131.5	4.3	8.45	101	24.5	2.5	7.31	1.46667
1	1	0	0	0	0	0	0	0	0	1	0	0	0	0	1	0	1	1	0	2	0	69	101.862	14.8993	36.9875	98.4167	29	14	8.76667	84	8.725	14.95	26.525	4.8	0.48	14.85	34.85	1.35	8	98.3333	133.667	4.06667	8.2	106	20.3333	3.7	7.415	1.2
1	1	0	0	0	0	0	1	0	1	0	0	0	0	0	0	0	0	0	1	1	1	43	76.9549	25.5764	36.2279	98.6429	25	8	13.35	173.5	11.6	14.3	31.8	0.3	1.51	13.55	69.55	1.25	13	195.333	142.333	3.7	7.16667	111	15	3.2	7.292	1.8
1	1	0	0	0	0	0	1	0	1	0	0	0	0	0	0	0	0	0	1	1	1	43	93.25	19.6458	37.28	98.6154	28	14	13.5	511	8	15.3	24.7	2.1	1.51	13.4	39.8	1.2	31	118	141	3.9	8.1	109	27	2.45	7.33	1.3
0	1	0	1	1	0	1	1	0	0	0	0	0	0	0	0	0	0	1	1	2	1	75	75.5116	16.9302	36.2279	95.75	32	13	12.7	192	15.3	15.24	45.9	2.03	0.8	11.4	24.6	1	11	155	137	3.6	8.9	103	27	3.7	7.353	1
0	1	0	1	1	0	1	1	0	0	0	0	0	0	0	0	0	0	1	1	2	1	75	88.9787	18.7128	34.9667	96.75	30	12	15.3	200	15.4	14	45.1	0.95	0.65	13.9	30.8	1.4	20	196	138	4.1	8.4	105	30	2.75	7.36	2.87
0	1	0	1	1	0	1	1	0	0	0	0	0	0	0	0	0	0	1	1	2	1	75	79.5512	18.9149	35.2279	97.4583	28	8	16.5	179	14.3	14.1	42.5	1.5	0.74	12.1	27.6	1.1	9	126	137	3.4	8	105	27	3.8	7.31	1.45
0	1	0	1	0	0	1	1	0	0	0	0	0	0	0	0	0	1	1	1	3	1	75	93.4643	18.2429	36.9875	97.9655	25	6	10.9	215	13.4	14.8	40.8	0.56	0.66	18.3	28	0.98	24	161	149	3.6	8.2	113	33	3.3	7.36	2.72
0	1	0	1	0	0	0	0	0	0	0	0	0	0	0	0	0	1	1	0	2	0	87	83.0874	23.1189	36.2279	96.2308	20	15	9	175	9.4	14	28.6	1.5	1.14	11.9	28.9	1.1	23	110	130	3.5	7.9	102	24	3.4	7.32	1.1
0	1	0	1	0	0	0	0	0	0	0	0	0	0	0	0	0	1	1	0	2	0	87	68.8858	22.0277	34.9667	94.72	27	13	10.6	178	9.5	14.1	29.2	1.35	1.04	12.9667	27.4333	1.2	23.5	94.75	135	3.625	7.425	106.75	23	2.73	7.33	2.77
0	1	0	0	0	0	0	0	1	0	0	0	0	0	0	0	0	1	0	0	1	0	84	74.2847	16.2569	35.2279	98.5833	26	15	8.9	247	11.3	16.1	33.7	1.21	1.11	11.4	28.9	1.1	23.5	137.5	137.5	4.35	7.75	105.5	21.5	3.8	7.334	2.71
1	1	1	1	0	0	1	1	0	0	0	0	0	0	1	0	0	1	1	1	3	1	63	90.2058	21.5199	36.9875	95.6923	26	15	10.1	167	13.6	14.92	41.9	0.82	1.01	11.4	23.1	1	24	248	138	4.3	9.6	103	26	3.65	7.353	2.05
0	1	0	0	0	0	0	0	0	0	0	0	0	0	0	0	0	1	1	0	2	0	22	64.692	22.8836	36.2279	93.2308	34	15	13.7	329.5	14.4	12.2	41.2	0.8	0.835	10.3	25.3	0.9	12.5	113	138	3.95	9.3	104	26	2.75	7.353	2.91
0	1	0	1	1	0	0	1	0	0	0	0	0	0	0	0	0	1	1	1	3	0	72	65.6842	14.5319	35.2279	96.0833	24	14	15.8	230.5	11.5	13.8	34.5	1.7	1.23	11	28.7	1	22	129	129.5	3.9	9.05	97	26.5	3.6	7.36	2.87
0	1	1	1	0	0	0	1	0	1	0	0	0	0	0	0	0	0	0	1	1	1	43	90.3345	22.7979	36.9875	99.9259	25	4	14.8667	114.333	9.83333	13.6	29.3	0.6	1.05667	13.05	28.35	1.2	8.75	158.5	143.6	4.13333	7.06667	119.333	21	2.3	7.2275	3.18333
0	1	0	0	0	0	1	0	0	0	0	0	0	0	0	0	0	0	1	0	1	1	77	65.9306	15.9167	37.3535	99.5882	26	6	5.25	138.5	12.95	20.4	39.45	1.6	0.95	13.95	27.1	1.3	15	134.5	130.5	4.5	9.05	99	22	2.44	7.37	1.45
0	0	1	0	0	0	0	0	0	0	0	0	0	0	0	0	0	1	1	0	2	1	89	80.3015	21.271	36.2279	94.8333	33	14	11	200	11.4	18.73	33.4	0.98	0.71	11.1	26.7	1	24	108	139	3.6	9.3	105	25	2.4	7.4	2.87
0	1	0	0	0	0	0	0	0	0	0	0	0	0	0	0	0	0	1	0	1	0	22	81.1614	14.0361	34.9667	97.1333	30	12	6.7	189	8.3	14	25	1.5	0.5	16.6	31.3	1.2	10	89	136	3.6	7.8	99	36	1.87	7.31	2.05
0	1	0	0	0	0	0	0	0	0	0	0	0	0	0	0	0	0	1	0	1	0	22	103.893	19.8843	35.2279	99.1176	26	3	9.13333	186.333	10.325	14.3	27.6	0.82	0.853333	11.9	23.7	1.05	15.75	144.8	138.2	4.31111	7.53333	108	22	2.32	7.314	2.36
1	1	1	1	1	0	1	0	0	0	0	0	0	0	0	0	0	0	0	0	0	0	70	73.4048	20.6943	36.9875	95.6667	33	15	14.1	203	15.3	13.9	45.2	1.21	1.07667	18.05	27.5	1.2	21.6667	255	132	3.8	7.33333	99.6667	23	3.4	7.33	1.1
0	0	0	1	1	0	1	0	0	0	0	0	0	0	0	0	0	1	0	0	1	0	85	69.8262	18.4058	36.2279	95.375	29	15	4.85	151.5	11.9	14.8	36.1	0.6	0.54	14.35	31.7	1.325	9.5	90.5	139	3.5	8.1	106	28	4.25	7.36	1.78
1	1	0	0	0	0	1	0	0	0	0	0	0	1	1	0	0	1	0	0	1	1	64	84.2851	19.8755	34.9667	99	32	6	12.65	118.5	9.75	14.9667	29.2	0.733333	1.525	12.45	30.68	1.15	18	139.75	140.25	4.325	7.375	112.75	19.5	2.63333	7.28167	4.186
0	1	0	0	0	0	0	0	0	0	0	0	0	0	0	0	0	1	0	0	1	0	24	63.4914	18.4741	35.2279	97.625	27	14	18.65	254	13.95	12.8	40.85	1.52	0.88	11.2	22.8	1	13	137.5	136	3.75	9.7	101.5	26	2.44	7.38	1.7
1	1	1	1	0	0	1	0	0	0	0	0	0	0	1	0	1	1	1	0	3	1	83	70.8996	14.4595	36.9875	99.6522	38	3	11.2	189	10.4	15.05	29.2143	0.6	2.485	24.02	36.38	2.16	27.25	225.571	132.444	4.31667	7.68	100	22.25	3.6	7.3425	1.9
0	1	0	0	1	0	0	0	0	0	0	0	0	0	0	0	1	1	1	0	3	1	29	86.0588	16.917	37.2147	99.5806	28	3	15.4	207.5	10.825	13.3667	32.5167	0.5	1.2	11.9	23.9	1.1	15.4	117.143	139.857	4.5	7.55	114.75	21.5	3	7.32778	1.45
0	1	0	0	0	0	0	0	0	0	0	0	0	0	0	0	1	1	1	0	3	0	29	100.642	25.6316	38.2719	97.0769	23	13	14.1	204	11.6	16.2	37.1	1.19	1.2	13.9	32	1.1	16.5	126	142	3.8	8.12	105.7	22.5	3.9	7.31	1.45
0	0	0	0	0	0	0	0	0	0	0	0	0	0	0	0	1	0	0	0	1	1	71	83.564	18.6955	36.2279	97.72	30	13	12.7	169	9.475	13.6	29.88	0.83	0.5275	11.4	28.6	1	10.5	155.4	135.8	3.5	6.66	105.5	23.25	2.1	7.46	0.9
1	1	1	1	0	0	0	1	0	0	0	0	0	0	0	0	0	1	1	1	3	1	82	91.6857	16.5643	35.2279	99.7857	33	12	14.65	196	9.4	13.6	29	1.7	1.19	11.7	34	1.1	33	295	134	4.2	8.5	104.5	23	3.15	7.33	2.39
0	1	1	1	0	0	0	1	0	0	0	0	0	0	0	0	0	1	1	1	3	1	82	87.1522	16.3571	36.9875	96.2	29	14	15.5	187	10.45	14.68	34.6	1.13	1.025	17.5	28	1.07	19.5	135	136	3.8	7.55	109.2	24.7	2.65	7.353	2.87
1	1	0	0	0	0	0	1	0	0	0	0	0	1	0	0	0	1	1	1	3	1	40	130.663	22.5719	37.0195	98.5625	32	3	12.5	135.667	8.1	13.9	25.25	0.7	1.4225	18.05	42.425	1.65	16.6	144.4	136	3.575	6.475	110	16.5	1.86667	7.21167	6.75714
1	1	0	0	0	0	0	0	0	0	0	0	0	1	0	0	0	1	1	0	2	1	46	110.588	29.526	38.0205	99.6471	33	3	13.975	154.25	11.5	15.0667	34.6167	0.7	1.4475	11.8	25	1.1	13.5	146	144	4.45	8.375	113.5	19.75	3	7.232	5.44
1	1	0	0	0	0	0	0	0	0	0	0	0	1	0	0	0	0	0	0	0	1	36	69.0623	17.0069	36.451	98.7308	35	6	13.1333	198.333	13.3333	15.85	40.8	0.466667	1.2225	11	30.6	1	14.6	132.8	138.4	4.15	8.25	110	21.75	3.3	7.32	1.1475
1	1	1	0	0	0	1	1	0	0	0	0	0	1	0	0	0	1	1	1	3	0	63	72.4879	12.3264	37.3535	99.1515	32	6	5.15	128	9.425	14.4667	28.525	0.35	0.814	16.5333	29.6	1.53333	13.4	178	133.333	3.58	8.66	96.8	28.2	3.9	7.40333	1.4
1	1	0	1	0	0	1	0	0	0	0	0	0	1	0	0	0	1	0	0	1	0	75	64.2846	13.2172	36.2279	94.55	32	15	8.3	189	12.5	12.8	39.7	1.8	1.8	10.8	28.6	1.1	23	132	137	3.8	7.68	103.4	25	2.82	7.42	1.78
0	1	0	0	0	0	0	0	0	0	0	0	0	0	0	0	0	1	0	0	1	0	39	76.9115	17.0462	34.9667	100	29	8	13.85	266.5	14.25	13.9	42.45	0.9	1.13	11.3	29	1	9	116.5	136.5	3.8	9	103	22.5	2.73	7.355	1.1
0	0	0	1	0	0	0	0	0	0	0	0	0	0	0	0	0	1	0	0	1	0	69	70	16.1704	35.2279	97.6296	32	10	9.65	411	11.55	15.2	33.05	0.4	0.53	12.2	36	1.1	9.5	94	131	4.2	8.8	98.5	27	3.8	7.48	2.1
1	0	1	1	0	0	1	1	0	0	0	0	0	0	0	0	0	0	0	1	1	1	60	93.9754	15.6444	36.9875	99.8434	36	7	12.05	140.5	13.3667	14.8	39.0333	1.19	0.58	12	33	1.2	10	211	137	3.7	6.01333	107	23.6667	3.7	7.43775	2.53
0	1	1	1	0	0	0	0	0	0	0	0	0	0	0	0	0	1	1	0	2	0	72	85.9424	20.3011	37.4634	99.878	28	6	12.4	207	10.45	14	30.85	1.21	0.95	22.7667	28.3667	2.13333	14	250	135.5	4.05	9	100	24.5	2.7	7.392	2.85
0	1	1	0	0	0	0	0	0	0	0	0	0	0	0	0	0	1	1	0	2	0	64	102.678	18.2246	38.0623	99.24	28	8	15.1	280	12.7	13.4	36.5	1.01	0.965	11.4	30	1.1	11	175.5	136.5	3.95	8.4	104	25.5	2.44	7.365	1.45
1	1	1	0	0	0	1	0	0	0	0	0	0	0	0	0	0	0	0	0	0	1	71	98.9187	18.2862	37.3642	98.5522	32	6	9.48333	105.5	10.3429	15.675	31.15	0.6	1.022	11.9	35.5	1.13333	13.8	346.2	137.2	3.96	6.09	107	19.3333	2.1	7.1726	6.3375
1	1	1	0	0	0	0	1	1	0	0	0	0	0	0	0	0	1	0	1	2	0	52	76.243	18.0739	38.0539	98.16	34	8	8.36667	231	14	13.7	41.4667	1.5	1.07	9.6	18	0.9	15.3333	328	135	3.9	9.13333	100.667	23.3333	2.75	7.32	2.71
0	0	1	1	0	0	0	1	0	0	0	0	0	0	0	1	0	0	0	1	1	0	77	108.248	17.2891	37.7146	90.7931	25	14	9.1	81.5	12.75	12.7	37.45	3.5	0.6875	10.1	23	1	11.75	128	138.25	4.05	9.025	103.5	22.25	3.9	7.485	1.3
0	1	0	0	0	0	0	1	0	0	0	0	0	0	0	0	0	0	0	1	1	0	69	75.6585	16.6268	37.4258	99.3333	29	6	8.05	218.5	12.6333	14.53	37.6	1.35	0.74	10.4	35	0.9	5.66667	117.667	140.333	3.76667	5.68667	100.333	29.3333	2.45	7.43	2.03
0	1	0	0	0	0	0	0	0	0	0	0	0	0	0	0	0	0	0	0	0	1	22	96.8496	17.6018	37.1164	98.9231	22	3	9.95	182	13.15	13	38.9333	0.4	0.955	11.6	20.2	1.01	12.5	106	142.6	3.7	8.1	111.5	21.5	4.1	7.38	1.45
1	1	0	0	0	0	0	0	0	0	0	0	0	1	0	0	0	0	0	0	0	1	38	80	14	37.5275	99.0312	36	3	19.1625	138.375	9.3375	12.325	26.9375	0.83	1.51	12.9333	23.1667	1.12333	14.2857	153.143	141.7	4.59167	6.45714	110	18	3.3	7.24333	4.2
0	1	0	0	0	0	0	0	0	0	0	0	0	1	0	0	0	1	0	0	1	0	19	107.848	20.0909	37.5608	98.1818	29	3	13.2667	124	7.7	12.27	23.8	0.34	1.3175	15.2	47.9	1.36	7.25	258.25	135.833	3.05	6.475	110.5	13.75	4.1	7.2	6.23333
0	1	0	0	0	0	0	0	0	0	0	0	0	1	0	0	0	1	0	0	1	0	19	100.106	14.8059	36.2279	99.6765	30	3	16.05	208	11.7	13	34.1	1	0.84	13.1	28.9	1.14	11	149	137.667	3.53333	7.73333	106.333	21.6667	3	7.31	0.75
0	0	0	0	0	0	0	0	0	0	0	0	0	1	0	1	0	0	1	0	1	0	19	92.5636	10.3394	37.3535	100	28	3	10.36	96	8.26	14.66	23.88	0.606667	0.555	15.425	29.825	1.38	8	140	140.615	3.4	7.075	110.25	18	2.8	7.39714	2.04286
0	0	0	0	0	0	0	0	0	0	0	0	0	1	0	0	0	0	0	0	0	0	56	102.189	19.4982	36.2279	99.8409	30	3	31.125	363.75	8.325	16.62	25.925	0.275	0.546667	14.85	29	1.33	13.6667	279	141.556	3.62	7.03333	112	17	2.6	7.354	2.25
1	0	0	0	0	0	0	0	0	0	0	0	0	1	0	1	0	0	0	0	0	1	89	80	22	34.9667	98.75	36	3	3.4	45	7.5	16.2	24.9	1.7	0.99	14.9	26.4	1.34	9	158	144.75	5.9	7.1	117	3	2.43	7.0675	13.9
1	1	0	0	0	0	1	1	0	0	0	0	0	1	0	1	0	0	0	1	1	1	43	130.106	17.9965	35.2279	96.8387	25	3	5.26667	92.6667	12.28	19.5333	37.98	2.1	4.505	18.6	30.8	1.63	56.5	161	143	4.3	8.95	108.5	13.5	3.4	7.43	7.12
1	1	0	0	0	0	1	0	0	0	0	0	0	1	0	0	0	0	0	0	0	1	25	102.615	12.645	36.9875	59.7667	26	3	14.1	290.5	16.65	13.76	52.05	0.33	1.015	11	29.6	0.99	13	152	138.667	4.1	8.7	104.5	23.5	3.5	7.17333	2.9
1	1	0	0	0	0	0	1	0	0	0	0	0	0	1	0	0	0	0	1	1	1	24	58.2954	15.4947	35.2279	99.7436	29	3	11.45	162	12.175	12.6	36.48	0.5	0.72	13.2	25.4	1.15	9.5	108	140	3.66667	8.4	107	23	4.3	7.405	2
1	0	0	0	0	0	0	0	0	0	0	0	0	1	0	0	0	0	1	0	1	1	58	103.885	24.6969	36.9875	95.5143	30	3	14.15	219	7.825	13.74	25.55	1.5	1.71071	13.85	32.75	1.24	16.7143	181	141.571	4.26667	7.33571	109.071	13.6429	2.5	7.27375	6.9
1	1	1	0	0	0	0	0	0	0	0	0	0	1	0	0	0	0	0	0	0	1	77	132.214	17.0414	36.2279	99.6111	38	3	13.35	104	12.5	16.2	37.75	0.72	1.7775	20.5	31.8	1.82	20.25	189.5	144.8	4.28	8.525	107.75	18.5	3.2	7.275	3.9
1	0	1	0	0	0	1	1	0	0	0	0	0	0	0	0	0	1	0	1	2	1	68	112.2	26.3304	35.2279	96.7931	34	4	11.6	142	13.6	14.68	40.1	1.19	0.55	19.9	25.7	1.74	14	167	136.5	3.25	8.4	100	23	3.65	7.51	2.1
1	0	0	0	0	0	0	0	0	0	0	0	0	0	0	0	0	1	0	0	1	0	56	97.225	23.0125	36.9875	93.12	31	9	6.75	163.5	9.5	18.8	28.15	21.69	1.16833	19.4	37.4	1.695	19.8333	90.8333	130	2.48333	7.5	92.1667	22	2.2	7.45	3.1
1	1	0	0	0	0	0	0	0	0	0	0	0	1	0	1	0	1	0	0	1	1	54	130.125	15.6691	36.2279	98.027	35	3	11.15	78.5	8.45	15.88	25.7	1.7	0.8125	9.7	25	0.88	13.25	186.75	159.5	3.25	8.15	123.25	17	2.8	7.30125	2.75
0	1	0	0	0	0	0	0	0	0	0	0	0	1	0	0	1	0	0	0	1	0	76	108.393	17.4382	34.9667	98.8929	29	3	11.15	124.5	10.9	15.1333	33.3571	0.16	1.04	15.2	35.3	1.325	15	150.25	143.25	4.225	7.275	113.5	19	2.5	7.22833	2.85
1	1	0	0	0	0	1	1	0	0	0	0	0	1	0	0	0	1	0	1	2	1	69	90.9791	15.5645	35.2279	99.8889	26	3	22.775	190.5	6.725	13.8	21.26	0.4	1.2025	13.85	36	1.205	17.25	238.5	138.8	4.08	7.2	110.5	20	1.93333	7.31	4.9
1	0	1	1	0	0	1	0	0	0	0	0	0	1	1	0	0	1	0	0	1	0	86	76.1429	16.3724	36.9875	99.2069	32	6	6.3	163.5	11.1	13.4	34.15	0.58	1.04	10.1	23	0.88	17	103	140.667	4.4	9.05	104.5	24	3.9	7.39	0.9
1	1	1	0	0	0	0	0	0	0	0	0	0	1	0	0	0	0	0	0	0	1	19	101.512	12	35.2672	99.9556	20	3	17.4	129.25	9.475	13.5	28.05	0.63	0.86	24.05	64.35	2.105	11.25	164.75	143.8	3.64	7.125	117.5	18.75	3.1	7.345	1.3
0	1	0	0	0	0	0	0	0	0	0	0	0	0	0	0	0	1	0	0	1	0	19	68.1399	14.9465	37.3629	98.4737	23	3	14.6333	187	13.1667	12.65	38.6	0.64	0.806667	12.1	23.9	1.05	13.3333	128	136	3.825	8.56667	103.667	21.3333	3.3	7.44	0.84
0	1	0	0	0	0	0	0	0	0	0	0	0	1	0	0	0	0	0	0	0	0	19	80	15	37.2589	96.3333	30	3	12.3	146	12.5	12.27	39.8	0.83	2.21	13.4	25.7	1.2	18	142	138.667	4.86667	7.4	107	23	3.3	7.152	0.96
0	1	0	0	0	0	0	0	0	0	0	0	0	0	0	0	0	1	0	0	1	0	19	110.032	15.6386	36.25	99.6364	26	7	18.9667	187.667	11.5	18.73	33.825	0.405	1.045	13.3	31.9	1.19	11	150.75	137.833	4.1	8.35	104.25	21.5	3.65	7.372	1.48
1	1	0	0	0	0	1	0	0	0	0	0	0	0	0	0	0	1	1	0	2	1	68	72.7762	14.9231	37.3535	99.7317	32	3	15.3	136	10.8	14.66	38	0.95	0.765	17.5	26.4	1.4	9.5	141	139.5	3.9	7.55	108.5	27	2.65	7.37	2.05
0	1	0	0	0	0	0	0	0	0	0	0	0	0	0	0	0	1	0	0	1	0	23	100.919	17.649	36.2279	99.6154	30	6	14.35	276.667	10.15	13.25	27.25	1	0.72	13.9	32	1.1	12.5	128.5	144.2	4.4	7.6	115	20.5	2.5	7.38	1.725
1	1	0	0	0	0	0	1	0	0	0	0	0	1	1	0	0	0	1	1	2	1	20	121.593	16.4505	34.9667	87.3258	29	3	7.14	149.364	10.2545	15.56	30.6364	2.05	1.28444	18.3	44.4556	1.32	18.6667	137.222	150.545	4.26364	8.41111	110.455	31.8182	2.5	7.30304	5.96667
0	1	0	0	0	0	0	0	0	0	0	0	0	0	0	0	0	1	1	0	2	0	39	81.5366	15.1638	35.2279	99.125	25	3	13.6	122	12.1	14.68	31	1.21	0.98	19.2	29.6	1	9	146	143.5	4.25	8.7	112.5	20.5	2.4	7.44	2.87
0	1	0	0	0	0	0	0	0	0	0	0	0	0	0	0	0	1	1	0	2	0	58	92.5833	18.9556	36.9875	95.4	29	10	13.62	111.4	11.65	14.8	34.2	0.7	0.79	13.9	28.9	1.1	8.5	153	147	4	6.45	115.5	20	2.4	7.31556	3.86667
0	1	0	0	0	0	0	0	0	0	0	0	0	0	0	0	0	0	0	0	0	0	35	101.125	23.3275	36.8544	98.02	26	3	7.44	130.4	8.6	15.25	25.4286	1.01	0.856667	16.2	36.3	1.14	12.3333	129.333	148.5	4.13333	7.73333	115	23.3333	2.73	7.28857	4.18333
0	1	0	0	0	0	0	0	0	0	0	0	0	0	0	0	0	1	1	0	2	0	52	76.1076	19.5799	38.14	97.3415	34	7	14.35	216	13.75	13.05	37.4	1	0.91	18.05	28	1	13.5	143.5	135.667	4.35	8.1	104	22.5	3.5	7.34333	2.56667
1	1	0	0	0	0	0	0	0	0	0	0	0	0	0	0	0	1	1	0	2	0	52	107.204	20.6735	37.5275	99	28	7	14.1	193	14.3	14.53	37	0.83	0.595	17.5	35	1.07	11.5	119	130	4.05	8.35	99	27.5	4.25	7.46	1.15
1	0	0	1	0	0	1	0	0	0	0	0	0	1	0	0	0	1	1	0	2	0	71	84.2972	20.257	37.5608	97.4634	35	13	7.5	202	11.8	13.7	36	1.1	0.63	17.5	28	0.98	15	153	138	4	7.7	106	23	2.82	7.31	2.71
0	1	0	0	0	0	0	0	0	0	0	0	0	0	0	0	0	1	1	0	2	0	53	96.8406	20.4239	36.2279	97.1746	26	3	4.4	152.25	11.675	12.8	33	1.19	1.2	14.9	31.3	1.1	12	84	144.5	4.35	5.7	117	20	2.44	7.29333	2.44
1	1	0	0	0	0	0	0	0	0	0	0	0	0	0	0	0	1	0	0	1	1	45	100.865	20.6424	36.9875	99.9574	32	7	6.3	32.6667	7.7	24	24	7.8	1.53	13.9	28.9	1.5	17	93	134	3.4	7	98	22	3	7.3675	5.5
0	1	0	0	0	0	0	1	0	0	0	0	0	0	0	0	0	1	1	1	3	0	54	92.9491	17.696	38.3315	98.2462	29	3	9.5	116.25	12.25	14.4	33.6	0.8	0.976	18.3	28.1	1.15	19	133.8	142.5	3.55	7.65	112.25	20.5	3	7.35429	1.82857
0	0	0	0	0	0	0	0	0	0	0	0	0	0	0	0	0	1	0	0	1	0	25	78.246	12.9153	38.1869	99.94	28	3	13.05	137	12.0667	13	37	0.98	0.645	14.9	33.3	1.2	10	118.5	147.667	3.55	8.5	117.5	22	2.75	7.4225	1.7
1	0	0	0	0	0	0	0	0	0	0	0	0	1	0	0	0	0	0	0	0	1	36	75.7059	14	36.9818	74.9412	38	3	14.1	79.5	8.53333	14.45	35.8	0.95	1.2	16.6	56.8	1.3	21	126	142	3.8	7.95	107	23.56	3.7	7.27667	7.26667
1	0	0	0	0	0	1	0	0	0	0	0	0	1	0	0	0	0	0	0	0	1	52	82.4699	20.3547	37.3535	93	23	12	5.65	283.5	11.65	15.4	35.95	0.7	2.13	17.5	25.8	1.36	35	128	139.667	4.33333	7.56667	103.333	26.3333	3.46667	7.36	0.7
0	1	0	0	0	0	0	0	0	0	0	0	0	0	0	0	0	1	0	0	1	0	79	127.579	18.0157	36.2279	98.129	26	7	16.05	332	10.5	14.3	30	0.95	0.715	13.9	30.2	1.16667	16.5	135	130.5	4.05	8.05	97	21.5	3.48	7.49	0.9
0	1	0	0	0	0	0	1	0	0	0	0	0	1	0	0	0	0	0	1	1	0	49	91.2753	12.6934	34.9667	98.5094	30	3	14.54	79	8.18	15.5	23.6667	0.88	3.045	18.05	47.9	1.9	18.25	143	143.75	4.84	7.05	115.25	18.25	2.66	7.18667	6.4
0	1	0	0	0	0	0	1	0	0	0	0	0	0	0	0	0	0	1	1	2	1	57	82.5466	20.3745	35.2279	99.3182	28	3	17.3	212	12.8	13.8	36.75	2	0.76	17.5	28	1.5	17	132.333	139	4.075	8	110.667	21.6667	2.9	7.39	1.96667
0	1	0	0	0	0	0	0	0	0	0	0	0	0	0	0	0	0	1	0	1	0	63	113.284	18.2183	36.9875	96.9355	19	3	10.85	148.333	8.9	16.7	25.8	1.19	0.92	13.9	32	1.1	18	135	148	4	6.4	119	18	2.7	7.3875	3.275
0	1	0	0	0	0	0	0	0	0	0	0	0	0	0	0	0	0	1	0	1	0	63	87.3603	12.9522	37.3158	96.6316	33	6	10.9833	135.125	9.06667	16.4833	25	0.7	0.85	14.9	27.6	1.08333	28	133	148	4.25	7.1	119.5	22	2.4	7.464	1.44
0	1	0	0	0	0	0	0	0	0	0	0	0	0	0	0	0	1	1	0	2	0	61	80.5017	20.7105	38.0869	95.623	26	7	9.3	151	12.3	15	36	0.6	1.03	14.9	27	1.4	16	129	137	4.4	7.9	107	22	3.1	7.42	1.8
0	1	0	0	0	0	0	0	0	0	0	0	0	0	0	0	0	1	1	0	2	0	81	89.875	21.8982	38.1305	99.125	26	3	16.15	115.5	16.9	13.85	49.5	1.2	0.935	18.05	28	1.18	18.5	110.5	143	4.1	7.7	111	21	3.15	7.39333	2.075
1	0	0	0	0	0	0	0	0	0	0	0	0	1	0	0	0	1	0	0	1	1	20	67.2333	16.3123	37.5614	99.3091	24	3	7.525	114	8.65	14.125	26.75	1.35	0.453333	16.2	26.4	1.2	7.66667	92.6667	144.333	3.36667	7.03333	111.333	21.6667	3.9	7.39	0.7
1	1	0	0	0	1	0	0	0	0	0	0	0	0	1	0	0	1	0	0	1	0	81	93.9891	16.7927	37.5739	99.717	18	3	18.9	122	11.1333	15.6	33.3333	3.2	1.75667	21.15	51	2.17	29.6667	201	132.667	3.625	6.8	102	19	2.8	7.41533	3.125
1	0	0	0	0	0	0	0	0	0	0	0	0	1	1	0	0	0	1	0	1	1	19	150.494	27.8538	35.2279	86.7458	28	6	15.68	120.4	10.68	14.8333	32	0.8	1.164	13.2	46.3333	1.33	9.2	167.2	146.4	4.12	7.48	118.8	20.2	2.1	7.10544	4.9
1	0	0	0	0	0	1	1	0	0	0	0	0	1	0	0	0	0	0	1	1	1	19	146.258	24.5548	36.9875	99.8052	33	3	16.9	289	13.7	16.3	41.5	1.15	0.963333	9.7	22	0.94	11.1667	176	141	4.31667	7.63333	108.167	19.1667	3.55	7.38475	2.53
1	0	0	0	0	0	0	0	0	0	0	0	0	1	0	0	0	0	0	0	0	1	19	106.948	29.9355	36.2279	99.325	36	4	11.9667	182.667	9.2	14.8	27.3333	2	0.933333	12.4667	32	1.24667	10	216.667	145.667	4.46667	8.56667	114.667	20.6667	3	7.18	4
0	1	0	0	0	0	0	0	0	0	0	0	0	1	0	0	0	0	0	0	0	0	89	116.029	20.5349	36.2279	82.377	33	3	15.65	199.5	15.55	14	46.5	1.21	0.953333	11.35	23	1.13	10	201.667	144.333	3.66667	8.16667	114	23	3.4	7.14567	2.39
1	1	0	0	0	0	1	0	0	0	0	0	0	0	0	0	0	1	0	0	1	1	76	62.2922	16.4638	34.9667	98.537	28	8	28.3667	189.667	13.2667	13.1667	40	1.13	1.24	10.8	22	1.055	19	88	141	4.2	8.9	107	28	3.9	7.36967	2.71
0	1	0	0	0	0	0	0	0	0	0	0	0	1	0	0	0	0	0	0	0	0	19	76.0217	19.8636	35.2279	99.0556	30	13	26.35	285.5	10.6333	13.1	33	1.19	1.9	14.6	31	1.47	20	73	144	4.1	9.1	103	13	2.75	7.208	2.64
0	1	0	0	0	0	0	0	0	0	0	0	0	1	0	0	0	1	1	0	2	1	20	135.992	24.6917	36.9875	98.2656	29	15	8.76667	189	14.6667	13.85	44.3333	1.21	1.692	11.9	26	1.185	11.4	195.8	150	4.72	8.06	123.6	19.8	2.73	7.24222	3.7
1	1	0	0	0	0	1	0	0	0	0	0	0	1	0	0	0	1	0	0	1	1	49	125.913	27.6655	37.5275	99.6552	36	3	19.7	177	13.1	13.1	39.3333	0.98	1.215	14.0333	22	1.41667	8.83333	152.833	139.167	5.05	7.61667	113	21.8333	3.9	7.2565	0.9
1	0	1	0	0	0	1	0	0	0	0	0	0	0	1	0	0	1	0	0	1	0	62	110.798	12.0627	37.5608	100	22	3	10.475	227.5	10.75	14.2	31.5	0.8	0.868	12.95	22	1.295	11	169.8	161.8	3.78	9	129.2	23.2	3.66667	7.4578	2.6
1	1	0	0	0	0	0	0	0	0	1	0	0	1	0	0	0	1	0	0	1	1	66	105.516	15.5958	36.2279	98.8636	34	4	14.6667	87	7.86667	18.1333	22.3333	16.1	3.78	16.2	30.8	1.65	99	165	140	3.6	8.6	101	29	3.1	7.4355	2.87
1	1	1	0	0	0	1	0	0	0	0	0	0	1	0	0	0	0	0	0	0	1	68	115.735	27.0909	36.9818	98.5294	37	3	10.78	112.6	12.1	14.8333	35.6	1.1	1.27	12.75	30	1.335	27.3333	141	143.333	3.8	6.93333	113.667	22	2.6	7.2986	2.39
